# Supplementary material for: Diversity and signature of small RNA in different bodily fluids using next generation sequencing
Source: BMC Genomics. 2018 May 29;19:408. doi: 10.1186/s12864-018-4785-8 (PMC5975555; doi:10.1186/s12864-018-4785-8)
Supplement: Supplementary file 10 — Table S8. Candidate novel miRNAs detected by miRDeep2 in the different bodily fluids and their matching result to the miRCarta database. (XLSX 43 kb) [file 12864_2018_4785_MOESM10_ESM.xlsx]

## Sheet: Sheet1
Additional file 9: Table S8. Candidate novel miRNAs detected by miRDeep2 in the different bodily fluids. Predicted sequences were matched to the miRCarta database (v1.0) of newly predicted human miRNAs.
Bodily fluid	provisional id	miRDeep2 score	estimated True Positive probability	total read count	mature read count	loop read count	star read count	significant randfold p-value	example miRBase miRNA with the same seed	consensus mature sequence	consensus star sequence	consensus precursor sequence	precursor coordinate	miRCarta human miRNA ID
Blood	chr8_14255	25	0.93 ± 0.10	52	50	0	2	no	ppc-miR-8260-3p_MIMAT0032990_Pristionchus_pacificus_miR-8260-3p	acgagggcuccauuucuguaag	cacggauauggaacccacgaua	acgagggcuccauuucuguaagugucacucucucacggauauggaacccacgaua	chr8:2523546..2523601:-	No match
Blood	chr8_14666	20	0.93 ± 0.10	37	35	0	2	yes		uuauccuccaguagacuaggga	ccagccuacuggaggauaagag	ccagccuacuggaggauaagaggauauaaaggucucuuauccuccaguagacuaggga	chr8:98393666..98393724:-	m-2775
Blood	chr11_18209	14	0.93 ± 0.10	25	22	0	3	yes		uucgcugggaauucagccucu	aggcugaauucccagugagug	aggcugaauucccagugagugccuuuugaguugcauucgcugggaauucagccucu	chr11:100970875..100970931:+	m-3206
Blood	chr16_24148	12	0.93 ± 0.10	14	13	0	1	yes	gga-miR-1650_MIMAT0007528_Gallus_gallus_miR-1650	accucugagccccggacuccg	ugaguccgggggcuuggcggug	ugaguccgggggcuuggcgguggugcgaggcucaggggucggcccuggcuccaccucugagccccggacuccg	chr16:67666283..67666356:-	m-3396
Blood	chr10_16690	10	0.93 ± 0.10	28	27	0	1	no		ucaggucuucagacuguggggcu	ccccccugguuugcaggcc	ucaggucuucagacuguggggcuuacacgagcagccccccugguuugcaggcc	chr10:92864752..92864805:+	m-2804
Blood	chrY_30722	10	0.93 ± 0.10	19	15	0	4	yes		uacauugaauuuguggauuacu	caauccacagauucaauguagu	caauccacagauucaauguaguuggccuuuugcuugagauuacauugaauuuguggauuacu	chrY:13294011..13294073:-	No match
Blood	chr12_19845	10	0.93 ± 0.10	19	18	0	1	no	rno-miR-361-3p_MIMAT0017199_Rattus_norvegicus_miR-361-3p	accccaggaauccccucccagg	uggaguggaagcccaggguug	uggaguggaagcccaggguugcagcccucuaguuuccuugcugaccccaggaauccccucccagg	chr12:122978688..122978753:+	m-3863
Blood	chr19_27147	10	0.93 ± 0.10	18	17	0	1	no	ssc-miR-4334-5p_MIMAT0017966_Sus_scrofa_miR-4334-5p	uccuggagcugggcagauggg	cccggugcucuccuccagc	uccuggagcugggcagaugggaacaguccauccccggugcucuccuccagc	chr19:2762643..2762694:-	m-3300
Blood	chr7_12953	9	0.93 ± 0.09	9	8	0	1	yes	tur-miR-5733-3p_MIMAT0023065_Tetranychus_urticae_miR-5733-3p	cggcugugggguccuguggugu	cauccaggguccucacugccu	cggcugugggguccugugguguguggggagcugucacauccaggguccucacugccu	chr7:5527909..5527966:-	m-3910
Blood	chr8_14730	9	0.94 ± 0.07	7	6	0	1	yes	aca-miR-5456_MIMAT0022083_Anolis_carolinensis_miR-5456	ucuguagcuugucuguuuacu	aaacagacaaguaacagaauggga	ucuguagcuugucuguuuacucaacagaguaaauauagaguaaacagacaaguaacagaauggga	chr8:122424393..122424458:-	No match
Blood	chr16_23563	9	0.94 ± 0.07	16	13	0	3	yes		uaggauuucucaacaguggcacu	agucauuguucggaguuccacu	agucauuguucggaguuccacucuucuugaguaggauuucucaacaguggcacu	chr16:67720279..67720333:+	m-5551
Blood	chr10_16622	8	0.94 ± 0.07	7	6	0	1	yes	ath-miR408-3p_MIMAT0001011_Arabidopsis_thaliana_miR408-3p	uugcacuggccugucccucagga	ugagcuugggccaguguaagag	uugcacuggccugucccucaggagacaggugugagugguccugagcuugggccaguguaagag	chr10:80460530..80460593:+	m-10047
Blood	chr14_22063	8	0.95 ± 0.05	5	4	0	1	yes	esi-miR3466-5p_MIMAT0017749_Ectocarpus_siliculosus_miR3466-5p	uuccggaguuguaaguguugac	ucaacacuuacaacucuggaaa	uuccggaguuguaaguguugacaauauccagaaugacauugucuuugucaacacuuacaacucuggaaa	chr14:90700696..90700765:-	No match
Blood	chr2_5233	8	0.95 ± 0.05	6	5	0	1	yes	oan-miR-130a_MIMAT0007098_Ornithorhynchus_anatinus_miR-130a	agcucuuuggcccacuugugu	acagguggggcaaagaggu	agcucuuuggcccacuugugucgagcuuaucucgacacagguggggcaaagaggu	chr2:176001777..176001832:-	No match
Blood	chr19_27110	8	0.95 ± 0.05	6	5	0	1	yes	ppc-miR-235-5p_MIMAT0032854_Pristionchus_pacificus_miR-235-5p	uggccgcgcggauucuccccaga	auggaggaggaaccgcgucgcc	auggaggaggaaccgcgucgccgccgccgggguggccgcgcggauucuccccaga	chr19:1862559..1862614:-	No match
Blood	chr5_10236	8	0.95 ± 0.05	6	5	0	1	yes	ppy-miR-612_MIMAT0016053_Pongo_pygmaeus_miR-612	gcuggggaggugaacugguga	accagcucucauccccagcgcu	accagcucucauccccagcgcugguaccacacuuaggcugggcuggggaggugaacugguga	chr5:177339349..177339411:-	m-3914
Blood	chr10_17281	7	0.95 ± 0.05	11	7	0	4	yes		aggccauuccccaucagaugag	caucugauggggaauggccugc	aggccauuccccaucagaugaguccuagcaguuugggcccaucugauggggaauggccugc	chr10:70322916..70322977:-	m-4708
Blood	chr8_14854	7	0.95 ± 0.04	5	4	0	1	yes	mmu-miR-183-5p_MIMAT0000212_Mus_musculus_miR-183-5p	cauggcacuggaguagagca	cuccuaccccagaguccugcu	cuccuaccccagaguccugcuuugaaugcacuaaaaaguauaaauauuagcauggcacuggaguagagca	chr8:140171769..140171839:-	No match
Blood	chr1_881	6	0.95 ± 0.04	3	1	0	2	yes	nve-miR-9416_MIMAT0035372_Nematostella_vectensis_miR-9416	uagaacacucuggccccaucugc	gaugggaucggagcucuagagu	gaugggaucggagcucuagagucuggaucucuagaacacucuggccccaucugc	chr1:149928395..149928449:+	m-3662
Blood	chr6_10670	6	0.95 ± 0.04	135	135	0	0	yes	osa-miR2099-5p_MIMAT0010062_Oryza_sativa_miR2099-5p	agaauaugggagucuguggcu	ccacagacucccauauucuca	agaauaugggagucuguggcuauuaaaagacaaaauagccacagacucccauauucuca	chr6:36053183..36053242:+	m-3083
Blood	chr12_20420	6	0.95 ± 0.04	13	13	0	0	yes	mmu-miR-370-5p_MIMAT0017174_Mus_musculus_miR-370-5p	uaggucacuggggucagag	cugacgccaguguccuaug	cugacgccaguguccuauguucauagcauaggucacuggggucagag	chr12:107747327..107747374:-	m-3282
Blood	chr6_11649	6	0.95 ± 0.04	135	135	0	0	yes	osa-miR2099-5p_MIMAT0010062_Oryza_sativa_miR2099-5p	agaauaugggagucuguggcu	ccacagacucccauauucuca	agaauaugggagucuguggcuauuuugucuuuuaauagccacagacucccauauucuca	chr6:36053181..36053240:-	m-3083
Blood	chr9_16139	6	0.95 ± 0.04	29	29	0	0	yes	gga-miR-6706-5p_MIMAT0025816_Gallus_gallus_miR-6706-5p	uggagaaaggacuucagggagu	ucccugagguccuuucuccauu	uggagaaaggacuucagggaguccuauauuaaguauuuggagucccugagguccuuucuccauu	chr9:132920940..132921004:-	m-3379
Blood	chr19_26594	6	0.93 ± 0.03	3	2	0	1	yes	ppy-miR-1238_MIMAT0016168_Pongo_pygmaeus_miR-1238	uucccucaguuaacuuuccugga	ugggaagaagcugugggacc	uucccucaguuaacuuuccuggaaaaggcagaaaggguauucugggaagaagcugugggacc	chr19:12887468..12887530:+	m-5160
Blood	chr1_3096	6	0.93 ± 0.03	3	2	0	1	yes	cin-miR-4173-3p_MIMAT0016782_Ciona_intestinalis_miR-4173-3p	agcaagagaggagccugaca	ccgggccucucaccuugcu	ccgggccucucaccuugcuugguuuguagguuaccaagcaagagaggagccugaca	chr1:230144971..230145027:-	m-6101
Blood	chr15_22881	6	0.93 ± 0.03	26	26	0	0	yes	cin-miR-4137-3p_MIMAT0016734_Ciona_intestinalis_miR-4137-3p	ugugguaauauagaaauugaag	ucagcuucuauauuaccgcagc	ugugguaauauagaaauugaagauauagucuauaucuucagcuucuauauuaccgcagc	chr15:64343751..64343810:-	m-5291
Blood	chr15_22365	6	0.93 ± 0.03	69	69	0	0	yes	bmo-miR-1926_MIMAT0007933_Bombyx_mori_miR-1926	uggaauucugcaccuggugau	cagcaggugcagaauuccaca	cagcaggugcagaauuccacaguucccuuaauuguggaauucugcaccuggugau	chr15:62407116..62407171:+	m-4125
Blood	chr10_16646	6	0.93 ± 0.03	17	17	0	0	yes	pbi-miR-509_MIMAT0005782_Pygathrix_bieti_miR-509	agauugauugauggcucugugg	auagagccaucgaucaauaugu	agauugauugauggcucuguggcaaacacuaccauagagccaucgaucaauaugu	chr10:87547834..87547889:+	m-4334
Blood	chr1_314	6	0.93 ± 0.03	12	12	0	0	yes	oan-miR-7400-5p_MIMAT0028942_Ornithorhynchus_anatinus_miR-7400-5p	accuccacccaguuucaggccu	gcaggaggcuggguggggaag	accuccacccaguuucaggccuggaggauggucuuggcaggaggcuggguggggaag	chr1:28888375..28888432:+	m-3618
Blood	chr22_29522	6	0.93 ± 0.03	170	170	0	0	yes	hvu-miR5050_MIMAT0020546_Hordeum_vulgare_miR5050	uugaggucggacaugguggc	caccacgccuggccuaagagu	caccacgccuggccuaagaguguguuucuuaaagguaaagacuugaggucggacaugguggc	chr22:40956705..40956767:-	m-2885
Blood	chr19_27626	6	0.93 ± 0.03	23	23	0	0	yes	mmu-miR-1967_MIMAT0009440_Mus_musculus_miR-1967	ugaggaucgagccaugggcu	cccauggcccuaucaucagc	cccauggcccuaucaucagcaagauggagguagagcugaggaucgagccaugggcu	chr19:51799944..51800000:-	No match
Blood	chr19_26410	6	0.93 ± 0.03	23	23	0	0	yes	sme-miR-2206-5p_MIMAT0011402_Schmidtea_mediterranea_miR-2206-5p	ugggcaggggugacuuggagaga	uugcgggggacacccucucacc	ugggcaggggugacuuggagagagugacuugcgggggacacccucucacc	chr19:582445..582495:+	No match
Blood	chr7_13330	6	0.93 ± 0.03	22	22	0	0	yes	mdo-miR-7320-5p_MIMAT0028640_Monodelphis_domestica_miR-7320-5p	uccaacccaccugcccccagg	uggggagggaugugggggagc	uggggagggaugugggggagccugaacccacagaucgcuccaacccaccugcccccagg	chr7:100627660..100627719:-	m-4569
Blood	chr15_22435	6	0.93 ± 0.03	20	20	0	0	yes	efu-miR-9290_MIMAT0034948_Eptesicus_fuscus_miR-9290	ugcucccccucccuuccuggga	ggugggagggagggagagcugg	ggugggagggagggagagcuggcaggucuugggugcugcccugcucccccucccuuccuggga	chr15:74420605..74420668:+	No match
Blood	chr4_8464	6	0.93 ± 0.03	11	11	0	0	yes	ath-miR861-3p_MIMAT0004306_Arabidopsis_thaliana_miR861-3p	uauggauauaccuguacacaca	uguguacagguauauccauaua	uguguacagguauauccauauauauauauacauguguaguguguauguguguauacauauauauggauauaccuguacacaca	chr4:128304810..128304893:-	m-4607
Blood	chr7_13081	6	0.93 ± 0.03	113	113	0	0	yes	bdi-miR9490_MIMAT0035498_Brachypodium_distachyon_miR9490	aggccacaagcucugcaccca	ggggcagagcuugauguggccugc	aggccacaagcucugcacccacuggcaacugaggccugggggggcagagcuugauguggccugc	chr7:30913824..30913888:-	m-7546
Blood	chr1_1118	6	0.93 ± 0.03	13	13	0	0	yes	gga-miR-1626-3p_MIMAT0007496_Gallus_gallus_miR-1626-3p	gcuggaagggcaaaagacu	ucuuuugcccuuucagcuc	gcuggaagggcaaaagacugcuacagcaggauguucagucuucagucuuuugcccuuucagcuc	chr1:174397498..174397562:+	No match
Blood	chr19_27641	5	0.93 ± 0.03	25	25	0	0	yes	mmu-miR-5110_MIMAT0020618_Mus_musculus_miR-5110	ugaggaggaucugaaggauugg	gaaaccuccacuuccuccucauc	ugaggaggaucugaaggauuggacucagguucgaaaccuccacuuccuccucauc	chr19:55225486..55225541:-	m-2887
Blood	chr17_25520	5	0.93 ± 0.03	13	13	0	0	yes	mmu-miR-6947-3p_MIMAT0027795_Mus_musculus_miR-6947-3p	ucagccuccuucccuguccu	gaaguggcuggccuugcuuccg	gaaguggcuggccuugcuuccgguucccugcugaucagccuccuucccuguccu	chr17:44927088..44927142:-	m-3729
Blood	chr3_6519	5	0.93 ± 0.03	113	108	0	5	yes	osa-miR2096-3p_MIMAT0010057_Oryza_sativa_miR2096-3p	acugaggggaugaaggaucagg	ccucccuuccugccccucagaga	acugaggggaugaaggaucaggcccuaucagcagcugacuggccucccuuccugccccucagaga	chr3:12953020..12953085:-	m-3218
Blood	chr2_5200	5	0.93 ± 0.03	20	20	0	0	yes	cin-miR-4002-5p_MIMAT0016448_Ciona_intestinalis_miR-4002-5p	cuugaacuugggacuaagccu	acuuaaucucaacuucaaguc	acuuaaucucaacuucaagucccggcuuagccaccuauuaagugacuugaacuugggacuaagccu	chr2:171409110..171409176:-	m-7578
Blood	chr17_25037	5	0.93 ± 0.03	35	35	0	0	yes	bta-miR-562_MIMAT0009349_Bos_taurus_miR-562	gaagcagcgccugucgcaacucg	aguugcugccgcugcuguccu	aguugcugccgcugcuguccucacacccgcucgugggaagcagcgccugucgcaacucg	chr17:78140755..78140814:+	m-3076
Blood	chr5_9391	5	0.93 ± 0.03	27	27	0	0	yes	rlcv-miR-rL1-24-3p_MIMAT0016948_Rhesus_lymphocryptovirus_miR-rL1-24-3p	uaucggagaccaaauaaguaug	agcuuauuuggccuccgauaug	agcuuauuuggccuccgauauguggcaugccacauaucggagaccaaauaaguaug	chr5:173691207..173691263:+	m-10995
Blood	chr19_26473	5	0.93 ± 0.03	11	11	0	0	yes	eca-miR-8982_MIMAT0034519_Equus_caballus_miR-8982	gacccgggccgggaaagcgg	ggcucccggcccggcgcgg	ggcucccggcccggcgcgguauaauuacagcccauugauccgacccgggccgggaaagcgg	chr19:3036388..3036449:+	No match
Blood	chr17_25179	5	0.93 ± 0.03	13	13	0	0	yes	mmu-miR-760-5p_MIMAT0017245_Mus_musculus_miR-760-5p	acccucaguccguauuggucucu	aggccauucggcucugagguccu	acccucaguccguauuggucucuauggcauccauagaggccauucggcucugagguccu	chr17:7306829..7306888:-	m-3276
Blood	chr6_12080	5	0.93 ± 0.03	29	29	0	0	yes	cel-let-7-5p_MIMAT0000001_Caenorhabditis_elegans_let-7-5p	ugagguaguagguggugugc	aagaucagaacuggcugagg	aagaucagaacuggcugaggggcacagguggagaagccagagcuccaccugagggcuacuccugagguaguagguggugugc	chr6:158493843..158493925:-	No match
Blood	chr10_17325	5	0.93 ± 0.03	7	5	0	2	yes		caugguccauuuugcucugcu	gcagagcaaaacggaccaug	caugguccauuuugcucugcuucugaaagcugaguacuuugcaagcagagcaaaacggaccaug	chr10:74128709..74128773:-	m-3550
Blood	chr11_18894	5	0.93 ± 0.03	42	42	0	0	yes	pma-miR-4611_MIMAT0019645_Petromyzon_marinus_miR-4611	uggaggguguuucugagacagu	ugccucagucuccccucucuu	ugccucagucuccccucucuugccugucucugcccagcagcuggaggguguuucugagacagu	chr11:76745547..76745610:-	m-4029
Blood	chr8_14327	5	0.93 ± 0.03	10	10	0	0	yes	bmo-miR-3338-3p_MIMAT0015526_Bombyx_mori_miR-3338-3p	uuguacuucagaaucuccaggag	ccuggagauucuaaaguauaaca	uuguacuucagaaucuccaggaguaauguaugaaguuaguccuggagauucuaaaguauaaca	chr8:19103560..19103623:-	No match
Blood	chr1_3174	5	0.93 ± 0.03	20	20	0	0	yes	ptc-miR6434_MIMAT0025237_Populus_trichocarpa_miR6434	auauguaugcuuguguguggag	cacacacacacacauauacuauau	cacacacacacacauauacuauauauacauauauauguaugcuuguguguggag	chr1:247194459..247194513:-	No match
Blood	chr6_11562	5	0.93 ± 0.03	24	24	0	0	yes	gga-miR-6671-5p_MIMAT0025773_Gallus_gallus_miR-6671-5p	uguccuggcacuuccuccguag	agggaggaagguucagggaugg	agggaggaagguucagggauggugaaugaaaaaaaaucagcccugaccuguccuggcacuuccuccguag	chr6:31687900..31687970:-	No match
Blood	chr13_21063	5	0.93 ± 0.03	18	18	0	0	yes	bfl-miR-4881_MIMAT0020464_Branchiostoma_floridae_miR-4881	gguagaaauccagaaucugaggc	aucagauucugcauuucaacaa	gguagaaauccagaaucugaggcaggauucuagacuuauuggaucagauucugcauuucaacaa	chr13:49978704..49978768:-	No match
Leukocytes	chr9_11599	15	0.92 ± 0.15	20	18	0	2	yes	sme-miR-87a-3p_MIMAT0003989_Schmidtea_mediterranea_miR-87a-3p	agagcaaagaaccugagugccu	gcacucagguucuuuguucuuuc	agagcaaagaaccugagugccugugguaugcuggagguguaauaaggcacucagguucuuuguucuuuc	chr9:39679634..39679703:-	m-7491
Leukocytes	chr9_11609	15	0.92 ± 0.15	20	18	0	2	yes	sme-miR-87a-3p_MIMAT0003989_Schmidtea_mediterranea_miR-87a-3p	agagcaaagaaccugagugccu	gcacucagguucuuuguucuuuc	agagcaaagaaccugagugccuguggugugcuggagguguaauaaggcacucagguucuuuguucuuuc	chr9:42435994..42436063:-	m-7491
Leukocytes	chr9_11214	11	0.92 ± 0.15	20	18	0	2	yes		agagcaaagaaccugagugccu	gcacucagguucuuuguucuuuc	agagcaaagaaccugagugccugugguaugcuggagguguaauaaggcacucagguucuuuguucuuuc	chr9:62662727..62662796:+	m-7491
Leukocytes	chr9_11224	11	0.92 ± 0.15	20	18	0	2	yes		agagcaaagaaccugagugccu	gcacucagguucuuuguucuuuc	agagcaaagaaccugagugccugugguaugcuggagguguaauaaggcacucagguucuuuguucuuuc	chr9:66697258..66697327:+	m-7491
Leukocytes	chr3_5161	9	0.92 ± 0.13	15	13	0	2	yes		uguuuagcauccuguagccugc	uagguuguaggaugcuaaacag	uguuuagcauccuguagccugcauccuacucuguagguuguaggaugcuaaacag	chr3:143783125..143783180:-	m-3526
Leukocytes	chr15_16608	7	0.92 ± 0.11	5	4	0	1	yes	eca-miR-9076_MIMAT0034621_Equus_caballus_miR-9076	ccuccuggcuguagagggc	ccccagguuggggggccug	ccuccuggcuguagagggcccccuugugaagaggggagccccagguuggggggccug	chr15:31353365..31353422:+	No match
Leukocytes	chr7_9033	7	0.92 ± 0.09	4	3	0	1	yes	oan-miR-7421-3p_MIMAT0028993_Ornithorhynchus_anatinus_miR-7421-3p	auauauaguggauucugggau	ucccagaauucacuauauguag	ucccagaauucacuauauguaggauggauauggauucacuauauauaguggauucugggau	chr7:65927354..65927415:+	m-4298
Leukocytes	chr6_8467	6	0.92 ± 0.09	12	12	0	0	yes	osa-miR2099-5p_MIMAT0010062_Oryza_sativa_miR2099-5p	agaauaugggagucuguggcu	ccacagacucccauauucuca	agaauaugggagucuguggcuauuuugucuuuuaauagccacagacucccauauucuca	chr6:36053181..36053240:-	m-3083
Leukocytes	chr6_7820	6	0.92 ± 0.09	12	12	0	0	yes	osa-miR2099-5p_MIMAT0010062_Oryza_sativa_miR2099-5p	agaauaugggagucuguggcu	ccacagacucccauauucuca	agaauaugggagucuguggcuauuaaaagacaaaauagccacagacucccauauucuca	chr6:36053183..36053242:+	m-3083
Leukocytes	chr5_7520	6	0.91 ± 0.07	14	14	0	0	yes	zma-miR171f-5p_MIMAT0015161_Zea_mays_miR171f-5p	agauguuggccuguuucucccc	ggagucuggccagcccaaugg	ggagucuggccagcccaauggugcuccuucccagauguuggccuguuucucccc	chr5:176891552..176891606:-	No match
Leukocytes	chr21_21431	6	0.91 ± 0.07	12	12	0	0	yes	mmu-miR-691_MIMAT0003470_Mus_musculus_miR-691	guuccugagggagccucugacccc	ccacacggguucccgcgggagccu	guuccugagggagccucugaccccacuguuccugggaugccaugcggggcagcccacacggguucccgcgggagccu	chr21:45499426..45499503:-	No match
Leukocytes	chr22_21516	6	0.91 ± 0.07	13	13	0	0	yes	ath-miR162a-5p_MIMAT0031876_Arabidopsis_thaliana_miR162a-5p	gggaggcagcaguggggag	ccugaagggcugccugccac	gggaggcagcaguggggagggcagacuaggccaguccugaagggcugccugccac	chr22:24150437..24150492:+	No match
Leukocytes	chr20_20632	5	0.91 ± 0.07	38	38	0	0	yes	ppt-miR1211-5p_MIMAT0003900_Physcomitrella_patens_miR1211-5p	agggaggggugcaagcucuc	uggcucagccccuuccaag	agggaggggugcaagcucuccuuggaacccuggcucagccccuuccaag	chr20:48340576..48340625:+	No match
Leukocytes	chr19_19791	5	0.91 ± 0.07	11	7	4	0	yes	gga-miR-1809_MIMAT0007727_Gallus_gallus_miR-1809	gcgugggacccgagcucgugaa	cacgagccacauucggggcagcgcuu	cacgagccacauucggggcagcgcuugguuuggagucuagagccagagccuggcgugggacccgagcucgugaa	chr19:4986225..4986299:+	No match
Leukocytes	chr17_18673	5	0.91 ± 0.07	11	11	0	0	yes	mmu-miR-7081-3p_MIMAT0028069_Mus_musculus_miR-7081-3p	cuccccugaccugccuuuucccg	gggggcggggagcagacaggggcc	gggggcggggagcagacaggggccccccagcacgcgggcuccccugaccugccuuuucccg	chr17:78134805..78134866:+	No match
Leukocytes	chr5_7528	5	0.91 ± 0.07	11	11	0	0	yes	gga-miR-1803_MIMAT0007720_Gallus_gallus_miR-1803	uuugacuugaacucauuccccagg	uggcuuguggaguucugggauacugagg	uggcuuguggaguucugggauacugaggggaggggacagggcaugggagugcggugcucucaccuuugacuugaacucauuccccagg	chr5:177505109..177505197:-	m-3167
Plasma	chr2_3147	63	0.97 ± 0.05	123	122	0	1	yes		aauccucacuuugaauccauguu	auggaguucaggugaggauu	aauccucacuuugaauccauguuggaaacuccauagcaacauggaguucaggugaggauu	chr2:16431472..16431532:-	No match
Plasma	chr6_8755	35	0.97 ± 0.05	60	58	0	2	yes	tca-miR-283-3p_MIMAT0019127_Tribolium_castaneum_miR-283-3p	gagaauaugggagucuguggcu	gccacagacucccauauucuca	gagaauaugggagucuguggcuauuuugucuuuuaauagccacagacucccauauucuca	chr6:36053181..36053241:-	No match
Plasma	chr6_8120	35	0.97 ± 0.05	60	58	0	2	yes	tca-miR-283-3p_MIMAT0019127_Tribolium_castaneum_miR-283-3p	gagaauaugggagucuguggcu	gccacagacucccauauucuca	gagaauaugggagucuguggcuauuaaaagacaaaauagccacagacucccauauucuca	chr6:36053182..36053242:+	No match
Plasma	chr1_348	33	0.97 ± 0.05	55	35	0	20	yes	mml-miR-15a-3p_MIMAT0026593_Macaca_mulatta_miR-15a-3p	ucaggccaggcugggaggaugc	agccucccagucuggccugagu	ucaggccaggcugggaggaugcuguaaaugcagccucccagucuggccugagu	chr1:55318691..55318744:+	m-7493
Plasma	chr6_8716	31	0.97 ± 0.05	54	52	0	2	yes	gga-miR-6671-5p_MIMAT0025773_Gallus_gallus_miR-6671-5p	uguccuggcacuuccuccguag	agggaggaagguucagggauggu	agggaggaagguucagggauggugaaugaaaaaaaaucagcccugaccuguccuggcacuuccuccguag	chr6:31687900..31687970:-	No match
Plasma	chr9_12096	26	0.97 ± 0.05	57	53	0	4	no		gccucucuccucccgccggaca	gcggcggcagguguagaggagc	gcggcggcagguguagaggagcccggguggggcgcgccucucuccucccgccggaca	chr9:90801570..90801627:-	m-3996
Plasma	chr12_15829	16	0.97 ± 0.05	23	13	0	10	yes	efu-miR-9189b_MIMAT0034889_Eptesicus_fuscus_miR-9189b	aguccugaggcucgugguuucc	cgaccgugagccucaggaac	aguccugaggcucgugguuucccagcugagagaggcgaccgugagccucaggaac	chr12:121268914..121268969:-	No match
Plasma	chr19_21026	15	0.97 ± 0.05	21	16	0	5	yes	bra-miR5718_MIMAT0023016_Brassica_rapa_miR5718	ucagaaccgaccgccucccagcu	gggguggcggagguuucugaga	gggguggcggagguuucugagaagugacauaggcugggaugacucagaaccgaccgccucccagcu	chr19:1253359..1253425:-	m-3361
Plasma	chr2_2452	14	0.97 ± 0.05	21	16	0	5	yes	mmu-miR-6947-3p_MIMAT0027795_Mus_musculus_miR-6947-3p	ccagccucagucucuguauccu	uuauagaaacugaggcucuuccgg	ccagccucagucucuguauccugagauuuugccagauagguuauagaaacugaggcucuuccgg	chr2:64763719..64763783:+	m-5446
Plasma	chr11_14219	14	0.97 ± 0.05	33	32	0	1	yes		uguguagggcauggcucagacu	ccugagccaaguucuccacucc	ccugagccaaguucuccacuccacaaaaugaacuucucccucauguguagggcauggcucagacu	chr11:133128477..133128542:+	m-3557
Plasma	chr3_4275	14	0.97 ± 0.05	35	34	0	1	no		uuaccuguccccuguccuuagg	uaggacauggggggcaggguuggaagg	uaggacauggggggcaggguuggaaggagaagaaauguccccugcugacucuuaccuguccccuguccuuagg	chr3:53188647..53188720:+	m-4179
Plasma	chr5_7562	13	0.97 ± 0.05	23	16	0	7	yes		cgccgcuuucugggcucgcuca	ugcgggcccugggaguggaga	ugcgggcccugggaguggagacgcggagcugcggucgccgcuuucugggcucgcuca	chr5:108748634..108748691:-	m-2960
Plasma	chr3_4235	12	0.97 ± 0.05	18	17	0	1	yes	aly-miR156b-3p_MIMAT0017400_Arabidopsis_lyrata_miR156b-3p	ucucaccugugccuccuuaac	uggagguggcaacaggggagaaa	uggagguggcaacaggggagaaauauuuuugguuccuucucaccugugccuccuuaac	chr3:49346656..49346714:+	No match
Plasma	chr5_7676	11	0.97 ± 0.05	21	20	0	1	no	mmu-miR-3473c_MIMAT0020614_Mus_musculus_miR-3473c	ccucuccacucccagccccggac	cccgggcugggcgcgaagagagg	cccgggcugggcgcgaagagaggaccggcuuggcggcucggugcugcccccuggagguucccucuccacucccagccccggac	chr5:138464242..138464325:-	No match
Plasma	chr10_12428	10	0.97 ± 0.05	12	6	0	6	yes	oan-miR-1334_MIMAT0006827_Ornithorhynchus_anatinus_miR-1334	auaggaagggcccucagagau	ucuugggccccuuccuuaugcucu	auaggaagggcccucagagaucgcggaggaguuauugaagcucucuugggccccuuccuuaugcucu	chr10:11799114..11799181:+	No match
Plasma	chr3_5165	10	0.97 ± 0.05	11	10	0	1	yes	osa-miR5492_MIMAT0022125_Oryza_sativa_miR5492	agaaggagcugggcugaucuga	ugcaucaggccacuccuuccucc	agaaggagcugggcugaucugagcagguaggagcucugcaucaggccacuccuuccucc	chr3:127759701..127759760:-	No match
Plasma	chr17_19604	10	0.97 ± 0.05	11	6	0	5	yes	esi-miR8623b_MIMAT0033972_Ectocarpus_siliculosus_miR8623b	cauggaacuggcacgaaggaggu	cccugagcgucagauccauguc	cccugagcgucagauccaugucuucagcagguccuggcauggaacuggcacgaaggaggu	chr17:3903001..3903061:-	No match
Plasma	chr7_9857	9	0.97 ± 0.05	25	24	0	1	no		aaaugacuuggcuguguugagga	ugccgcacgucugagucacucc	aaaugacuuggcuguguugaggaugggaaggaggccuucaucugccgcacgucugagucacucc	chr7:2110561..2110625:-	No match
Plasma	chr16_18570	8	0.97 ± 0.05	16	15	0	1	yes		ggcccggacaucugcauuuuga	aaaaugcacaugccuggaacucu	aaaaugcacaugccuggaacucugaucgcuggggcccggacaucugcauuuuga	chr16:4271476..4271530:-	m-8854
Plasma	chr19_20575	8	0.97 ± 0.05	14	13	0	1	no	efu-miR-9272_MIMAT0034905_Eptesicus_fuscus_miR-9272	uccccacccccgggcucccgcagg	agcgaggaggcgggagugggccga	agcgaggaggcgggagugggccgaggcugaugggccuccccacccccgggcucccgcagg	chr19:1081764..1081824:+	m-3935
Plasma	chr10_12386	8	0.97 ± 0.04	6	4	0	2	yes	cte-miR-2714_MIMAT0013583_Capitella_teleta_miR-2714	ugcgagcccgaggcgcugcgaacg	ucagacgucucgaggcucgcguuc	ugcgagcccgaggcgcugcgaacggugccuaacgucagacgucucgaggcucgcguuc	chr10:1049255..1049313:+	No match
Plasma	chrX_22904	8	0.97 ± 0.04	15	12	0	3	no	ata-miR172a-5p_MIMAT0037134_Aegilops_tauschii_miR172a-5p	ucggcacccggggcccuuugucc	acagcgucaccuggagccaccaa	ucggcacccggggcccuuuguccuaugacagcgucaccuggagccaccaa	chrX:3816528..3816578:+	No match
Plasma	chr9_11662	7	0.97 ± 0.04	5	2	0	3	yes	osa-miR528-5p_MIMAT0002884_Oryza_sativa_miR528-5p	aggaagggaggaaaccagagguu	ccuggcuuccuucuuucacucu	ccuggcuuccuucuuucacucuuucagacagaggaagggaggaaaccagagguu	chr9:110257758..110257812:+	No match
Plasma	chr1_1432	7	0.97 ± 0.04	4	2	0	2	yes	mml-miR-15a-3p_MIMAT0026593_Macaca_mulatta_miR-15a-3p	ucaggccagacugggaggcugca	auccucccagccuggccuga	ucaggccagacugggaggcugcauuuacagcauccucccagccuggccuga	chr1:55318691..55318742:-	No match
Plasma	chrX_22903	7	0.97 ± 0.04	12	12	0	0	yes	ata-miR172a-5p_MIMAT0037134_Aegilops_tauschii_miR172a-5p	ucggcacccggggcccuuugucc	acaaagggccccgggugccgacc	acaaagggccccgggugccgaccuccuguggagggcccugccccgcugcggcugaggaggucggcacccggggcccuuugucc	chrX:3816468..3816551:+	No match
Plasma	chr1_428	7	0.97 ± 0.04	3	2	0	1	yes	api-miR-3049_MIMAT0014789_Acyrthosiphon_pisum_miR-3049	ucgggaagucugcggcacggagc	ucugugcugcagcuucacu	ucgggaagucugcggcacggagcacugcuagugucggaucugcaucuccagcucugugcugcagcuucacu	chr1:89843816..89843887:+	No match
Plasma	chr12_14895	6	0.97 ± 0.04	4	2	0	2	yes	mdo-miR-7393-3p_MIMAT0028885_Monodelphis_domestica_miR-7393-3p	agugaccuugccugcagccucc	uaggcagcaggcugggagcu	uaggcagcaggcugggagcuucagcaggagaagugaccuugccugcagccucc	chr12:7934759..7934812:+	No match
Plasma	chr5_7602	6	0.97 ± 0.04	23	15	0	8	yes	ghr-miR7490_MIMAT0029132_Gossypium_hirsutum_miR7490	ugucuagacaaggcuggggaaa	aaaccuugucuggacauggacu	aaaccuugucuggacauggacuugcaugguccaugucuagacaaggcuggggaaa	chr5:119329789..119329844:-	m-3580
Plasma	chr1_163	6	0.94 ± 0.03	5	4	0	1	yes	mmu-miR-5134-5p_MIMAT0020645_Mus_musculus_miR-5134-5p	guggcagacugugagggaaau	uuucccucccuggcugccguc	uuucccucccuggcugccguccacacaucguugguggcagacugugagggaaau	chr1:23344951..23345005:+	No match
Plasma	chr11_14223	6	0.94 ± 0.03	13	13	0	0	yes	tca-miR-3862-5p_MIMAT0018800_Tribolium_castaneum_miR-3862-5p	ugggcaaagaacuccaagugc	acuuggaggucucugcccaua	acuuggaggucucugcccauacaacacagucugggcaaagaacuccaagugc	chr11:133142846..133142898:+	m-3790
Plasma	chr2_3596	6	0.94 ± 0.03	12	12	0	0	yes	bta-miR-2461-5p_MIMAT0012047_Bos_taurus_miR-2461-5p	ucacucuggccccgccccgcccc	ggcuguggggaggggccaggggcccgca	ggcuguggggaggggccaggggcccgcagggcugccugucacucuggccccgccccgcccc	chr2:130391326..130391387:-	No match
Plasma	chr22_22826	6	0.94 ± 0.03	2	1	0	1	yes	mdo-miR-151_MIMAT0012761_Monodelphis_domestica_miR-151	cagacugucugugcuguggacu	uccauagaguggacugucugugcu	uccauagaguggacugucugugcuguggacuccauaaagcagacugucugugcuguggacu	chr22:43614838..43614899:-	m-3479
Plasma	chr8_11012	6	0.94 ± 0.03	85	85	0	0	yes	ppc-miR-8219-5p_MIMAT0032870_Pristionchus_pacificus_miR-8219-5p	uccgcugcagccccucgacgu	gccgagaggcgccgcagcgggagg	gccgagaggcgccgcagcgggagggugaguuccagccuccgcugcagccccucgacgu	chr8:55880664..55880722:-	No match
Plasma	chr1_32	6	0.94 ± 0.03	11	3	0	8	yes		uccaaucacacuucguugccuga	agcaaggaagaggauuggaagc	uccaaucacacuucguugccugauucucuaugcuuacagugcaagcaaggaagaggauuggaagc	chr1:4604259..4604324:+	m-4969
Plasma	chr1_1698	6	0.94 ± 0.03	15	15	0	0	yes	rno-miR-335_MIMAT0000575_Rattus_norvegicus_miR-335	ccaagagccuggaacugcacc	ugcaguuccaggcucuuggug	ugcaguuccaggcucuuggugucccaaacaaagacaccaagagccuggaacugcacc	chr1:149556791..149556848:-	No match
Plasma	chr1_575	6	0.94 ± 0.03	15	15	0	0	yes	esi-miR8625_MIMAT0033962_Ectocarpus_siliculosus_miR8625	caccaagagccuggaacugcac	gcaguuccaggcucuugguguc	gcaguuccaggcucuuggugucccaaacaaagacaccaagagccuggaacugcac	chr1:148530904..148530959:+	No match
Plasma	chr1_543	6	0.94 ± 0.03	15	15	0	0	yes	rno-miR-335_MIMAT0000575_Rattus_norvegicus_miR-335	ccaagagccuggaacugcacc	ugcaguuccaggcucuuggug	ugcaguuccaggcucuuggugucccaaacaaagacaccaagagccuggaacugcacc	chr1:145289412..145289469:+	No match
Plasma	chr1_1638	6	0.94 ± 0.03	15	15	0	0	yes	rno-miR-335_MIMAT0000575_Rattus_norvegicus_miR-335	ccaagagccuggaacugcacc	ugcaguuccaggcucuuggug	ugcaguuccaggcucuuggugucccaaacaaagacaccaagagccuggaacugcacc	chr1:120842641..120842698:-	No match
Plasma	chr3_4942	6	0.94 ± 0.03	52	51	0	1	yes	bmo-miR-970-5p_MIMAT0015294_Bombyx_mori_miR-970-5p	ugccuugcccucucccucuagga	ggagauggugagggcagggagu	ggagauggugagggcagggagugugcugagucaugccuugcccucucccucuagga	chr3:48680227..48680283:-	No match
Plasma	chr19_21394	6	0.94 ± 0.03	51	51	0	0	yes	mmu-miR-1967_MIMAT0009440_Mus_musculus_miR-1967	ugaggaucgagccaugggcuacc	uggcccauggcccuaucaucagc	uggcccauggcccuaucaucagcaagauggagguagagcugaggaucgagccaugggcuacc	chr19:51799941..51800003:-	No match
Plasma	chr1_533	6	0.94 ± 0.03	15	15	0	0	yes	esi-miR8625_MIMAT0033962_Ectocarpus_siliculosus_miR8625	caccaagagccuggaacugcac	gcaguaccaggcucuugguguc	gcaguaccaggcucuuggugucccaaacaaagacaccaagagccuggaacugcac	chr1:144420903..144420958:+	No match
Plasma	chr8_10838	6	0.94 ± 0.03	18	18	0	0	yes	dme-miR-1000-3p_MIMAT0020900_Drosophila_melanogaster_miR-1000-3p	uugcugggaaagggagaaguuc	acuucucccuuucccagaagg	acuucucccuuucccagaagggucacuucuuuuucacuugcugggaaagggagaaguuc	chr8:1755131..1755190:-	m-3188
Plasma	chr7_9753	6	0.94 ± 0.03	3	2	0	1	yes	dvi-miR-313-5p_MIMAT0032050_Drosophila_virilis_miR-313-5p	ucggcuguguaucucuguguc	cacaguguggcacagucgu	ucggcuguguaucucugugucagaagcuuagccacaguguggcacagucgu	chr7:142474536..142474587:+	No match
Plasma	chr22_22408	6	0.94 ± 0.03	20	20	0	0	yes	mmu-miR-6979-5p_MIMAT0027860_Mus_musculus_miR-6979-5p	agggaggcagcagugggga	cugaagggcugccugccacc	agggaggcagcaguggggagggcagacuaggccaguccugaagggcugccugccacc	chr22:24150436..24150493:+	No match
Plasma	chr3_4239	6	0.94 ± 0.03	17	17	0	0	yes	ath-miR159b-5p_MIMAT0031889_Arabidopsis_thaliana_miR159b-5p	cagcuccugaagacuccuccuca	uggggagcccauggggcuggc	uggggagcccauggggcuggccaaauaggcagcuccugaagacuccuccuca	chr3:49805671..49805723:+	No match
Plasma	chr22_22424	5	0.94 ± 0.03	2	1	0	1	yes	dre-miR-202-3p_MIMAT0001864_Danio_rerio_miR-202-3p	ugaggcaucugggaagagaaagc	cucuguccccuccugccaucauc	ugaggcaucugggaagagaaagccagauuuuucuguggcucuguccccuccugccaucauc	chr22:25506545..25506606:+	No match
Plasma	chr22_22418	5	0.94 ± 0.03	2	1	0	1	yes	gga-miR-6552-5p_MIMAT0025611_Gallus_gallus_miR-6552-5p	cucuguccccuccugccaucauc	ugaggcaucugggaagagaaagc	ugaggcaucugggaagagaaagccagauuuucuguggcucuguccccuccugccaucauc	chr22:25257857..25257917:+	No match
Plasma	chr5_7830	5	0.94 ± 0.03	56	56	0	0	yes	gga-miR-1803_MIMAT0007720_Gallus_gallus_miR-1803	uuugacuugaacucauuccccagg	uggcuuguggaguucugggauacugagg	uggcuuguggaguucugggauacugaggggaggggacagggcaugggagugcggugcucucaccuuugacuugaacucauuccccagg	chr5:177505109..177505197:-	m-3167
Plasma	chr6_8562	5	0.94 ± 0.03	4	3	0	1	yes	gga-miR-1650_MIMAT0007528_Gallus_gallus_miR-1650	uccucugaaaaagccuccuaca	uggaggguuugucuuuugga	uggaggguuugucuuuuggaaaaacaaagucguuuucuccucugaaaaagccuccuaca	chr6:8086410..8086469:-	No match
Plasma	chr11_14517	5	0.94 ± 0.03	41	41	0	0	yes	pma-miR-4611_MIMAT0019645_Petromyzon_marinus_miR-4611	uggagggugaggaguggcuauc	aggccacuccucaugcccccagu	uggagggugaggaguggcuaucagugaggggagaggccagcaaggugcugaggccacuccucaugcccccagu	chr11:64739808..64739881:-	m-3277
Plasma	chr19_20713	5	0.94 ± 0.03	108	108	0	0	yes	tca-miR-193-5p_MIMAT0018896_Tribolium_castaneum_miR-193-5p	ugggccuuucugucucugcagg	ugcaguggaugggagaggacacggc	ugcaguggaugggagaggacacggcugguggggaucgggcucagcugggccuuucugucucugcagg	chr19:16087960..16088027:+	m-3394
Plasma	chr19_21415	5	0.94 ± 0.03	12	12	0	0	yes	mmu-miR-5110_MIMAT0020618_Mus_musculus_miR-5110	ugaggaggaucugaaggauugg	gaaaccuccacuuccuccucauc	ugaggaggaucugaaggauuggacucagguucgaaaccuccacuuccuccucauc	chr19:55225486..55225541:-	m-2887
Plasma	chr19_21099	5	0.94 ± 0.03	20	20	0	0	yes	eca-miR-492_MIMAT0012920_Equus_caballus_miR-492	uggagcuggaccaggagaggagu	ucacucccuccugcccacc	uggagcuggaccaggagaggaguaaccaagacucacucccuccugcccacc	chr19:6735710..6735761:-	No match
Plasma	chr15_17784	5	0.94 ± 0.03	109	109	0	0	yes	gma-miR319p_MIMAT0036379_Glycine_max_miR319p	auuuggacccaaggagcugcac	cccgcuuuuugggucuuccaauucc	cccgcuuuuugggucuuccaauuccugguuuuggccuggauuuggacccaaggagcugcac	chr15:40322841..40322902:-	No match
Plasma	chr11_14489	5	0.94 ± 0.03	2	1	0	1	yes	mmu-miR-345-3p_MIMAT0004656_Mus_musculus_miR-345-3p	acugaacuuuguauucccagcaccu	gugcugggaauacaaagagga	acugaacuuuguauucccagcaccuuaccaaaguaggugcugggaauacaaagagga	chr11:61820252..61820309:-	No match
Plasma	chr14_16953	5	0.94 ± 0.03	11	10	0	1	yes	bta-miR-2308_MIMAT0011820_Bos_taurus_miR-2308	cugggcuuguggggaccccuggcu	aagggauccccagacagccccgagc	aagggauccccagacagccccgagcucugcuagcugggcuuguggggaccccuggcu	chr14:104680720..104680777:+	No match
Plasma	chr11_14524	5	0.94 ± 0.03	15	13	0	2	no		ccaucugugaccccaccucuag	gagggguaggggccacagagcag	gagggguaggggccacagagcagggcacccggccaucccaucugugaccccaccucuag	chr11:64801031..64801090:-	m-3699
Serum	chr14_35329	15	0.76 ± 0.43	21	17	0	4	yes	oan-miR-1342_MIMAT0006873_Ornithorhynchus_anatinus_miR-1342	uacugggauauuuggagcuucu	gagagcuccagauaucccaguau	gagagcuccagauaucccaguaucuggagccaccucgggauacugggauauuuggagcuucu	chr14:91859012..91859074:+	m-4066
Serum	chr19_42900	9	0.85 ± 0.28	7	6	0	1	yes	bra-miR5718_MIMAT0023016_Brassica_rapa_miR5718	ucagaaccgaccgccucccagcu	ggggguggcggagguuucuga	ggggguggcggagguuucugagaagugacauaggcugggaugacucagaaccgaccgccucccagcu	chr19:1253359..1253426:-	m-3361
Serum	chr3_10724	7	0.89 ± 0.20	5	3	0	2	yes	mdo-miR-7322-5p_MIMAT0028644_Monodelphis_domestica_miR-7322-5p	gagaaggagcugggcugaucuga	ugcaucaggccacuccuuccu	gagaaggagcugggcugaucugagcagguaggagcucugcaucaggccacuccuuccu	chr3:127759703..127759761:-	No match
Serum	chr2_4674	7	0.94 ± 0.09	5	4	0	1	yes	mmu-miR-6947-3p_MIMAT0027795_Mus_musculus_miR-6947-3p	ccagccucagucucuguauccu	uuauagaaacugaggcucuuccg	ccagccucagucucuguauccugagauuuugccagauagguuauagaaacugaggcucuuccg	chr2:64763719..64763782:+	m-5446
Serum	chr22_46148	6	0.94 ± 0.09	3	2	0	1	yes	mdo-miR-151_MIMAT0012761_Monodelphis_domestica_miR-151	cagacugucugugcuguggacu	uccauagaguggacugucugugcu	uccauagaguggacugucugugcuguggacuccauaaagcagacugucugugcuguggacu	chr22:43614838..43614899:-	m-3479
Serum	chr6_17014	6	0.94 ± 0.09	31	31	0	0	yes	tca-miR-283-3p_MIMAT0019127_Tribolium_castaneum_miR-283-3p	gagaauaugggagucuguggcu	ccacagacucccauauucucau	gagaauaugggagucuguggcuauuaaaagacaaaauagccacagacucccauauucucau	chr6:36053182..36053243:+	No match
Serum	chr6_18367	6	0.94 ± 0.09	31	31	0	0	yes	tca-miR-283-3p_MIMAT0019127_Tribolium_castaneum_miR-283-3p	gagaauaugggagucuguggcu	ccacagacucccauauucucau	gagaauaugggagucuguggcuauuuugucuuuuaauagccacagacucccauauucucau	chr6:36053180..36053241:-	No match
Serum	chr3_10052	6	0.94 ± 0.05	13	13	0	0	yes	bmo-miR-970-5p_MIMAT0015294_Bombyx_mori_miR-970-5p	ugccuugcccucucccucuagg	uggagauggugagggcagggagug	uggagauggugagggcagggagugugcugagucaugccuugcccucucccucuagg	chr3:48680228..48680284:-	m-3655
Serum	chr19_43464	6	0.94 ± 0.05	24	24	0	0	yes	mmu-miR-1967_MIMAT0009440_Mus_musculus_miR-1967	ugaggaucgagccaugggcuac	ggcccauggcccuaucaucagc	ggcccauggcccuaucaucagcaagauggagguagagcugaggaucgagccaugggcuac	chr19:51799942..51800002:-	No match
Serum	chr8_23584	6	0.94 ± 0.05	12	12	0	0	yes	ppc-miR-8219-5p_MIMAT0032870_Pristionchus_pacificus_miR-8219-5p	uccgcugcagccccucgacg	ccgagaggcgccgcagcgggagg	ccgagaggcgccgcagcgggagggugaguuccagccuccgcugcagccccucgacg	chr8:55880665..55880721:-	No match
Serum	chr16_37716	6	0.94 ± 0.05	13	13	0	0	yes	osa-miR2096-3p_MIMAT0010057_Oryza_sativa_miR2096-3p	ucugagggcugggcacggg	cugcccggcccagggug	ucugagggcugggcacgggcugacccucggcugggacaggcagccucaggcucccaaagcgcugcccggcccagggug	chr16:1388284..1388362:+	No match
Serum	chr22_45534	6	0.94 ± 0.05	13	13	0	0	yes	mmu-miR-6979-5p_MIMAT0027860_Mus_musculus_miR-6979-5p	agggaggcagcagugggga	cugaagggcugccugccacc	agggaggcagcaguggggagggcagacuaggccaguccugaagggcugccugccacc	chr22:24150436..24150493:+	No match
Serum	chr5_16588	5	0.94 ± 0.05	13	13	0	0	yes	gga-miR-1803_MIMAT0007720_Gallus_gallus_miR-1803	uuugacuugaacucauuccccagg	uggcuuguggaguucugggauacugagg	uggcuuguggaguucugggauacugaggggaggggacagggcaugggagugcggugcucucaccuuugacuugaacucauuccccagg	chr5:177505109..177505197:-	m-3167
Serum	chr19_42481	5	0.94 ± 0.05	16	16	0	0	yes	tca-miR-193-5p_MIMAT0018896_Tribolium_castaneum_miR-193-5p	ugggccuuucugucucugcagg	ugcaguggaugggagaggacacggc	ugcaguggaugggagaggacacggcugguggggaucgggcucagcugggccuuucugucucugcagg	chr19:16087960..16088027:+	m-3394
Serum	chr10_27340	5	0.94 ± 0.05	2	1	0	1	yes	mml-miR-612_MIMAT0006464_Macaca_mulatta_miR-612	uuggggaguuuacuggaggaag	cucccccagaaggcuguccugagg	cucccccagaaggcuguccugagguugugcccauugucuuggggaguuuacuggaggaag	chr10:119266055..119266115:+	m-7877
Serum	chr1_3241	5	0.94 ± 0.05	17	17	0	0	yes	kshv-miR-K12-10a-3p_MIMAT0002179_Kaposi_sarcoma-associated_miR-K12-10a-3p	gaguguugggcaggugug	ugcagccucacacuccc	gaguguugggcagguguggcugguggggccuucuaccaccacuggaaugcagccucacacuccc	chr1:153245713..153245777:-	No match
Serum	chr9_25800	5	0.94 ± 0.05	15	13	0	2	no		gccucucuccucccgccggaca	gcggcggcagguguagaggagc	gcggcggcagguguagaggagcccggguggggcgcgccucucuccucccgccggaca	chr9:90801570..90801627:-	m-3996
Serum	chr6_18312	5	0.94 ± 0.05	13	13	0	0	yes	gga-miR-6671-5p_MIMAT0025773_Gallus_gallus_miR-6671-5p	uguccuggcacuuccuccguagg	gagggaggaagguucagggaugg	gagggaggaagguucagggauggugaaugaaaaaaaaucagcccugaccuguccuggcacuuccuccguagg	chr6:31687899..31687971:-	No match
Serum	chr15_37128	5	0.94 ± 0.05	22	22	0	0	yes	gma-miR319p_MIMAT0036379_Glycine_max_miR319p	auuuggacccaaggagcugcac	cccgcuuuuugggucuuccaauucc	cccgcuuuuugggucuuccaauuccugguuuuggccuggauuuggacccaaggagcugcac	chr15:40322841..40322902:-	No match
Serum	chr5_16004	5	0.94 ± 0.05	7	6	0	1	yes		cgccgcuuucugggcucgcuca	ugcgggcccugggaguggagac	ugcgggcccugggaguggagacgcggagcugcggucgccgcuuucugggcucgcuca	chr5:108748634..108748691:-	m-2960
Serum	chr12_32092	5	0.94 ± 0.05	44	44	0	0	yes	nve-miR-2027-5p_MIMAT0009772_Nematostella_vectensis_miR-2027-5p	ccuuguuggugggguaaug	uagccccauccaagggau	ccuuguuggugggguaauggggacccuugaugcccucuaggauucaggguaacugacauagccccauccaagggau	chr12:123771716..123771792:+	No match
Saliva	chr8_14673	5	0.79 ± 0.23	20	20	0	0	yes	efu-miR-9189a_MIMAT0034888_Eptesicus_fuscus_miR-9189a	cccugacuguagccucccg	ccacgcuacuugagguagguggc	ccacgcuacuugagguagguggcauuugauaccaggugccccugacuguagccucccg	chr8:141562848..141562906:+	No match
Saliva	chr20_27052	5	0.79 ± 0.23	26	26	0	0	yes	ppt-miR1211-5p_MIMAT0003900_Physcomitrella_patens_miR1211-5p	agggaggggugcaagcucuc	uggcucagccccuuccaag	agggaggggugcaagcucuccuuggaacccuggcucagccccuuccaag	chr20:48340576..48340625:+	No match
Saliva	chr3_5966	5	0.79 ± 0.23	55	55	0	0	yes	mmu-miR-7057-3p_MIMAT0028019_Mus_musculus_miR-7057-3p	aaauuugagaagggccgu	gguccagcuuaggucaga	aaauuugagaagggccgugaaugguccagcuuaggucaga	chr3:177358657..177358697:+	No match
Saliva	chr22_28301	5	0.79 ± 0.23	20	20	0	0	yes	ptr-miR-4446_MIMAT0024029_Pan_troglodytes_miR-4446	aagggcugguggcugguga	aucugggccccagauuucuuuugg	aagggcugguggcuggugaaaggccuguuggaggcagcugaggcugugccaaagguaccaucugggccccagauuucuuuugg	chr22:39494641..39494724:-	No match
Cell-Free Saliva	chr6_7546	6	0.84 ± 0.29	21	21	0	0	yes	tca-miR-283-3p_MIMAT0019127_Tribolium_castaneum_miR-283-3p	gagaauaugggagucuguggcu	ccacagacucccauauucucau	gagaauaugggagucuguggcuauuaaaagacaaaauagccacagacucccauauucucau	chr6:36053182..36053243:+	No match
Cell-Free Saliva	chr6_8159	6	0.84 ± 0.29	21	21	0	0	yes	tca-miR-283-3p_MIMAT0019127_Tribolium_castaneum_miR-283-3p	gagaauaugggagucuguggcu	ccacagacucccauauucucau	gagaauaugggagucuguggcuauuuugucuuuuaauagccacagacucccauauucucau	chr6:36053180..36053241:-	No match
Cell-Free Saliva	chr6_8316	6	0.88 ± 0.14	24	24	0	0	yes	ath-miR2112-3p_MIMAT0011155_Arabidopsis_thaliana_miR2112-3p	cuuuauauguacuggagcccga	gugcuccaguacauauaaagag	gugcuccaguacauauaaagagacuuauuaagaugaucuuuucuuaauaagucucuuuauauguacuggagcccga	chr6:81765748..81765824:-	No match
Cell-Free Saliva	chr22_19638	6	0.88 ± 0.14	24	24	0	0	yes	mmu-miR-6979-5p_MIMAT0027860_Mus_musculus_miR-6979-5p	agggaggcagcagugggga	cugaagggcugccugccacc	agggaggcagcaguggggagggcagacuaggccaguccugaagggcugccugccacc	chr22:24150436..24150493:+	No match
Cell-Free Saliva	chr20_19006	5	0.88 ± 0.14	66	66	0	0	yes	ppt-miR1211-5p_MIMAT0003900_Physcomitrella_patens_miR1211-5p	agggaggggugcaagcuc	gcucagccccuuccaag	agggaggggugcaagcucuccuuggaacccuggcucagccccuuccaag	chr20:48340576..48340625:+	No match
Cell-Free Saliva	chr12_14314	5	0.88 ± 0.14	26	26	0	0	yes	mmu-miR-7009-5p_MIMAT0027922_Mus_musculus_miR-7009-5p	cuggggucauggguucgag	aacgccuguaaucccagca	aacgccuguaaucccagcacuuugggaggccgaggagggcagaucaucuggggucauggguucgag	chr12:31444460..31444526:-	No match
Cell-Free Saliva	chr12_14153	5	0.88 ± 0.14	18	18	0	0	yes	sme-miR-2203-5p_MIMAT0011419_Schmidtea_mediterranea_miR-2203-5p	acgaaggcagacuggaagga	cuuccagucucccuggggcu	cuuccagucucccuggggcuggaggcuguuuuacgaaggcagacuggaagga	chr12:121059556..121059608:+	No match
Urine	chr1_817	6	0.87 ± 0.15	19	19	0	0	yes	tgu-miR-139-3p_MIMAT0014626_Taeniopygia_guttata_miR-139-3p	aggagaugagacaagcag	gcuuguuucaucuccucu	gcuuguuucaucuccucuuuguucuguuauggacacagaggagaugagacaagcag	chr1:110365317..110365373:+	No match
Urine	chr16_33340	6	0.87 ± 0.15	26	26	0	0	yes	osa-miR2096-3p_MIMAT0010057_Oryza_sativa_miR2096-3p	ucugagggcugggcacgg	cugcccggcccagggug	ucugagggcugggcacgggcugacccucggcugggacaggcagccucaggcucccaaagcgcugcccggcccagggug	chr16:1388284..1388362:+	No match
Urine	chr22_39440	6	0.87 ± 0.15	89	89	0	0	yes	mmu-miR-6979-5p_MIMAT0027860_Mus_musculus_miR-6979-5p	agggaggcagcagugggga	cugaagggcugccugccacc	agggaggcagcaguggggagggcagacuaggccaguccugaagggcugccugccacc	chr22:24150436..24150493:+	No match
Urine	chr19_37106	5	0.87 ± 0.15	15	15	0	0	yes	hma-miR-3009_MIMAT0014677_Hydra_magnipapillata_miR-3009	auucaucagggcggcagggg	ucagccugccuugaacugggaga	auucaucagggcggcaggggagggcagcuuggcgaccucugcauccucagccugccuugaacugggaga	chr19:18795872..18795941:+	No match
Urine	chr20_38182	5	0.87 ± 0.15	54	54	0	0	yes	mmu-miR-149-3p_MIMAT0016990_Mus_musculus_miR-149-3p	cagggaggggugcaagcuc	gcucagccccuuccaagc	cagggaggggugcaagcucuccuuggaacccuggcucagccccuuccaagc	chr20:48340575..48340626:+	No match
Cell-Free Urine	chr6_15372	41	0.85 ± 0.36	94	93	0	1	no		augagaacuuugaaggcc	uggagaaggguuccaugug	augagaacuuugaaggccgaaguggagaaggguuccaugug	chr6:120262296..120262337:+	No match
Cell-Free Urine	chr1_831	6	0.87 ± 0.15	17	17	0	0	yes	tgu-miR-139-3p_MIMAT0014626_Taeniopygia_guttata_miR-139-3p	aggagaugagacaagcag	gcuuguuucaucuccucu	gcuuguuucaucuccucuuuguucuguuauggacacagaggagaugagacaagcag	chr1:110365317..110365373:+	No match
Cell-Free Urine	chr22_37910	6	0.87 ± 0.15	152	152	0	0	yes	mmu-miR-6979-5p_MIMAT0027860_Mus_musculus_miR-6979-5p	agggaggcagcagugggga	cugaagggcugccugccacc	agggaggcagcaguggggagggcagacuaggccaguccugaagggcugccugccacc	chr22:24150436..24150493:+	No match
Cell-Free Urine	chr20_36646	5	0.87 ± 0.15	76	76	0	0	yes	mmu-miR-149-3p_MIMAT0016990_Mus_musculus_miR-149-3p	cagggaggggugcaagcuc	gcucagccccuuccaagc	cagggaggggugcaagcucuccuuggaacccuggcucagccccuuccaagc	chr20:48340575..48340626:+	No match
Cell-Free Urine	chr10_24735	5	0.87 ± 0.15	12	12	0	0	yes	osa-miR5791_MIMAT0023258_Oryza_sativa_miR5791	gugcaggaggauaguggcu	gagcugccugcacau	gugcaggaggauaguggcugucaaugaugugcugugaugauuugcagugggucugcagagcugccugcacau	chr10:129312251..129312323:-	No match
Cell-Free Urine	chr3_6949	5	0.87 ± 0.15	532	532	0	0	yes	hsv1-miR-H3-3p_MIMAT0008400_Herpes_Simplex_miR-H3-3p	uugggacugagacacugcc	cugugugccguccuacguauc	cugugugccguccuacguaucacacagauugggacugagacacugcc	chr3:62437869..62437916:+	No match
