# Supplementary material for: Diversity and signature of small RNA in different bodily fluids using next generation sequencing
Source: BMC Genomics. 2018 May 29;19:408. doi: 10.1186/s12864-018-4785-8 (PMC5975555; doi:10.1186/s12864-018-4785-8)
Supplement: Supplementary file 11 — Top 50 tDRs in each fluid with their quantification and coverage percentage. (XLSX 4259 kb) [file 12864_2018_4785_MOESM11_ESM.xlsx]

## Sheet: blood1_top50covg
tRNA: the parent tRNA name
tRNAPer: quantification of that tDR species
Catted: info for the y-axis of the coverage plots (tRNA proportion, tRNA, and the species)
Position: then nucleotide position within the tRNA
perCovg: the percent of coverage at that position, (number of reads at that position / number of reads mapping to that tRNA
GM: "error type" listed if there is an “error type" that is present in more than 5% of the reads and the majority "error type" at that position is listed
perGM: the proportion of “error type” at that position (number of reads that have a mismatch or gap / number of total reads at each position)
base: the nucleotide at that position, unless that position part of the anti-codon
file	tRNA	tRNAPer	Catted	Position	perCovg	GM	perGM	base
blood1.fastq.gz.hq_cs.mapped	Homo_sapiens_tRNA-Gly-GCC-2-5	76.173	Homo_sapiens_tRNA-Gly-GCC-2-5-tRH-5' 76.173	1	88.048		0	G
blood1.fastq.gz.hq_cs.mapped	Homo_sapiens_tRNA-Gly-GCC-2-5	76.173	Homo_sapiens_tRNA-Gly-GCC-2-5-tRH-5' 76.173	2	88.048		0	C
blood1.fastq.gz.hq_cs.mapped	Homo_sapiens_tRNA-Gly-GCC-2-5	76.173	Homo_sapiens_tRNA-Gly-GCC-2-5-tRH-5' 76.173	3	88.189		0	A
blood1.fastq.gz.hq_cs.mapped	Homo_sapiens_tRNA-Gly-GCC-2-5	76.173	Homo_sapiens_tRNA-Gly-GCC-2-5-tRH-5' 76.173	4	88.189		0	T
blood1.fastq.gz.hq_cs.mapped	Homo_sapiens_tRNA-Gly-GCC-2-5	76.173	Homo_sapiens_tRNA-Gly-GCC-2-5-tRH-5' 76.173	5	88.189		0	T
blood1.fastq.gz.hq_cs.mapped	Homo_sapiens_tRNA-Gly-GCC-2-5	76.173	Homo_sapiens_tRNA-Gly-GCC-2-5-tRH-5' 76.173	6	88.189		0	G
blood1.fastq.gz.hq_cs.mapped	Homo_sapiens_tRNA-Gly-GCC-2-5	76.173	Homo_sapiens_tRNA-Gly-GCC-2-5-tRH-5' 76.173	7	88.189		0.0136826	G
blood1.fastq.gz.hq_cs.mapped	Homo_sapiens_tRNA-Gly-GCC-2-5	76.173	Homo_sapiens_tRNA-Gly-GCC-2-5-tRH-5' 76.173	8	88.554		0.0136826	T
blood1.fastq.gz.hq_cs.mapped	Homo_sapiens_tRNA-Gly-GCC-2-5	76.173	Homo_sapiens_tRNA-Gly-GCC-2-5-tRH-5' 76.173	9	88.554		0	G
blood1.fastq.gz.hq_cs.mapped	Homo_sapiens_tRNA-Gly-GCC-2-5	76.173	Homo_sapiens_tRNA-Gly-GCC-2-5-tRH-5' 76.173	10	88.636		0	G
blood1.fastq.gz.hq_cs.mapped	Homo_sapiens_tRNA-Gly-GCC-2-5	76.173	Homo_sapiens_tRNA-Gly-GCC-2-5-tRH-5' 76.173	11	88.757		0	T
blood1.fastq.gz.hq_cs.mapped	Homo_sapiens_tRNA-Gly-GCC-2-5	76.173	Homo_sapiens_tRNA-Gly-GCC-2-5-tRH-5' 76.173	12	88.946		0	T
blood1.fastq.gz.hq_cs.mapped	Homo_sapiens_tRNA-Gly-GCC-2-5	76.173	Homo_sapiens_tRNA-Gly-GCC-2-5-tRH-5' 76.173	13	89.045		0	C
blood1.fastq.gz.hq_cs.mapped	Homo_sapiens_tRNA-Gly-GCC-2-5	76.173	Homo_sapiens_tRNA-Gly-GCC-2-5-tRH-5' 76.173	14	89.045		0	A
blood1.fastq.gz.hq_cs.mapped	Homo_sapiens_tRNA-Gly-GCC-2-5	76.173	Homo_sapiens_tRNA-Gly-GCC-2-5-tRH-5' 76.173	15	89.137		0	G
blood1.fastq.gz.hq_cs.mapped	Homo_sapiens_tRNA-Gly-GCC-2-5	76.173	Homo_sapiens_tRNA-Gly-GCC-2-5-tRH-5' 76.173	16	90.07		0	T
blood1.fastq.gz.hq_cs.mapped	Homo_sapiens_tRNA-Gly-GCC-2-5	76.173	Homo_sapiens_tRNA-Gly-GCC-2-5-tRH-5' 76.173	17	90.07		0	G
blood1.fastq.gz.hq_cs.mapped	Homo_sapiens_tRNA-Gly-GCC-2-5	76.173	Homo_sapiens_tRNA-Gly-GCC-2-5-tRH-5' 76.173	18	89.972		0	G
blood1.fastq.gz.hq_cs.mapped	Homo_sapiens_tRNA-Gly-GCC-2-5	76.173	Homo_sapiens_tRNA-Gly-GCC-2-5-tRH-5' 76.173	19	85.338		0	T
blood1.fastq.gz.hq_cs.mapped	Homo_sapiens_tRNA-Gly-GCC-2-5	76.173	Homo_sapiens_tRNA-Gly-GCC-2-5-tRH-5' 76.173	20	85.338		0	A
blood1.fastq.gz.hq_cs.mapped	Homo_sapiens_tRNA-Gly-GCC-2-5	76.173	Homo_sapiens_tRNA-Gly-GCC-2-5-tRH-5' 76.173	21	85.338		0	G
blood1.fastq.gz.hq_cs.mapped	Homo_sapiens_tRNA-Gly-GCC-2-5	76.173	Homo_sapiens_tRNA-Gly-GCC-2-5-tRH-5' 76.173	22	85.447		0	A
blood1.fastq.gz.hq_cs.mapped	Homo_sapiens_tRNA-Gly-GCC-2-5	76.173	Homo_sapiens_tRNA-Gly-GCC-2-5-tRH-5' 76.173	23	85.447		0	A
blood1.fastq.gz.hq_cs.mapped	Homo_sapiens_tRNA-Gly-GCC-2-5	76.173	Homo_sapiens_tRNA-Gly-GCC-2-5-tRH-5' 76.173	24	85.216		0	T
blood1.fastq.gz.hq_cs.mapped	Homo_sapiens_tRNA-Gly-GCC-2-5	76.173	Homo_sapiens_tRNA-Gly-GCC-2-5-tRH-5' 76.173	25	85.216		0	T
blood1.fastq.gz.hq_cs.mapped	Homo_sapiens_tRNA-Gly-GCC-2-5	76.173	Homo_sapiens_tRNA-Gly-GCC-2-5-tRH-5' 76.173	26	85.216		0	C
blood1.fastq.gz.hq_cs.mapped	Homo_sapiens_tRNA-Gly-GCC-2-5	76.173	Homo_sapiens_tRNA-Gly-GCC-2-5-tRH-5' 76.173	27	84.085		0	T
blood1.fastq.gz.hq_cs.mapped	Homo_sapiens_tRNA-Gly-GCC-2-5	76.173	Homo_sapiens_tRNA-Gly-GCC-2-5-tRH-5' 76.173	28	83.918		0.000822213	C
blood1.fastq.gz.hq_cs.mapped	Homo_sapiens_tRNA-Gly-GCC-2-5	76.173	Homo_sapiens_tRNA-Gly-GCC-2-5-tRH-5' 76.173	29	82.616		0	G
blood1.fastq.gz.hq_cs.mapped	Homo_sapiens_tRNA-Gly-GCC-2-5	76.173	Homo_sapiens_tRNA-Gly-GCC-2-5-tRH-5' 76.173	30	22.084		0.00270662	C
blood1.fastq.gz.hq_cs.mapped	Homo_sapiens_tRNA-Gly-GCC-2-5	76.173	Homo_sapiens_tRNA-Gly-GCC-2-5-tRH-5' 76.173	31	12.877		0	C
blood1.fastq.gz.hq_cs.mapped	Homo_sapiens_tRNA-Gly-GCC-2-5	76.173	Homo_sapiens_tRNA-Gly-GCC-2-5-tRH-5' 76.173	32	8.808		0.000834015	T
blood1.fastq.gz.hq_cs.mapped	Homo_sapiens_tRNA-Gly-GCC-2-5	76.173	Homo_sapiens_tRNA-Gly-GCC-2-5-tRH-5' 76.173	33	3.115		0	ac
blood1.fastq.gz.hq_cs.mapped	Homo_sapiens_tRNA-Gly-GCC-2-5	76.173	Homo_sapiens_tRNA-Gly-GCC-2-5-tRH-5' 76.173	34	1.285		0	ac
blood1.fastq.gz.hq_cs.mapped	Homo_sapiens_tRNA-Gly-GCC-2-5	76.173	Homo_sapiens_tRNA-Gly-GCC-2-5-tRH-5' 76.173	35	1.285		0	ac
blood1.fastq.gz.hq_cs.mapped	Homo_sapiens_tRNA-Gly-GCC-2-5	76.173	Homo_sapiens_tRNA-Gly-GCC-2-5-tRH-5' 76.173	36	1.066		0	A
blood1.fastq.gz.hq_cs.mapped	Homo_sapiens_tRNA-Gly-GCC-2-5	76.173	Homo_sapiens_tRNA-Gly-GCC-2-5-tRH-5' 76.173	37	1.066		0	C
blood1.fastq.gz.hq_cs.mapped	Homo_sapiens_tRNA-Gly-GCC-2-5	76.173	Homo_sapiens_tRNA-Gly-GCC-2-5-tRH-5' 76.173	38	1.066		0	G
blood1.fastq.gz.hq_cs.mapped	Homo_sapiens_tRNA-Gly-GCC-2-5	76.173	Homo_sapiens_tRNA-Gly-GCC-2-5-tRH-5' 76.173	39	0.931		0	C
blood1.fastq.gz.hq_cs.mapped	Homo_sapiens_tRNA-Gly-GCC-2-5	76.173	Homo_sapiens_tRNA-Gly-GCC-2-5-tRH-5' 76.173	40	0.84		0	G
blood1.fastq.gz.hq_cs.mapped	Homo_sapiens_tRNA-Gly-GCC-2-5	76.173	Homo_sapiens_tRNA-Gly-GCC-2-5-tRH-5' 76.173	41	0.84		0	G
blood1.fastq.gz.hq_cs.mapped	Homo_sapiens_tRNA-Gly-GCC-2-5	76.173	Homo_sapiens_tRNA-Gly-GCC-2-5-tRH-5' 76.173	42	0.84		0	G
blood1.fastq.gz.hq_cs.mapped	Homo_sapiens_tRNA-Gly-GCC-2-5	76.173	Homo_sapiens_tRNA-Gly-GCC-2-5-tRH-5' 76.173	43	0.84		0	A
blood1.fastq.gz.hq_cs.mapped	Homo_sapiens_tRNA-Gly-GCC-2-5	76.173	Homo_sapiens_tRNA-Gly-GCC-2-5-tRH-5' 76.173	44	0.84		0	G
blood1.fastq.gz.hq_cs.mapped	Homo_sapiens_tRNA-Gly-GCC-2-5	76.173	Homo_sapiens_tRNA-Gly-GCC-2-5-tRH-5' 76.173	45	0.84		0	G
blood1.fastq.gz.hq_cs.mapped	Homo_sapiens_tRNA-Gly-GCC-2-5	76.173	Homo_sapiens_tRNA-Gly-GCC-2-5-tRH-5' 76.173	46	0.84		0	C
blood1.fastq.gz.hq_cs.mapped	Homo_sapiens_tRNA-Gly-GCC-2-5	76.173	Homo_sapiens_tRNA-Gly-GCC-2-5-tRH-5' 76.173	47	0.84		0	C
blood1.fastq.gz.hq_cs.mapped	Homo_sapiens_tRNA-Gly-GCC-2-5	76.173	Homo_sapiens_tRNA-Gly-GCC-2-5-tRH-5' 76.173	48	0.84		0	C
blood1.fastq.gz.hq_cs.mapped	Homo_sapiens_tRNA-Gly-GCC-2-5	76.173	Homo_sapiens_tRNA-Gly-GCC-2-5-tRH-5' 76.173	49	0.84		0	G
blood1.fastq.gz.hq_cs.mapped	Homo_sapiens_tRNA-Gly-GCC-2-5	76.173	Homo_sapiens_tRNA-Gly-GCC-2-5-tRH-5' 76.173	50	0.84		0	G
blood1.fastq.gz.hq_cs.mapped	Homo_sapiens_tRNA-Gly-GCC-2-5	76.173	Homo_sapiens_tRNA-Gly-GCC-2-5-tRH-5' 76.173	51	0.731		0	G
blood1.fastq.gz.hq_cs.mapped	Homo_sapiens_tRNA-Gly-GCC-2-5	76.173	Homo_sapiens_tRNA-Gly-GCC-2-5-tRH-5' 76.173	52	0.731		0	T
blood1.fastq.gz.hq_cs.mapped	Homo_sapiens_tRNA-Gly-GCC-2-5	76.173	Homo_sapiens_tRNA-Gly-GCC-2-5-tRH-5' 76.173	53	9.516		0	T
blood1.fastq.gz.hq_cs.mapped	Homo_sapiens_tRNA-Gly-GCC-2-5	76.173	Homo_sapiens_tRNA-Gly-GCC-2-5-tRH-5' 76.173	54	9.516		0	C
blood1.fastq.gz.hq_cs.mapped	Homo_sapiens_tRNA-Gly-GCC-2-5	76.173	Homo_sapiens_tRNA-Gly-GCC-2-5-tRH-5' 76.173	55	9.516		0	G
blood1.fastq.gz.hq_cs.mapped	Homo_sapiens_tRNA-Gly-GCC-2-5	76.173	Homo_sapiens_tRNA-Gly-GCC-2-5-tRH-5' 76.173	56	9.516		0	A
blood1.fastq.gz.hq_cs.mapped	Homo_sapiens_tRNA-Gly-GCC-2-5	76.173	Homo_sapiens_tRNA-Gly-GCC-2-5-tRH-5' 76.173	57	9.516	oneMismatch	0.0519922	T
blood1.fastq.gz.hq_cs.mapped	Homo_sapiens_tRNA-Gly-GCC-2-5	76.173	Homo_sapiens_tRNA-Gly-GCC-2-5-tRH-5' 76.173	58	9.516		0	T
blood1.fastq.gz.hq_cs.mapped	Homo_sapiens_tRNA-Gly-GCC-2-5	76.173	Homo_sapiens_tRNA-Gly-GCC-2-5-tRH-5' 76.173	59	9.516		0	C
blood1.fastq.gz.hq_cs.mapped	Homo_sapiens_tRNA-Gly-GCC-2-5	76.173	Homo_sapiens_tRNA-Gly-GCC-2-5-tRH-5' 76.173	60	9.516		0	C
blood1.fastq.gz.hq_cs.mapped	Homo_sapiens_tRNA-Gly-GCC-2-5	76.173	Homo_sapiens_tRNA-Gly-GCC-2-5-tRH-5' 76.173	61	9.516		0	C
blood1.fastq.gz.hq_cs.mapped	Homo_sapiens_tRNA-Gly-GCC-2-5	76.173	Homo_sapiens_tRNA-Gly-GCC-2-5-tRH-5' 76.173	62	9.516		0	G
blood1.fastq.gz.hq_cs.mapped	Homo_sapiens_tRNA-Gly-GCC-2-5	76.173	Homo_sapiens_tRNA-Gly-GCC-2-5-tRH-5' 76.173	63	9.516		0	G
blood1.fastq.gz.hq_cs.mapped	Homo_sapiens_tRNA-Gly-GCC-2-5	76.173	Homo_sapiens_tRNA-Gly-GCC-2-5-tRH-5' 76.173	64	9.516		0	C
blood1.fastq.gz.hq_cs.mapped	Homo_sapiens_tRNA-Gly-GCC-2-5	76.173	Homo_sapiens_tRNA-Gly-GCC-2-5-tRH-5' 76.173	65	9.516		0	C
blood1.fastq.gz.hq_cs.mapped	Homo_sapiens_tRNA-Gly-GCC-2-5	76.173	Homo_sapiens_tRNA-Gly-GCC-2-5-tRH-5' 76.173	66	9.516		0	A
blood1.fastq.gz.hq_cs.mapped	Homo_sapiens_tRNA-Gly-GCC-2-5	76.173	Homo_sapiens_tRNA-Gly-GCC-2-5-tRH-5' 76.173	67	9.516		0	A
blood1.fastq.gz.hq_cs.mapped	Homo_sapiens_tRNA-Gly-GCC-2-5	76.173	Homo_sapiens_tRNA-Gly-GCC-2-5-tRH-5' 76.173	68	9.516		0	T
blood1.fastq.gz.hq_cs.mapped	Homo_sapiens_tRNA-Gly-GCC-2-5	76.173	Homo_sapiens_tRNA-Gly-GCC-2-5-tRH-5' 76.173	69	9.516		0	G
blood1.fastq.gz.hq_cs.mapped	Homo_sapiens_tRNA-Gly-GCC-2-5	76.173	Homo_sapiens_tRNA-Gly-GCC-2-5-tRH-5' 76.173	70	9.516		0	C
blood1.fastq.gz.hq_cs.mapped	Homo_sapiens_tRNA-Gly-GCC-2-5	76.173	Homo_sapiens_tRNA-Gly-GCC-2-5-tRH-5' 76.173	71	9.516		0	A
blood1.fastq.gz.hq_cs.mapped	Homo_sapiens_tRNA-Gly-GCC-2-5	76.173	Homo_sapiens_tRNA-Gly-GCC-2-5-tRH-5' 76.173	72	9.516		0	C
blood1.fastq.gz.hq_cs.mapped	Homo_sapiens_tRNA-Gly-GCC-2-5	76.173	Homo_sapiens_tRNA-Gly-GCC-2-5-tRH-5' 76.173	73	9.516		0	C
blood1.fastq.gz.hq_cs.mapped	Homo_sapiens_tRNA-Gly-GCC-2-5	76.173	Homo_sapiens_tRNA-Gly-GCC-2-5-tRH-5' 76.173	74	9.516		0	A
blood1.fastq.gz.hq_cs.mapped	Homo_sapiens_tRNA-Gly-GCC-2-3	76.173	Homo_sapiens_tRNA-Gly-GCC-2-3-tRH-5' 76.173	1	88.048		0	G
blood1.fastq.gz.hq_cs.mapped	Homo_sapiens_tRNA-Gly-GCC-2-3	76.173	Homo_sapiens_tRNA-Gly-GCC-2-3-tRH-5' 76.173	2	88.048		0	C
blood1.fastq.gz.hq_cs.mapped	Homo_sapiens_tRNA-Gly-GCC-2-3	76.173	Homo_sapiens_tRNA-Gly-GCC-2-3-tRH-5' 76.173	3	88.189		0	A
blood1.fastq.gz.hq_cs.mapped	Homo_sapiens_tRNA-Gly-GCC-2-3	76.173	Homo_sapiens_tRNA-Gly-GCC-2-3-tRH-5' 76.173	4	88.189		0	T
blood1.fastq.gz.hq_cs.mapped	Homo_sapiens_tRNA-Gly-GCC-2-3	76.173	Homo_sapiens_tRNA-Gly-GCC-2-3-tRH-5' 76.173	5	88.189		0	T
blood1.fastq.gz.hq_cs.mapped	Homo_sapiens_tRNA-Gly-GCC-2-3	76.173	Homo_sapiens_tRNA-Gly-GCC-2-3-tRH-5' 76.173	6	88.189		0	G
blood1.fastq.gz.hq_cs.mapped	Homo_sapiens_tRNA-Gly-GCC-2-3	76.173	Homo_sapiens_tRNA-Gly-GCC-2-3-tRH-5' 76.173	7	88.189		0.0136826	G
blood1.fastq.gz.hq_cs.mapped	Homo_sapiens_tRNA-Gly-GCC-2-3	76.173	Homo_sapiens_tRNA-Gly-GCC-2-3-tRH-5' 76.173	8	88.554		0.0136826	T
blood1.fastq.gz.hq_cs.mapped	Homo_sapiens_tRNA-Gly-GCC-2-3	76.173	Homo_sapiens_tRNA-Gly-GCC-2-3-tRH-5' 76.173	9	88.554		0	G
blood1.fastq.gz.hq_cs.mapped	Homo_sapiens_tRNA-Gly-GCC-2-3	76.173	Homo_sapiens_tRNA-Gly-GCC-2-3-tRH-5' 76.173	10	88.636		0	G
blood1.fastq.gz.hq_cs.mapped	Homo_sapiens_tRNA-Gly-GCC-2-3	76.173	Homo_sapiens_tRNA-Gly-GCC-2-3-tRH-5' 76.173	11	88.757		0	T
blood1.fastq.gz.hq_cs.mapped	Homo_sapiens_tRNA-Gly-GCC-2-3	76.173	Homo_sapiens_tRNA-Gly-GCC-2-3-tRH-5' 76.173	12	88.946		0	T
blood1.fastq.gz.hq_cs.mapped	Homo_sapiens_tRNA-Gly-GCC-2-3	76.173	Homo_sapiens_tRNA-Gly-GCC-2-3-tRH-5' 76.173	13	89.045		0	C
blood1.fastq.gz.hq_cs.mapped	Homo_sapiens_tRNA-Gly-GCC-2-3	76.173	Homo_sapiens_tRNA-Gly-GCC-2-3-tRH-5' 76.173	14	89.045		0	A
blood1.fastq.gz.hq_cs.mapped	Homo_sapiens_tRNA-Gly-GCC-2-3	76.173	Homo_sapiens_tRNA-Gly-GCC-2-3-tRH-5' 76.173	15	89.137		0	G
blood1.fastq.gz.hq_cs.mapped	Homo_sapiens_tRNA-Gly-GCC-2-3	76.173	Homo_sapiens_tRNA-Gly-GCC-2-3-tRH-5' 76.173	16	90.07		0	T
blood1.fastq.gz.hq_cs.mapped	Homo_sapiens_tRNA-Gly-GCC-2-3	76.173	Homo_sapiens_tRNA-Gly-GCC-2-3-tRH-5' 76.173	17	90.07		0	G
blood1.fastq.gz.hq_cs.mapped	Homo_sapiens_tRNA-Gly-GCC-2-3	76.173	Homo_sapiens_tRNA-Gly-GCC-2-3-tRH-5' 76.173	18	89.972		0	G
blood1.fastq.gz.hq_cs.mapped	Homo_sapiens_tRNA-Gly-GCC-2-3	76.173	Homo_sapiens_tRNA-Gly-GCC-2-3-tRH-5' 76.173	19	85.338		0	T
blood1.fastq.gz.hq_cs.mapped	Homo_sapiens_tRNA-Gly-GCC-2-3	76.173	Homo_sapiens_tRNA-Gly-GCC-2-3-tRH-5' 76.173	20	85.338		0	A
blood1.fastq.gz.hq_cs.mapped	Homo_sapiens_tRNA-Gly-GCC-2-3	76.173	Homo_sapiens_tRNA-Gly-GCC-2-3-tRH-5' 76.173	21	85.338		0	G
blood1.fastq.gz.hq_cs.mapped	Homo_sapiens_tRNA-Gly-GCC-2-3	76.173	Homo_sapiens_tRNA-Gly-GCC-2-3-tRH-5' 76.173	22	85.447		0	A
blood1.fastq.gz.hq_cs.mapped	Homo_sapiens_tRNA-Gly-GCC-2-3	76.173	Homo_sapiens_tRNA-Gly-GCC-2-3-tRH-5' 76.173	23	85.447		0	A
blood1.fastq.gz.hq_cs.mapped	Homo_sapiens_tRNA-Gly-GCC-2-3	76.173	Homo_sapiens_tRNA-Gly-GCC-2-3-tRH-5' 76.173	24	85.216		0	T
blood1.fastq.gz.hq_cs.mapped	Homo_sapiens_tRNA-Gly-GCC-2-3	76.173	Homo_sapiens_tRNA-Gly-GCC-2-3-tRH-5' 76.173	25	85.216		0	T
blood1.fastq.gz.hq_cs.mapped	Homo_sapiens_tRNA-Gly-GCC-2-3	76.173	Homo_sapiens_tRNA-Gly-GCC-2-3-tRH-5' 76.173	26	85.216		0	C
blood1.fastq.gz.hq_cs.mapped	Homo_sapiens_tRNA-Gly-GCC-2-3	76.173	Homo_sapiens_tRNA-Gly-GCC-2-3-tRH-5' 76.173	27	84.085		0	T
blood1.fastq.gz.hq_cs.mapped	Homo_sapiens_tRNA-Gly-GCC-2-3	76.173	Homo_sapiens_tRNA-Gly-GCC-2-3-tRH-5' 76.173	28	83.918		0.000822213	C
blood1.fastq.gz.hq_cs.mapped	Homo_sapiens_tRNA-Gly-GCC-2-3	76.173	Homo_sapiens_tRNA-Gly-GCC-2-3-tRH-5' 76.173	29	82.616		0	G
blood1.fastq.gz.hq_cs.mapped	Homo_sapiens_tRNA-Gly-GCC-2-3	76.173	Homo_sapiens_tRNA-Gly-GCC-2-3-tRH-5' 76.173	30	22.084		0.00270662	C
blood1.fastq.gz.hq_cs.mapped	Homo_sapiens_tRNA-Gly-GCC-2-3	76.173	Homo_sapiens_tRNA-Gly-GCC-2-3-tRH-5' 76.173	31	12.877		0	C
blood1.fastq.gz.hq_cs.mapped	Homo_sapiens_tRNA-Gly-GCC-2-3	76.173	Homo_sapiens_tRNA-Gly-GCC-2-3-tRH-5' 76.173	32	8.808		0.000834015	T
blood1.fastq.gz.hq_cs.mapped	Homo_sapiens_tRNA-Gly-GCC-2-3	76.173	Homo_sapiens_tRNA-Gly-GCC-2-3-tRH-5' 76.173	33	3.115		0	ac
blood1.fastq.gz.hq_cs.mapped	Homo_sapiens_tRNA-Gly-GCC-2-3	76.173	Homo_sapiens_tRNA-Gly-GCC-2-3-tRH-5' 76.173	34	1.285		0	ac
blood1.fastq.gz.hq_cs.mapped	Homo_sapiens_tRNA-Gly-GCC-2-3	76.173	Homo_sapiens_tRNA-Gly-GCC-2-3-tRH-5' 76.173	35	1.285		0	ac
blood1.fastq.gz.hq_cs.mapped	Homo_sapiens_tRNA-Gly-GCC-2-3	76.173	Homo_sapiens_tRNA-Gly-GCC-2-3-tRH-5' 76.173	36	1.066		0	A
blood1.fastq.gz.hq_cs.mapped	Homo_sapiens_tRNA-Gly-GCC-2-3	76.173	Homo_sapiens_tRNA-Gly-GCC-2-3-tRH-5' 76.173	37	1.066		0	C
blood1.fastq.gz.hq_cs.mapped	Homo_sapiens_tRNA-Gly-GCC-2-3	76.173	Homo_sapiens_tRNA-Gly-GCC-2-3-tRH-5' 76.173	38	1.066		0	G
blood1.fastq.gz.hq_cs.mapped	Homo_sapiens_tRNA-Gly-GCC-2-3	76.173	Homo_sapiens_tRNA-Gly-GCC-2-3-tRH-5' 76.173	39	0.931		0	C
blood1.fastq.gz.hq_cs.mapped	Homo_sapiens_tRNA-Gly-GCC-2-3	76.173	Homo_sapiens_tRNA-Gly-GCC-2-3-tRH-5' 76.173	40	0.84		0	G
blood1.fastq.gz.hq_cs.mapped	Homo_sapiens_tRNA-Gly-GCC-2-3	76.173	Homo_sapiens_tRNA-Gly-GCC-2-3-tRH-5' 76.173	41	0.84		0	G
blood1.fastq.gz.hq_cs.mapped	Homo_sapiens_tRNA-Gly-GCC-2-3	76.173	Homo_sapiens_tRNA-Gly-GCC-2-3-tRH-5' 76.173	42	0.84		0	G
blood1.fastq.gz.hq_cs.mapped	Homo_sapiens_tRNA-Gly-GCC-2-3	76.173	Homo_sapiens_tRNA-Gly-GCC-2-3-tRH-5' 76.173	43	0.84		0	A
blood1.fastq.gz.hq_cs.mapped	Homo_sapiens_tRNA-Gly-GCC-2-3	76.173	Homo_sapiens_tRNA-Gly-GCC-2-3-tRH-5' 76.173	44	0.84		0	G
blood1.fastq.gz.hq_cs.mapped	Homo_sapiens_tRNA-Gly-GCC-2-3	76.173	Homo_sapiens_tRNA-Gly-GCC-2-3-tRH-5' 76.173	45	0.84		0	G
blood1.fastq.gz.hq_cs.mapped	Homo_sapiens_tRNA-Gly-GCC-2-3	76.173	Homo_sapiens_tRNA-Gly-GCC-2-3-tRH-5' 76.173	46	0.84		0	C
blood1.fastq.gz.hq_cs.mapped	Homo_sapiens_tRNA-Gly-GCC-2-3	76.173	Homo_sapiens_tRNA-Gly-GCC-2-3-tRH-5' 76.173	47	0.84		0	C
blood1.fastq.gz.hq_cs.mapped	Homo_sapiens_tRNA-Gly-GCC-2-3	76.173	Homo_sapiens_tRNA-Gly-GCC-2-3-tRH-5' 76.173	48	0.84		0	C
blood1.fastq.gz.hq_cs.mapped	Homo_sapiens_tRNA-Gly-GCC-2-3	76.173	Homo_sapiens_tRNA-Gly-GCC-2-3-tRH-5' 76.173	49	0.84		0	G
blood1.fastq.gz.hq_cs.mapped	Homo_sapiens_tRNA-Gly-GCC-2-3	76.173	Homo_sapiens_tRNA-Gly-GCC-2-3-tRH-5' 76.173	50	0.84		0	G
blood1.fastq.gz.hq_cs.mapped	Homo_sapiens_tRNA-Gly-GCC-2-3	76.173	Homo_sapiens_tRNA-Gly-GCC-2-3-tRH-5' 76.173	51	0.731		0	G
blood1.fastq.gz.hq_cs.mapped	Homo_sapiens_tRNA-Gly-GCC-2-3	76.173	Homo_sapiens_tRNA-Gly-GCC-2-3-tRH-5' 76.173	52	0.731		0	T
blood1.fastq.gz.hq_cs.mapped	Homo_sapiens_tRNA-Gly-GCC-2-3	76.173	Homo_sapiens_tRNA-Gly-GCC-2-3-tRH-5' 76.173	53	9.516		0	T
blood1.fastq.gz.hq_cs.mapped	Homo_sapiens_tRNA-Gly-GCC-2-3	76.173	Homo_sapiens_tRNA-Gly-GCC-2-3-tRH-5' 76.173	54	9.516		0	C
blood1.fastq.gz.hq_cs.mapped	Homo_sapiens_tRNA-Gly-GCC-2-3	76.173	Homo_sapiens_tRNA-Gly-GCC-2-3-tRH-5' 76.173	55	9.516		0	G
blood1.fastq.gz.hq_cs.mapped	Homo_sapiens_tRNA-Gly-GCC-2-3	76.173	Homo_sapiens_tRNA-Gly-GCC-2-3-tRH-5' 76.173	56	9.516		0	A
blood1.fastq.gz.hq_cs.mapped	Homo_sapiens_tRNA-Gly-GCC-2-3	76.173	Homo_sapiens_tRNA-Gly-GCC-2-3-tRH-5' 76.173	57	9.516	oneMismatch	0.0519922	T
blood1.fastq.gz.hq_cs.mapped	Homo_sapiens_tRNA-Gly-GCC-2-3	76.173	Homo_sapiens_tRNA-Gly-GCC-2-3-tRH-5' 76.173	58	9.516		0	T
blood1.fastq.gz.hq_cs.mapped	Homo_sapiens_tRNA-Gly-GCC-2-3	76.173	Homo_sapiens_tRNA-Gly-GCC-2-3-tRH-5' 76.173	59	9.516		0	C
blood1.fastq.gz.hq_cs.mapped	Homo_sapiens_tRNA-Gly-GCC-2-3	76.173	Homo_sapiens_tRNA-Gly-GCC-2-3-tRH-5' 76.173	60	9.516		0	C
blood1.fastq.gz.hq_cs.mapped	Homo_sapiens_tRNA-Gly-GCC-2-3	76.173	Homo_sapiens_tRNA-Gly-GCC-2-3-tRH-5' 76.173	61	9.516		0	C
blood1.fastq.gz.hq_cs.mapped	Homo_sapiens_tRNA-Gly-GCC-2-3	76.173	Homo_sapiens_tRNA-Gly-GCC-2-3-tRH-5' 76.173	62	9.516		0	G
blood1.fastq.gz.hq_cs.mapped	Homo_sapiens_tRNA-Gly-GCC-2-3	76.173	Homo_sapiens_tRNA-Gly-GCC-2-3-tRH-5' 76.173	63	9.516		0	G
blood1.fastq.gz.hq_cs.mapped	Homo_sapiens_tRNA-Gly-GCC-2-3	76.173	Homo_sapiens_tRNA-Gly-GCC-2-3-tRH-5' 76.173	64	9.516		0	C
blood1.fastq.gz.hq_cs.mapped	Homo_sapiens_tRNA-Gly-GCC-2-3	76.173	Homo_sapiens_tRNA-Gly-GCC-2-3-tRH-5' 76.173	65	9.516		0	C
blood1.fastq.gz.hq_cs.mapped	Homo_sapiens_tRNA-Gly-GCC-2-3	76.173	Homo_sapiens_tRNA-Gly-GCC-2-3-tRH-5' 76.173	66	9.516		0	A
blood1.fastq.gz.hq_cs.mapped	Homo_sapiens_tRNA-Gly-GCC-2-3	76.173	Homo_sapiens_tRNA-Gly-GCC-2-3-tRH-5' 76.173	67	9.516		0	A
blood1.fastq.gz.hq_cs.mapped	Homo_sapiens_tRNA-Gly-GCC-2-3	76.173	Homo_sapiens_tRNA-Gly-GCC-2-3-tRH-5' 76.173	68	9.516		0	T
blood1.fastq.gz.hq_cs.mapped	Homo_sapiens_tRNA-Gly-GCC-2-3	76.173	Homo_sapiens_tRNA-Gly-GCC-2-3-tRH-5' 76.173	69	9.516		0	G
blood1.fastq.gz.hq_cs.mapped	Homo_sapiens_tRNA-Gly-GCC-2-3	76.173	Homo_sapiens_tRNA-Gly-GCC-2-3-tRH-5' 76.173	70	9.516		0	C
blood1.fastq.gz.hq_cs.mapped	Homo_sapiens_tRNA-Gly-GCC-2-3	76.173	Homo_sapiens_tRNA-Gly-GCC-2-3-tRH-5' 76.173	71	9.516		0	A
blood1.fastq.gz.hq_cs.mapped	Homo_sapiens_tRNA-Gly-GCC-2-3	76.173	Homo_sapiens_tRNA-Gly-GCC-2-3-tRH-5' 76.173	72	9.516		0	C
blood1.fastq.gz.hq_cs.mapped	Homo_sapiens_tRNA-Gly-GCC-2-3	76.173	Homo_sapiens_tRNA-Gly-GCC-2-3-tRH-5' 76.173	73	9.516		0	C
blood1.fastq.gz.hq_cs.mapped	Homo_sapiens_tRNA-Gly-GCC-2-3	76.173	Homo_sapiens_tRNA-Gly-GCC-2-3-tRH-5' 76.173	74	9.516		0	A
blood1.fastq.gz.hq_cs.mapped	Homo_sapiens_tRNA-Gly-GCC-2-6	76.173	Homo_sapiens_tRNA-Gly-GCC-2-6-tRH-5' 76.173	1	88.048		0	G
blood1.fastq.gz.hq_cs.mapped	Homo_sapiens_tRNA-Gly-GCC-2-6	76.173	Homo_sapiens_tRNA-Gly-GCC-2-6-tRH-5' 76.173	2	88.048		0	C
blood1.fastq.gz.hq_cs.mapped	Homo_sapiens_tRNA-Gly-GCC-2-6	76.173	Homo_sapiens_tRNA-Gly-GCC-2-6-tRH-5' 76.173	3	88.189		0	A
blood1.fastq.gz.hq_cs.mapped	Homo_sapiens_tRNA-Gly-GCC-2-6	76.173	Homo_sapiens_tRNA-Gly-GCC-2-6-tRH-5' 76.173	4	88.189		0	T
blood1.fastq.gz.hq_cs.mapped	Homo_sapiens_tRNA-Gly-GCC-2-6	76.173	Homo_sapiens_tRNA-Gly-GCC-2-6-tRH-5' 76.173	5	88.189		0	T
blood1.fastq.gz.hq_cs.mapped	Homo_sapiens_tRNA-Gly-GCC-2-6	76.173	Homo_sapiens_tRNA-Gly-GCC-2-6-tRH-5' 76.173	6	88.189		0	G
blood1.fastq.gz.hq_cs.mapped	Homo_sapiens_tRNA-Gly-GCC-2-6	76.173	Homo_sapiens_tRNA-Gly-GCC-2-6-tRH-5' 76.173	7	88.189		0.0136826	G
blood1.fastq.gz.hq_cs.mapped	Homo_sapiens_tRNA-Gly-GCC-2-6	76.173	Homo_sapiens_tRNA-Gly-GCC-2-6-tRH-5' 76.173	8	88.554		0.0136826	T
blood1.fastq.gz.hq_cs.mapped	Homo_sapiens_tRNA-Gly-GCC-2-6	76.173	Homo_sapiens_tRNA-Gly-GCC-2-6-tRH-5' 76.173	9	88.554		0	G
blood1.fastq.gz.hq_cs.mapped	Homo_sapiens_tRNA-Gly-GCC-2-6	76.173	Homo_sapiens_tRNA-Gly-GCC-2-6-tRH-5' 76.173	10	88.636		0	G
blood1.fastq.gz.hq_cs.mapped	Homo_sapiens_tRNA-Gly-GCC-2-6	76.173	Homo_sapiens_tRNA-Gly-GCC-2-6-tRH-5' 76.173	11	88.757		0	T
blood1.fastq.gz.hq_cs.mapped	Homo_sapiens_tRNA-Gly-GCC-2-6	76.173	Homo_sapiens_tRNA-Gly-GCC-2-6-tRH-5' 76.173	12	88.946		0	T
blood1.fastq.gz.hq_cs.mapped	Homo_sapiens_tRNA-Gly-GCC-2-6	76.173	Homo_sapiens_tRNA-Gly-GCC-2-6-tRH-5' 76.173	13	89.045		0	C
blood1.fastq.gz.hq_cs.mapped	Homo_sapiens_tRNA-Gly-GCC-2-6	76.173	Homo_sapiens_tRNA-Gly-GCC-2-6-tRH-5' 76.173	14	89.045		0	A
blood1.fastq.gz.hq_cs.mapped	Homo_sapiens_tRNA-Gly-GCC-2-6	76.173	Homo_sapiens_tRNA-Gly-GCC-2-6-tRH-5' 76.173	15	89.137		0	G
blood1.fastq.gz.hq_cs.mapped	Homo_sapiens_tRNA-Gly-GCC-2-6	76.173	Homo_sapiens_tRNA-Gly-GCC-2-6-tRH-5' 76.173	16	90.07		0	T
blood1.fastq.gz.hq_cs.mapped	Homo_sapiens_tRNA-Gly-GCC-2-6	76.173	Homo_sapiens_tRNA-Gly-GCC-2-6-tRH-5' 76.173	17	90.07		0	G
blood1.fastq.gz.hq_cs.mapped	Homo_sapiens_tRNA-Gly-GCC-2-6	76.173	Homo_sapiens_tRNA-Gly-GCC-2-6-tRH-5' 76.173	18	89.972		0	G
blood1.fastq.gz.hq_cs.mapped	Homo_sapiens_tRNA-Gly-GCC-2-6	76.173	Homo_sapiens_tRNA-Gly-GCC-2-6-tRH-5' 76.173	19	85.338		0	T
blood1.fastq.gz.hq_cs.mapped	Homo_sapiens_tRNA-Gly-GCC-2-6	76.173	Homo_sapiens_tRNA-Gly-GCC-2-6-tRH-5' 76.173	20	85.338		0	A
blood1.fastq.gz.hq_cs.mapped	Homo_sapiens_tRNA-Gly-GCC-2-6	76.173	Homo_sapiens_tRNA-Gly-GCC-2-6-tRH-5' 76.173	21	85.338		0	G
blood1.fastq.gz.hq_cs.mapped	Homo_sapiens_tRNA-Gly-GCC-2-6	76.173	Homo_sapiens_tRNA-Gly-GCC-2-6-tRH-5' 76.173	22	85.447		0	A
blood1.fastq.gz.hq_cs.mapped	Homo_sapiens_tRNA-Gly-GCC-2-6	76.173	Homo_sapiens_tRNA-Gly-GCC-2-6-tRH-5' 76.173	23	85.447		0	A
blood1.fastq.gz.hq_cs.mapped	Homo_sapiens_tRNA-Gly-GCC-2-6	76.173	Homo_sapiens_tRNA-Gly-GCC-2-6-tRH-5' 76.173	24	85.216		0	T
blood1.fastq.gz.hq_cs.mapped	Homo_sapiens_tRNA-Gly-GCC-2-6	76.173	Homo_sapiens_tRNA-Gly-GCC-2-6-tRH-5' 76.173	25	85.216		0	T
blood1.fastq.gz.hq_cs.mapped	Homo_sapiens_tRNA-Gly-GCC-2-6	76.173	Homo_sapiens_tRNA-Gly-GCC-2-6-tRH-5' 76.173	26	85.216		0	C
blood1.fastq.gz.hq_cs.mapped	Homo_sapiens_tRNA-Gly-GCC-2-6	76.173	Homo_sapiens_tRNA-Gly-GCC-2-6-tRH-5' 76.173	27	84.085		0	T
blood1.fastq.gz.hq_cs.mapped	Homo_sapiens_tRNA-Gly-GCC-2-6	76.173	Homo_sapiens_tRNA-Gly-GCC-2-6-tRH-5' 76.173	28	83.918		0.000822213	C
blood1.fastq.gz.hq_cs.mapped	Homo_sapiens_tRNA-Gly-GCC-2-6	76.173	Homo_sapiens_tRNA-Gly-GCC-2-6-tRH-5' 76.173	29	82.616		0	G
blood1.fastq.gz.hq_cs.mapped	Homo_sapiens_tRNA-Gly-GCC-2-6	76.173	Homo_sapiens_tRNA-Gly-GCC-2-6-tRH-5' 76.173	30	22.084		0.00270662	C
blood1.fastq.gz.hq_cs.mapped	Homo_sapiens_tRNA-Gly-GCC-2-6	76.173	Homo_sapiens_tRNA-Gly-GCC-2-6-tRH-5' 76.173	31	12.877		0	C
blood1.fastq.gz.hq_cs.mapped	Homo_sapiens_tRNA-Gly-GCC-2-6	76.173	Homo_sapiens_tRNA-Gly-GCC-2-6-tRH-5' 76.173	32	8.808		0.000834015	T
blood1.fastq.gz.hq_cs.mapped	Homo_sapiens_tRNA-Gly-GCC-2-6	76.173	Homo_sapiens_tRNA-Gly-GCC-2-6-tRH-5' 76.173	33	3.115		0	ac
blood1.fastq.gz.hq_cs.mapped	Homo_sapiens_tRNA-Gly-GCC-2-6	76.173	Homo_sapiens_tRNA-Gly-GCC-2-6-tRH-5' 76.173	34	1.285		0	ac
blood1.fastq.gz.hq_cs.mapped	Homo_sapiens_tRNA-Gly-GCC-2-6	76.173	Homo_sapiens_tRNA-Gly-GCC-2-6-tRH-5' 76.173	35	1.285		0	ac
blood1.fastq.gz.hq_cs.mapped	Homo_sapiens_tRNA-Gly-GCC-2-6	76.173	Homo_sapiens_tRNA-Gly-GCC-2-6-tRH-5' 76.173	36	1.066		0	A
blood1.fastq.gz.hq_cs.mapped	Homo_sapiens_tRNA-Gly-GCC-2-6	76.173	Homo_sapiens_tRNA-Gly-GCC-2-6-tRH-5' 76.173	37	1.066		0	C
blood1.fastq.gz.hq_cs.mapped	Homo_sapiens_tRNA-Gly-GCC-2-6	76.173	Homo_sapiens_tRNA-Gly-GCC-2-6-tRH-5' 76.173	38	1.066		0	G
blood1.fastq.gz.hq_cs.mapped	Homo_sapiens_tRNA-Gly-GCC-2-6	76.173	Homo_sapiens_tRNA-Gly-GCC-2-6-tRH-5' 76.173	39	0.931		0	C
blood1.fastq.gz.hq_cs.mapped	Homo_sapiens_tRNA-Gly-GCC-2-6	76.173	Homo_sapiens_tRNA-Gly-GCC-2-6-tRH-5' 76.173	40	0.84		0	G
blood1.fastq.gz.hq_cs.mapped	Homo_sapiens_tRNA-Gly-GCC-2-6	76.173	Homo_sapiens_tRNA-Gly-GCC-2-6-tRH-5' 76.173	41	0.84		0	G
blood1.fastq.gz.hq_cs.mapped	Homo_sapiens_tRNA-Gly-GCC-2-6	76.173	Homo_sapiens_tRNA-Gly-GCC-2-6-tRH-5' 76.173	42	0.84		0	G
blood1.fastq.gz.hq_cs.mapped	Homo_sapiens_tRNA-Gly-GCC-2-6	76.173	Homo_sapiens_tRNA-Gly-GCC-2-6-tRH-5' 76.173	43	0.84		0	A
blood1.fastq.gz.hq_cs.mapped	Homo_sapiens_tRNA-Gly-GCC-2-6	76.173	Homo_sapiens_tRNA-Gly-GCC-2-6-tRH-5' 76.173	44	0.84		0	G
blood1.fastq.gz.hq_cs.mapped	Homo_sapiens_tRNA-Gly-GCC-2-6	76.173	Homo_sapiens_tRNA-Gly-GCC-2-6-tRH-5' 76.173	45	0.84		0	G
blood1.fastq.gz.hq_cs.mapped	Homo_sapiens_tRNA-Gly-GCC-2-6	76.173	Homo_sapiens_tRNA-Gly-GCC-2-6-tRH-5' 76.173	46	0.84		0	C
blood1.fastq.gz.hq_cs.mapped	Homo_sapiens_tRNA-Gly-GCC-2-6	76.173	Homo_sapiens_tRNA-Gly-GCC-2-6-tRH-5' 76.173	47	0.84		0	C
blood1.fastq.gz.hq_cs.mapped	Homo_sapiens_tRNA-Gly-GCC-2-6	76.173	Homo_sapiens_tRNA-Gly-GCC-2-6-tRH-5' 76.173	48	0.84		0	C
blood1.fastq.gz.hq_cs.mapped	Homo_sapiens_tRNA-Gly-GCC-2-6	76.173	Homo_sapiens_tRNA-Gly-GCC-2-6-tRH-5' 76.173	49	0.84		0	G
blood1.fastq.gz.hq_cs.mapped	Homo_sapiens_tRNA-Gly-GCC-2-6	76.173	Homo_sapiens_tRNA-Gly-GCC-2-6-tRH-5' 76.173	50	0.84		0	G
blood1.fastq.gz.hq_cs.mapped	Homo_sapiens_tRNA-Gly-GCC-2-6	76.173	Homo_sapiens_tRNA-Gly-GCC-2-6-tRH-5' 76.173	51	0.731		0	G
blood1.fastq.gz.hq_cs.mapped	Homo_sapiens_tRNA-Gly-GCC-2-6	76.173	Homo_sapiens_tRNA-Gly-GCC-2-6-tRH-5' 76.173	52	0.731		0	T
blood1.fastq.gz.hq_cs.mapped	Homo_sapiens_tRNA-Gly-GCC-2-6	76.173	Homo_sapiens_tRNA-Gly-GCC-2-6-tRH-5' 76.173	53	9.516		0	T
blood1.fastq.gz.hq_cs.mapped	Homo_sapiens_tRNA-Gly-GCC-2-6	76.173	Homo_sapiens_tRNA-Gly-GCC-2-6-tRH-5' 76.173	54	9.516		0	C
blood1.fastq.gz.hq_cs.mapped	Homo_sapiens_tRNA-Gly-GCC-2-6	76.173	Homo_sapiens_tRNA-Gly-GCC-2-6-tRH-5' 76.173	55	9.516		0	G
blood1.fastq.gz.hq_cs.mapped	Homo_sapiens_tRNA-Gly-GCC-2-6	76.173	Homo_sapiens_tRNA-Gly-GCC-2-6-tRH-5' 76.173	56	9.516		0	A
blood1.fastq.gz.hq_cs.mapped	Homo_sapiens_tRNA-Gly-GCC-2-6	76.173	Homo_sapiens_tRNA-Gly-GCC-2-6-tRH-5' 76.173	57	9.516	oneMismatch	0.0519922	T
blood1.fastq.gz.hq_cs.mapped	Homo_sapiens_tRNA-Gly-GCC-2-6	76.173	Homo_sapiens_tRNA-Gly-GCC-2-6-tRH-5' 76.173	58	9.516		0	T
blood1.fastq.gz.hq_cs.mapped	Homo_sapiens_tRNA-Gly-GCC-2-6	76.173	Homo_sapiens_tRNA-Gly-GCC-2-6-tRH-5' 76.173	59	9.516		0	C
blood1.fastq.gz.hq_cs.mapped	Homo_sapiens_tRNA-Gly-GCC-2-6	76.173	Homo_sapiens_tRNA-Gly-GCC-2-6-tRH-5' 76.173	60	9.516		0	C
blood1.fastq.gz.hq_cs.mapped	Homo_sapiens_tRNA-Gly-GCC-2-6	76.173	Homo_sapiens_tRNA-Gly-GCC-2-6-tRH-5' 76.173	61	9.516		0	C
blood1.fastq.gz.hq_cs.mapped	Homo_sapiens_tRNA-Gly-GCC-2-6	76.173	Homo_sapiens_tRNA-Gly-GCC-2-6-tRH-5' 76.173	62	9.516		0	G
blood1.fastq.gz.hq_cs.mapped	Homo_sapiens_tRNA-Gly-GCC-2-6	76.173	Homo_sapiens_tRNA-Gly-GCC-2-6-tRH-5' 76.173	63	9.516		0	G
blood1.fastq.gz.hq_cs.mapped	Homo_sapiens_tRNA-Gly-GCC-2-6	76.173	Homo_sapiens_tRNA-Gly-GCC-2-6-tRH-5' 76.173	64	9.516		0	C
blood1.fastq.gz.hq_cs.mapped	Homo_sapiens_tRNA-Gly-GCC-2-6	76.173	Homo_sapiens_tRNA-Gly-GCC-2-6-tRH-5' 76.173	65	9.516		0	C
blood1.fastq.gz.hq_cs.mapped	Homo_sapiens_tRNA-Gly-GCC-2-6	76.173	Homo_sapiens_tRNA-Gly-GCC-2-6-tRH-5' 76.173	66	9.516		0	A
blood1.fastq.gz.hq_cs.mapped	Homo_sapiens_tRNA-Gly-GCC-2-6	76.173	Homo_sapiens_tRNA-Gly-GCC-2-6-tRH-5' 76.173	67	9.516		0	A
blood1.fastq.gz.hq_cs.mapped	Homo_sapiens_tRNA-Gly-GCC-2-6	76.173	Homo_sapiens_tRNA-Gly-GCC-2-6-tRH-5' 76.173	68	9.516		0	T
blood1.fastq.gz.hq_cs.mapped	Homo_sapiens_tRNA-Gly-GCC-2-6	76.173	Homo_sapiens_tRNA-Gly-GCC-2-6-tRH-5' 76.173	69	9.516		0	G
blood1.fastq.gz.hq_cs.mapped	Homo_sapiens_tRNA-Gly-GCC-2-6	76.173	Homo_sapiens_tRNA-Gly-GCC-2-6-tRH-5' 76.173	70	9.516		0	C
blood1.fastq.gz.hq_cs.mapped	Homo_sapiens_tRNA-Gly-GCC-2-6	76.173	Homo_sapiens_tRNA-Gly-GCC-2-6-tRH-5' 76.173	71	9.516		0	A
blood1.fastq.gz.hq_cs.mapped	Homo_sapiens_tRNA-Gly-GCC-2-6	76.173	Homo_sapiens_tRNA-Gly-GCC-2-6-tRH-5' 76.173	72	9.516		0	C
blood1.fastq.gz.hq_cs.mapped	Homo_sapiens_tRNA-Gly-GCC-2-6	76.173	Homo_sapiens_tRNA-Gly-GCC-2-6-tRH-5' 76.173	73	9.516		0	C
blood1.fastq.gz.hq_cs.mapped	Homo_sapiens_tRNA-Gly-GCC-2-6	76.173	Homo_sapiens_tRNA-Gly-GCC-2-6-tRH-5' 76.173	74	9.516		0	A
blood1.fastq.gz.hq_cs.mapped	Homo_sapiens_tRNA-Gly-GCC-2-1	76.173	Homo_sapiens_tRNA-Gly-GCC-2-1-tRH-5' 76.173	1	88.048		0	G
blood1.fastq.gz.hq_cs.mapped	Homo_sapiens_tRNA-Gly-GCC-2-1	76.173	Homo_sapiens_tRNA-Gly-GCC-2-1-tRH-5' 76.173	2	88.048		0	C
blood1.fastq.gz.hq_cs.mapped	Homo_sapiens_tRNA-Gly-GCC-2-1	76.173	Homo_sapiens_tRNA-Gly-GCC-2-1-tRH-5' 76.173	3	88.189		0	A
blood1.fastq.gz.hq_cs.mapped	Homo_sapiens_tRNA-Gly-GCC-2-1	76.173	Homo_sapiens_tRNA-Gly-GCC-2-1-tRH-5' 76.173	4	88.189		0	T
blood1.fastq.gz.hq_cs.mapped	Homo_sapiens_tRNA-Gly-GCC-2-1	76.173	Homo_sapiens_tRNA-Gly-GCC-2-1-tRH-5' 76.173	5	88.189		0	T
blood1.fastq.gz.hq_cs.mapped	Homo_sapiens_tRNA-Gly-GCC-2-1	76.173	Homo_sapiens_tRNA-Gly-GCC-2-1-tRH-5' 76.173	6	88.189		0	G
blood1.fastq.gz.hq_cs.mapped	Homo_sapiens_tRNA-Gly-GCC-2-1	76.173	Homo_sapiens_tRNA-Gly-GCC-2-1-tRH-5' 76.173	7	88.189		0.0136826	G
blood1.fastq.gz.hq_cs.mapped	Homo_sapiens_tRNA-Gly-GCC-2-1	76.173	Homo_sapiens_tRNA-Gly-GCC-2-1-tRH-5' 76.173	8	88.554		0.0136826	T
blood1.fastq.gz.hq_cs.mapped	Homo_sapiens_tRNA-Gly-GCC-2-1	76.173	Homo_sapiens_tRNA-Gly-GCC-2-1-tRH-5' 76.173	9	88.554		0	G
blood1.fastq.gz.hq_cs.mapped	Homo_sapiens_tRNA-Gly-GCC-2-1	76.173	Homo_sapiens_tRNA-Gly-GCC-2-1-tRH-5' 76.173	10	88.636		0	G
blood1.fastq.gz.hq_cs.mapped	Homo_sapiens_tRNA-Gly-GCC-2-1	76.173	Homo_sapiens_tRNA-Gly-GCC-2-1-tRH-5' 76.173	11	88.757		0	T
blood1.fastq.gz.hq_cs.mapped	Homo_sapiens_tRNA-Gly-GCC-2-1	76.173	Homo_sapiens_tRNA-Gly-GCC-2-1-tRH-5' 76.173	12	88.946		0	T
blood1.fastq.gz.hq_cs.mapped	Homo_sapiens_tRNA-Gly-GCC-2-1	76.173	Homo_sapiens_tRNA-Gly-GCC-2-1-tRH-5' 76.173	13	89.045		0	C
blood1.fastq.gz.hq_cs.mapped	Homo_sapiens_tRNA-Gly-GCC-2-1	76.173	Homo_sapiens_tRNA-Gly-GCC-2-1-tRH-5' 76.173	14	89.045		0	A
blood1.fastq.gz.hq_cs.mapped	Homo_sapiens_tRNA-Gly-GCC-2-1	76.173	Homo_sapiens_tRNA-Gly-GCC-2-1-tRH-5' 76.173	15	89.137		0	G
blood1.fastq.gz.hq_cs.mapped	Homo_sapiens_tRNA-Gly-GCC-2-1	76.173	Homo_sapiens_tRNA-Gly-GCC-2-1-tRH-5' 76.173	16	90.07		0	T
blood1.fastq.gz.hq_cs.mapped	Homo_sapiens_tRNA-Gly-GCC-2-1	76.173	Homo_sapiens_tRNA-Gly-GCC-2-1-tRH-5' 76.173	17	90.07		0	G
blood1.fastq.gz.hq_cs.mapped	Homo_sapiens_tRNA-Gly-GCC-2-1	76.173	Homo_sapiens_tRNA-Gly-GCC-2-1-tRH-5' 76.173	18	89.972		0	G
blood1.fastq.gz.hq_cs.mapped	Homo_sapiens_tRNA-Gly-GCC-2-1	76.173	Homo_sapiens_tRNA-Gly-GCC-2-1-tRH-5' 76.173	19	85.338		0	T
blood1.fastq.gz.hq_cs.mapped	Homo_sapiens_tRNA-Gly-GCC-2-1	76.173	Homo_sapiens_tRNA-Gly-GCC-2-1-tRH-5' 76.173	20	85.338		0	A
blood1.fastq.gz.hq_cs.mapped	Homo_sapiens_tRNA-Gly-GCC-2-1	76.173	Homo_sapiens_tRNA-Gly-GCC-2-1-tRH-5' 76.173	21	85.338		0	G
blood1.fastq.gz.hq_cs.mapped	Homo_sapiens_tRNA-Gly-GCC-2-1	76.173	Homo_sapiens_tRNA-Gly-GCC-2-1-tRH-5' 76.173	22	85.447		0	A
blood1.fastq.gz.hq_cs.mapped	Homo_sapiens_tRNA-Gly-GCC-2-1	76.173	Homo_sapiens_tRNA-Gly-GCC-2-1-tRH-5' 76.173	23	85.447		0	A
blood1.fastq.gz.hq_cs.mapped	Homo_sapiens_tRNA-Gly-GCC-2-1	76.173	Homo_sapiens_tRNA-Gly-GCC-2-1-tRH-5' 76.173	24	85.216		0	T
blood1.fastq.gz.hq_cs.mapped	Homo_sapiens_tRNA-Gly-GCC-2-1	76.173	Homo_sapiens_tRNA-Gly-GCC-2-1-tRH-5' 76.173	25	85.216		0	T
blood1.fastq.gz.hq_cs.mapped	Homo_sapiens_tRNA-Gly-GCC-2-1	76.173	Homo_sapiens_tRNA-Gly-GCC-2-1-tRH-5' 76.173	26	85.216		0	C
blood1.fastq.gz.hq_cs.mapped	Homo_sapiens_tRNA-Gly-GCC-2-1	76.173	Homo_sapiens_tRNA-Gly-GCC-2-1-tRH-5' 76.173	27	84.085		0	T
blood1.fastq.gz.hq_cs.mapped	Homo_sapiens_tRNA-Gly-GCC-2-1	76.173	Homo_sapiens_tRNA-Gly-GCC-2-1-tRH-5' 76.173	28	83.918		0.000822213	C
blood1.fastq.gz.hq_cs.mapped	Homo_sapiens_tRNA-Gly-GCC-2-1	76.173	Homo_sapiens_tRNA-Gly-GCC-2-1-tRH-5' 76.173	29	82.616		0	G
blood1.fastq.gz.hq_cs.mapped	Homo_sapiens_tRNA-Gly-GCC-2-1	76.173	Homo_sapiens_tRNA-Gly-GCC-2-1-tRH-5' 76.173	30	22.084		0.00270662	C
blood1.fastq.gz.hq_cs.mapped	Homo_sapiens_tRNA-Gly-GCC-2-1	76.173	Homo_sapiens_tRNA-Gly-GCC-2-1-tRH-5' 76.173	31	12.877		0	C
blood1.fastq.gz.hq_cs.mapped	Homo_sapiens_tRNA-Gly-GCC-2-1	76.173	Homo_sapiens_tRNA-Gly-GCC-2-1-tRH-5' 76.173	32	8.808		0.000834015	T
blood1.fastq.gz.hq_cs.mapped	Homo_sapiens_tRNA-Gly-GCC-2-1	76.173	Homo_sapiens_tRNA-Gly-GCC-2-1-tRH-5' 76.173	33	3.115		0	ac
blood1.fastq.gz.hq_cs.mapped	Homo_sapiens_tRNA-Gly-GCC-2-1	76.173	Homo_sapiens_tRNA-Gly-GCC-2-1-tRH-5' 76.173	34	1.285		0	ac
blood1.fastq.gz.hq_cs.mapped	Homo_sapiens_tRNA-Gly-GCC-2-1	76.173	Homo_sapiens_tRNA-Gly-GCC-2-1-tRH-5' 76.173	35	1.285		0	ac
blood1.fastq.gz.hq_cs.mapped	Homo_sapiens_tRNA-Gly-GCC-2-1	76.173	Homo_sapiens_tRNA-Gly-GCC-2-1-tRH-5' 76.173	36	1.066		0	A
blood1.fastq.gz.hq_cs.mapped	Homo_sapiens_tRNA-Gly-GCC-2-1	76.173	Homo_sapiens_tRNA-Gly-GCC-2-1-tRH-5' 76.173	37	1.066		0	C
blood1.fastq.gz.hq_cs.mapped	Homo_sapiens_tRNA-Gly-GCC-2-1	76.173	Homo_sapiens_tRNA-Gly-GCC-2-1-tRH-5' 76.173	38	1.066		0	G
blood1.fastq.gz.hq_cs.mapped	Homo_sapiens_tRNA-Gly-GCC-2-1	76.173	Homo_sapiens_tRNA-Gly-GCC-2-1-tRH-5' 76.173	39	0.931		0	C
blood1.fastq.gz.hq_cs.mapped	Homo_sapiens_tRNA-Gly-GCC-2-1	76.173	Homo_sapiens_tRNA-Gly-GCC-2-1-tRH-5' 76.173	40	0.84		0	G
blood1.fastq.gz.hq_cs.mapped	Homo_sapiens_tRNA-Gly-GCC-2-1	76.173	Homo_sapiens_tRNA-Gly-GCC-2-1-tRH-5' 76.173	41	0.84		0	G
blood1.fastq.gz.hq_cs.mapped	Homo_sapiens_tRNA-Gly-GCC-2-1	76.173	Homo_sapiens_tRNA-Gly-GCC-2-1-tRH-5' 76.173	42	0.84		0	G
blood1.fastq.gz.hq_cs.mapped	Homo_sapiens_tRNA-Gly-GCC-2-1	76.173	Homo_sapiens_tRNA-Gly-GCC-2-1-tRH-5' 76.173	43	0.84		0	A
blood1.fastq.gz.hq_cs.mapped	Homo_sapiens_tRNA-Gly-GCC-2-1	76.173	Homo_sapiens_tRNA-Gly-GCC-2-1-tRH-5' 76.173	44	0.84		0	G
blood1.fastq.gz.hq_cs.mapped	Homo_sapiens_tRNA-Gly-GCC-2-1	76.173	Homo_sapiens_tRNA-Gly-GCC-2-1-tRH-5' 76.173	45	0.84		0	G
blood1.fastq.gz.hq_cs.mapped	Homo_sapiens_tRNA-Gly-GCC-2-1	76.173	Homo_sapiens_tRNA-Gly-GCC-2-1-tRH-5' 76.173	46	0.84		0	C
blood1.fastq.gz.hq_cs.mapped	Homo_sapiens_tRNA-Gly-GCC-2-1	76.173	Homo_sapiens_tRNA-Gly-GCC-2-1-tRH-5' 76.173	47	0.84		0	C
blood1.fastq.gz.hq_cs.mapped	Homo_sapiens_tRNA-Gly-GCC-2-1	76.173	Homo_sapiens_tRNA-Gly-GCC-2-1-tRH-5' 76.173	48	0.84		0	C
blood1.fastq.gz.hq_cs.mapped	Homo_sapiens_tRNA-Gly-GCC-2-1	76.173	Homo_sapiens_tRNA-Gly-GCC-2-1-tRH-5' 76.173	49	0.84		0	G
blood1.fastq.gz.hq_cs.mapped	Homo_sapiens_tRNA-Gly-GCC-2-1	76.173	Homo_sapiens_tRNA-Gly-GCC-2-1-tRH-5' 76.173	50	0.84		0	G
blood1.fastq.gz.hq_cs.mapped	Homo_sapiens_tRNA-Gly-GCC-2-1	76.173	Homo_sapiens_tRNA-Gly-GCC-2-1-tRH-5' 76.173	51	0.731		0	G
blood1.fastq.gz.hq_cs.mapped	Homo_sapiens_tRNA-Gly-GCC-2-1	76.173	Homo_sapiens_tRNA-Gly-GCC-2-1-tRH-5' 76.173	52	0.731		0	T
blood1.fastq.gz.hq_cs.mapped	Homo_sapiens_tRNA-Gly-GCC-2-1	76.173	Homo_sapiens_tRNA-Gly-GCC-2-1-tRH-5' 76.173	53	9.516		0	T
blood1.fastq.gz.hq_cs.mapped	Homo_sapiens_tRNA-Gly-GCC-2-1	76.173	Homo_sapiens_tRNA-Gly-GCC-2-1-tRH-5' 76.173	54	9.516		0	C
blood1.fastq.gz.hq_cs.mapped	Homo_sapiens_tRNA-Gly-GCC-2-1	76.173	Homo_sapiens_tRNA-Gly-GCC-2-1-tRH-5' 76.173	55	9.516		0	G
blood1.fastq.gz.hq_cs.mapped	Homo_sapiens_tRNA-Gly-GCC-2-1	76.173	Homo_sapiens_tRNA-Gly-GCC-2-1-tRH-5' 76.173	56	9.516		0	A
blood1.fastq.gz.hq_cs.mapped	Homo_sapiens_tRNA-Gly-GCC-2-1	76.173	Homo_sapiens_tRNA-Gly-GCC-2-1-tRH-5' 76.173	57	9.516	oneMismatch	0.0519922	T
blood1.fastq.gz.hq_cs.mapped	Homo_sapiens_tRNA-Gly-GCC-2-1	76.173	Homo_sapiens_tRNA-Gly-GCC-2-1-tRH-5' 76.173	58	9.516		0	T
blood1.fastq.gz.hq_cs.mapped	Homo_sapiens_tRNA-Gly-GCC-2-1	76.173	Homo_sapiens_tRNA-Gly-GCC-2-1-tRH-5' 76.173	59	9.516		0	C
blood1.fastq.gz.hq_cs.mapped	Homo_sapiens_tRNA-Gly-GCC-2-1	76.173	Homo_sapiens_tRNA-Gly-GCC-2-1-tRH-5' 76.173	60	9.516		0	C
blood1.fastq.gz.hq_cs.mapped	Homo_sapiens_tRNA-Gly-GCC-2-1	76.173	Homo_sapiens_tRNA-Gly-GCC-2-1-tRH-5' 76.173	61	9.516		0	C
blood1.fastq.gz.hq_cs.mapped	Homo_sapiens_tRNA-Gly-GCC-2-1	76.173	Homo_sapiens_tRNA-Gly-GCC-2-1-tRH-5' 76.173	62	9.516		0	G
blood1.fastq.gz.hq_cs.mapped	Homo_sapiens_tRNA-Gly-GCC-2-1	76.173	Homo_sapiens_tRNA-Gly-GCC-2-1-tRH-5' 76.173	63	9.516		0	G
blood1.fastq.gz.hq_cs.mapped	Homo_sapiens_tRNA-Gly-GCC-2-1	76.173	Homo_sapiens_tRNA-Gly-GCC-2-1-tRH-5' 76.173	64	9.516		0	C
blood1.fastq.gz.hq_cs.mapped	Homo_sapiens_tRNA-Gly-GCC-2-1	76.173	Homo_sapiens_tRNA-Gly-GCC-2-1-tRH-5' 76.173	65	9.516		0	C
blood1.fastq.gz.hq_cs.mapped	Homo_sapiens_tRNA-Gly-GCC-2-1	76.173	Homo_sapiens_tRNA-Gly-GCC-2-1-tRH-5' 76.173	66	9.516		0	A
blood1.fastq.gz.hq_cs.mapped	Homo_sapiens_tRNA-Gly-GCC-2-1	76.173	Homo_sapiens_tRNA-Gly-GCC-2-1-tRH-5' 76.173	67	9.516		0	A
blood1.fastq.gz.hq_cs.mapped	Homo_sapiens_tRNA-Gly-GCC-2-1	76.173	Homo_sapiens_tRNA-Gly-GCC-2-1-tRH-5' 76.173	68	9.516		0	T
blood1.fastq.gz.hq_cs.mapped	Homo_sapiens_tRNA-Gly-GCC-2-1	76.173	Homo_sapiens_tRNA-Gly-GCC-2-1-tRH-5' 76.173	69	9.516		0	G
blood1.fastq.gz.hq_cs.mapped	Homo_sapiens_tRNA-Gly-GCC-2-1	76.173	Homo_sapiens_tRNA-Gly-GCC-2-1-tRH-5' 76.173	70	9.516		0	C
blood1.fastq.gz.hq_cs.mapped	Homo_sapiens_tRNA-Gly-GCC-2-1	76.173	Homo_sapiens_tRNA-Gly-GCC-2-1-tRH-5' 76.173	71	9.516		0	A
blood1.fastq.gz.hq_cs.mapped	Homo_sapiens_tRNA-Gly-GCC-2-1	76.173	Homo_sapiens_tRNA-Gly-GCC-2-1-tRH-5' 76.173	72	9.516		0	C
blood1.fastq.gz.hq_cs.mapped	Homo_sapiens_tRNA-Gly-GCC-2-1	76.173	Homo_sapiens_tRNA-Gly-GCC-2-1-tRH-5' 76.173	73	9.516		0	C
blood1.fastq.gz.hq_cs.mapped	Homo_sapiens_tRNA-Gly-GCC-2-1	76.173	Homo_sapiens_tRNA-Gly-GCC-2-1-tRH-5' 76.173	74	9.516		0	A
blood1.fastq.gz.hq_cs.mapped	Homo_sapiens_tRNA-Gly-GCC-2-2	76.173	Homo_sapiens_tRNA-Gly-GCC-2-2-tRH-5' 76.173	1	88.048		0	G
blood1.fastq.gz.hq_cs.mapped	Homo_sapiens_tRNA-Gly-GCC-2-2	76.173	Homo_sapiens_tRNA-Gly-GCC-2-2-tRH-5' 76.173	2	88.048		0	C
blood1.fastq.gz.hq_cs.mapped	Homo_sapiens_tRNA-Gly-GCC-2-2	76.173	Homo_sapiens_tRNA-Gly-GCC-2-2-tRH-5' 76.173	3	88.189		0	A
blood1.fastq.gz.hq_cs.mapped	Homo_sapiens_tRNA-Gly-GCC-2-2	76.173	Homo_sapiens_tRNA-Gly-GCC-2-2-tRH-5' 76.173	4	88.189		0	T
blood1.fastq.gz.hq_cs.mapped	Homo_sapiens_tRNA-Gly-GCC-2-2	76.173	Homo_sapiens_tRNA-Gly-GCC-2-2-tRH-5' 76.173	5	88.189		0	T
blood1.fastq.gz.hq_cs.mapped	Homo_sapiens_tRNA-Gly-GCC-2-2	76.173	Homo_sapiens_tRNA-Gly-GCC-2-2-tRH-5' 76.173	6	88.189		0	G
blood1.fastq.gz.hq_cs.mapped	Homo_sapiens_tRNA-Gly-GCC-2-2	76.173	Homo_sapiens_tRNA-Gly-GCC-2-2-tRH-5' 76.173	7	88.189		0.0136826	G
blood1.fastq.gz.hq_cs.mapped	Homo_sapiens_tRNA-Gly-GCC-2-2	76.173	Homo_sapiens_tRNA-Gly-GCC-2-2-tRH-5' 76.173	8	88.554		0.0136826	T
blood1.fastq.gz.hq_cs.mapped	Homo_sapiens_tRNA-Gly-GCC-2-2	76.173	Homo_sapiens_tRNA-Gly-GCC-2-2-tRH-5' 76.173	9	88.554		0	G
blood1.fastq.gz.hq_cs.mapped	Homo_sapiens_tRNA-Gly-GCC-2-2	76.173	Homo_sapiens_tRNA-Gly-GCC-2-2-tRH-5' 76.173	10	88.636		0	G
blood1.fastq.gz.hq_cs.mapped	Homo_sapiens_tRNA-Gly-GCC-2-2	76.173	Homo_sapiens_tRNA-Gly-GCC-2-2-tRH-5' 76.173	11	88.757		0	T
blood1.fastq.gz.hq_cs.mapped	Homo_sapiens_tRNA-Gly-GCC-2-2	76.173	Homo_sapiens_tRNA-Gly-GCC-2-2-tRH-5' 76.173	12	88.946		0	T
blood1.fastq.gz.hq_cs.mapped	Homo_sapiens_tRNA-Gly-GCC-2-2	76.173	Homo_sapiens_tRNA-Gly-GCC-2-2-tRH-5' 76.173	13	89.045		0	C
blood1.fastq.gz.hq_cs.mapped	Homo_sapiens_tRNA-Gly-GCC-2-2	76.173	Homo_sapiens_tRNA-Gly-GCC-2-2-tRH-5' 76.173	14	89.045		0	A
blood1.fastq.gz.hq_cs.mapped	Homo_sapiens_tRNA-Gly-GCC-2-2	76.173	Homo_sapiens_tRNA-Gly-GCC-2-2-tRH-5' 76.173	15	89.137		0	G
blood1.fastq.gz.hq_cs.mapped	Homo_sapiens_tRNA-Gly-GCC-2-2	76.173	Homo_sapiens_tRNA-Gly-GCC-2-2-tRH-5' 76.173	16	90.07		0	T
blood1.fastq.gz.hq_cs.mapped	Homo_sapiens_tRNA-Gly-GCC-2-2	76.173	Homo_sapiens_tRNA-Gly-GCC-2-2-tRH-5' 76.173	17	90.07		0	G
blood1.fastq.gz.hq_cs.mapped	Homo_sapiens_tRNA-Gly-GCC-2-2	76.173	Homo_sapiens_tRNA-Gly-GCC-2-2-tRH-5' 76.173	18	89.972		0	G
blood1.fastq.gz.hq_cs.mapped	Homo_sapiens_tRNA-Gly-GCC-2-2	76.173	Homo_sapiens_tRNA-Gly-GCC-2-2-tRH-5' 76.173	19	85.338		0	T
blood1.fastq.gz.hq_cs.mapped	Homo_sapiens_tRNA-Gly-GCC-2-2	76.173	Homo_sapiens_tRNA-Gly-GCC-2-2-tRH-5' 76.173	20	85.338		0	A
blood1.fastq.gz.hq_cs.mapped	Homo_sapiens_tRNA-Gly-GCC-2-2	76.173	Homo_sapiens_tRNA-Gly-GCC-2-2-tRH-5' 76.173	21	85.338		0	G
blood1.fastq.gz.hq_cs.mapped	Homo_sapiens_tRNA-Gly-GCC-2-2	76.173	Homo_sapiens_tRNA-Gly-GCC-2-2-tRH-5' 76.173	22	85.447		0	A
blood1.fastq.gz.hq_cs.mapped	Homo_sapiens_tRNA-Gly-GCC-2-2	76.173	Homo_sapiens_tRNA-Gly-GCC-2-2-tRH-5' 76.173	23	85.447		0	A
blood1.fastq.gz.hq_cs.mapped	Homo_sapiens_tRNA-Gly-GCC-2-2	76.173	Homo_sapiens_tRNA-Gly-GCC-2-2-tRH-5' 76.173	24	85.216		0	T
blood1.fastq.gz.hq_cs.mapped	Homo_sapiens_tRNA-Gly-GCC-2-2	76.173	Homo_sapiens_tRNA-Gly-GCC-2-2-tRH-5' 76.173	25	85.216		0	T
blood1.fastq.gz.hq_cs.mapped	Homo_sapiens_tRNA-Gly-GCC-2-2	76.173	Homo_sapiens_tRNA-Gly-GCC-2-2-tRH-5' 76.173	26	85.216		0	C
blood1.fastq.gz.hq_cs.mapped	Homo_sapiens_tRNA-Gly-GCC-2-2	76.173	Homo_sapiens_tRNA-Gly-GCC-2-2-tRH-5' 76.173	27	84.085		0	T
blood1.fastq.gz.hq_cs.mapped	Homo_sapiens_tRNA-Gly-GCC-2-2	76.173	Homo_sapiens_tRNA-Gly-GCC-2-2-tRH-5' 76.173	28	83.918		0.000822213	C
blood1.fastq.gz.hq_cs.mapped	Homo_sapiens_tRNA-Gly-GCC-2-2	76.173	Homo_sapiens_tRNA-Gly-GCC-2-2-tRH-5' 76.173	29	82.616		0	G
blood1.fastq.gz.hq_cs.mapped	Homo_sapiens_tRNA-Gly-GCC-2-2	76.173	Homo_sapiens_tRNA-Gly-GCC-2-2-tRH-5' 76.173	30	22.084		0.00270662	C
blood1.fastq.gz.hq_cs.mapped	Homo_sapiens_tRNA-Gly-GCC-2-2	76.173	Homo_sapiens_tRNA-Gly-GCC-2-2-tRH-5' 76.173	31	12.877		0	C
blood1.fastq.gz.hq_cs.mapped	Homo_sapiens_tRNA-Gly-GCC-2-2	76.173	Homo_sapiens_tRNA-Gly-GCC-2-2-tRH-5' 76.173	32	8.808		0.000834015	T
blood1.fastq.gz.hq_cs.mapped	Homo_sapiens_tRNA-Gly-GCC-2-2	76.173	Homo_sapiens_tRNA-Gly-GCC-2-2-tRH-5' 76.173	33	3.115		0	ac
blood1.fastq.gz.hq_cs.mapped	Homo_sapiens_tRNA-Gly-GCC-2-2	76.173	Homo_sapiens_tRNA-Gly-GCC-2-2-tRH-5' 76.173	34	1.285		0	ac
blood1.fastq.gz.hq_cs.mapped	Homo_sapiens_tRNA-Gly-GCC-2-2	76.173	Homo_sapiens_tRNA-Gly-GCC-2-2-tRH-5' 76.173	35	1.285		0	ac
blood1.fastq.gz.hq_cs.mapped	Homo_sapiens_tRNA-Gly-GCC-2-2	76.173	Homo_sapiens_tRNA-Gly-GCC-2-2-tRH-5' 76.173	36	1.066		0	A
blood1.fastq.gz.hq_cs.mapped	Homo_sapiens_tRNA-Gly-GCC-2-2	76.173	Homo_sapiens_tRNA-Gly-GCC-2-2-tRH-5' 76.173	37	1.066		0	C
blood1.fastq.gz.hq_cs.mapped	Homo_sapiens_tRNA-Gly-GCC-2-2	76.173	Homo_sapiens_tRNA-Gly-GCC-2-2-tRH-5' 76.173	38	1.066		0	G
blood1.fastq.gz.hq_cs.mapped	Homo_sapiens_tRNA-Gly-GCC-2-2	76.173	Homo_sapiens_tRNA-Gly-GCC-2-2-tRH-5' 76.173	39	0.931		0	C
blood1.fastq.gz.hq_cs.mapped	Homo_sapiens_tRNA-Gly-GCC-2-2	76.173	Homo_sapiens_tRNA-Gly-GCC-2-2-tRH-5' 76.173	40	0.84		0	G
blood1.fastq.gz.hq_cs.mapped	Homo_sapiens_tRNA-Gly-GCC-2-2	76.173	Homo_sapiens_tRNA-Gly-GCC-2-2-tRH-5' 76.173	41	0.84		0	G
blood1.fastq.gz.hq_cs.mapped	Homo_sapiens_tRNA-Gly-GCC-2-2	76.173	Homo_sapiens_tRNA-Gly-GCC-2-2-tRH-5' 76.173	42	0.84		0	G
blood1.fastq.gz.hq_cs.mapped	Homo_sapiens_tRNA-Gly-GCC-2-2	76.173	Homo_sapiens_tRNA-Gly-GCC-2-2-tRH-5' 76.173	43	0.84		0	A
blood1.fastq.gz.hq_cs.mapped	Homo_sapiens_tRNA-Gly-GCC-2-2	76.173	Homo_sapiens_tRNA-Gly-GCC-2-2-tRH-5' 76.173	44	0.84		0	G
blood1.fastq.gz.hq_cs.mapped	Homo_sapiens_tRNA-Gly-GCC-2-2	76.173	Homo_sapiens_tRNA-Gly-GCC-2-2-tRH-5' 76.173	45	0.84		0	G
blood1.fastq.gz.hq_cs.mapped	Homo_sapiens_tRNA-Gly-GCC-2-2	76.173	Homo_sapiens_tRNA-Gly-GCC-2-2-tRH-5' 76.173	46	0.84		0	C
blood1.fastq.gz.hq_cs.mapped	Homo_sapiens_tRNA-Gly-GCC-2-2	76.173	Homo_sapiens_tRNA-Gly-GCC-2-2-tRH-5' 76.173	47	0.84		0	C
blood1.fastq.gz.hq_cs.mapped	Homo_sapiens_tRNA-Gly-GCC-2-2	76.173	Homo_sapiens_tRNA-Gly-GCC-2-2-tRH-5' 76.173	48	0.84		0	C
blood1.fastq.gz.hq_cs.mapped	Homo_sapiens_tRNA-Gly-GCC-2-2	76.173	Homo_sapiens_tRNA-Gly-GCC-2-2-tRH-5' 76.173	49	0.84		0	G
blood1.fastq.gz.hq_cs.mapped	Homo_sapiens_tRNA-Gly-GCC-2-2	76.173	Homo_sapiens_tRNA-Gly-GCC-2-2-tRH-5' 76.173	50	0.84		0	G
blood1.fastq.gz.hq_cs.mapped	Homo_sapiens_tRNA-Gly-GCC-2-2	76.173	Homo_sapiens_tRNA-Gly-GCC-2-2-tRH-5' 76.173	51	0.731		0	G
blood1.fastq.gz.hq_cs.mapped	Homo_sapiens_tRNA-Gly-GCC-2-2	76.173	Homo_sapiens_tRNA-Gly-GCC-2-2-tRH-5' 76.173	52	0.731		0	T
blood1.fastq.gz.hq_cs.mapped	Homo_sapiens_tRNA-Gly-GCC-2-2	76.173	Homo_sapiens_tRNA-Gly-GCC-2-2-tRH-5' 76.173	53	9.516		0	T
blood1.fastq.gz.hq_cs.mapped	Homo_sapiens_tRNA-Gly-GCC-2-2	76.173	Homo_sapiens_tRNA-Gly-GCC-2-2-tRH-5' 76.173	54	9.516		0	C
blood1.fastq.gz.hq_cs.mapped	Homo_sapiens_tRNA-Gly-GCC-2-2	76.173	Homo_sapiens_tRNA-Gly-GCC-2-2-tRH-5' 76.173	55	9.516		0	G
blood1.fastq.gz.hq_cs.mapped	Homo_sapiens_tRNA-Gly-GCC-2-2	76.173	Homo_sapiens_tRNA-Gly-GCC-2-2-tRH-5' 76.173	56	9.516		0	A
blood1.fastq.gz.hq_cs.mapped	Homo_sapiens_tRNA-Gly-GCC-2-2	76.173	Homo_sapiens_tRNA-Gly-GCC-2-2-tRH-5' 76.173	57	9.516	oneMismatch	0.0519922	T
blood1.fastq.gz.hq_cs.mapped	Homo_sapiens_tRNA-Gly-GCC-2-2	76.173	Homo_sapiens_tRNA-Gly-GCC-2-2-tRH-5' 76.173	58	9.516		0	T
blood1.fastq.gz.hq_cs.mapped	Homo_sapiens_tRNA-Gly-GCC-2-2	76.173	Homo_sapiens_tRNA-Gly-GCC-2-2-tRH-5' 76.173	59	9.516		0	C
blood1.fastq.gz.hq_cs.mapped	Homo_sapiens_tRNA-Gly-GCC-2-2	76.173	Homo_sapiens_tRNA-Gly-GCC-2-2-tRH-5' 76.173	60	9.516		0	C
blood1.fastq.gz.hq_cs.mapped	Homo_sapiens_tRNA-Gly-GCC-2-2	76.173	Homo_sapiens_tRNA-Gly-GCC-2-2-tRH-5' 76.173	61	9.516		0	C
blood1.fastq.gz.hq_cs.mapped	Homo_sapiens_tRNA-Gly-GCC-2-2	76.173	Homo_sapiens_tRNA-Gly-GCC-2-2-tRH-5' 76.173	62	9.516		0	G
blood1.fastq.gz.hq_cs.mapped	Homo_sapiens_tRNA-Gly-GCC-2-2	76.173	Homo_sapiens_tRNA-Gly-GCC-2-2-tRH-5' 76.173	63	9.516		0	G
blood1.fastq.gz.hq_cs.mapped	Homo_sapiens_tRNA-Gly-GCC-2-2	76.173	Homo_sapiens_tRNA-Gly-GCC-2-2-tRH-5' 76.173	64	9.516		0	C
blood1.fastq.gz.hq_cs.mapped	Homo_sapiens_tRNA-Gly-GCC-2-2	76.173	Homo_sapiens_tRNA-Gly-GCC-2-2-tRH-5' 76.173	65	9.516		0	C
blood1.fastq.gz.hq_cs.mapped	Homo_sapiens_tRNA-Gly-GCC-2-2	76.173	Homo_sapiens_tRNA-Gly-GCC-2-2-tRH-5' 76.173	66	9.516		0	A
blood1.fastq.gz.hq_cs.mapped	Homo_sapiens_tRNA-Gly-GCC-2-2	76.173	Homo_sapiens_tRNA-Gly-GCC-2-2-tRH-5' 76.173	67	9.516		0	A
blood1.fastq.gz.hq_cs.mapped	Homo_sapiens_tRNA-Gly-GCC-2-2	76.173	Homo_sapiens_tRNA-Gly-GCC-2-2-tRH-5' 76.173	68	9.516		0	T
blood1.fastq.gz.hq_cs.mapped	Homo_sapiens_tRNA-Gly-GCC-2-2	76.173	Homo_sapiens_tRNA-Gly-GCC-2-2-tRH-5' 76.173	69	9.516		0	G
blood1.fastq.gz.hq_cs.mapped	Homo_sapiens_tRNA-Gly-GCC-2-2	76.173	Homo_sapiens_tRNA-Gly-GCC-2-2-tRH-5' 76.173	70	9.516		0	C
blood1.fastq.gz.hq_cs.mapped	Homo_sapiens_tRNA-Gly-GCC-2-2	76.173	Homo_sapiens_tRNA-Gly-GCC-2-2-tRH-5' 76.173	71	9.516		0	A
blood1.fastq.gz.hq_cs.mapped	Homo_sapiens_tRNA-Gly-GCC-2-2	76.173	Homo_sapiens_tRNA-Gly-GCC-2-2-tRH-5' 76.173	72	9.516		0	C
blood1.fastq.gz.hq_cs.mapped	Homo_sapiens_tRNA-Gly-GCC-2-2	76.173	Homo_sapiens_tRNA-Gly-GCC-2-2-tRH-5' 76.173	73	9.516		0	C
blood1.fastq.gz.hq_cs.mapped	Homo_sapiens_tRNA-Gly-GCC-2-2	76.173	Homo_sapiens_tRNA-Gly-GCC-2-2-tRH-5' 76.173	74	9.516		0	A
blood1.fastq.gz.hq_cs.mapped	Homo_sapiens_tRNA-Gly-GCC-2-4	76.173	Homo_sapiens_tRNA-Gly-GCC-2-4-tRH-5' 76.173	1	88.048		0	G
blood1.fastq.gz.hq_cs.mapped	Homo_sapiens_tRNA-Gly-GCC-2-4	76.173	Homo_sapiens_tRNA-Gly-GCC-2-4-tRH-5' 76.173	2	88.048		0	C
blood1.fastq.gz.hq_cs.mapped	Homo_sapiens_tRNA-Gly-GCC-2-4	76.173	Homo_sapiens_tRNA-Gly-GCC-2-4-tRH-5' 76.173	3	88.189		0	A
blood1.fastq.gz.hq_cs.mapped	Homo_sapiens_tRNA-Gly-GCC-2-4	76.173	Homo_sapiens_tRNA-Gly-GCC-2-4-tRH-5' 76.173	4	88.189		0	T
blood1.fastq.gz.hq_cs.mapped	Homo_sapiens_tRNA-Gly-GCC-2-4	76.173	Homo_sapiens_tRNA-Gly-GCC-2-4-tRH-5' 76.173	5	88.189		0	T
blood1.fastq.gz.hq_cs.mapped	Homo_sapiens_tRNA-Gly-GCC-2-4	76.173	Homo_sapiens_tRNA-Gly-GCC-2-4-tRH-5' 76.173	6	88.189		0	G
blood1.fastq.gz.hq_cs.mapped	Homo_sapiens_tRNA-Gly-GCC-2-4	76.173	Homo_sapiens_tRNA-Gly-GCC-2-4-tRH-5' 76.173	7	88.189		0.0136826	G
blood1.fastq.gz.hq_cs.mapped	Homo_sapiens_tRNA-Gly-GCC-2-4	76.173	Homo_sapiens_tRNA-Gly-GCC-2-4-tRH-5' 76.173	8	88.554		0.0136826	T
blood1.fastq.gz.hq_cs.mapped	Homo_sapiens_tRNA-Gly-GCC-2-4	76.173	Homo_sapiens_tRNA-Gly-GCC-2-4-tRH-5' 76.173	9	88.554		0	G
blood1.fastq.gz.hq_cs.mapped	Homo_sapiens_tRNA-Gly-GCC-2-4	76.173	Homo_sapiens_tRNA-Gly-GCC-2-4-tRH-5' 76.173	10	88.636		0	G
blood1.fastq.gz.hq_cs.mapped	Homo_sapiens_tRNA-Gly-GCC-2-4	76.173	Homo_sapiens_tRNA-Gly-GCC-2-4-tRH-5' 76.173	11	88.757		0	T
blood1.fastq.gz.hq_cs.mapped	Homo_sapiens_tRNA-Gly-GCC-2-4	76.173	Homo_sapiens_tRNA-Gly-GCC-2-4-tRH-5' 76.173	12	88.946		0	T
blood1.fastq.gz.hq_cs.mapped	Homo_sapiens_tRNA-Gly-GCC-2-4	76.173	Homo_sapiens_tRNA-Gly-GCC-2-4-tRH-5' 76.173	13	89.045		0	C
blood1.fastq.gz.hq_cs.mapped	Homo_sapiens_tRNA-Gly-GCC-2-4	76.173	Homo_sapiens_tRNA-Gly-GCC-2-4-tRH-5' 76.173	14	89.045		0	A
blood1.fastq.gz.hq_cs.mapped	Homo_sapiens_tRNA-Gly-GCC-2-4	76.173	Homo_sapiens_tRNA-Gly-GCC-2-4-tRH-5' 76.173	15	89.137		0	G
blood1.fastq.gz.hq_cs.mapped	Homo_sapiens_tRNA-Gly-GCC-2-4	76.173	Homo_sapiens_tRNA-Gly-GCC-2-4-tRH-5' 76.173	16	90.07		0	T
blood1.fastq.gz.hq_cs.mapped	Homo_sapiens_tRNA-Gly-GCC-2-4	76.173	Homo_sapiens_tRNA-Gly-GCC-2-4-tRH-5' 76.173	17	90.07		0	G
blood1.fastq.gz.hq_cs.mapped	Homo_sapiens_tRNA-Gly-GCC-2-4	76.173	Homo_sapiens_tRNA-Gly-GCC-2-4-tRH-5' 76.173	18	89.972		0	G
blood1.fastq.gz.hq_cs.mapped	Homo_sapiens_tRNA-Gly-GCC-2-4	76.173	Homo_sapiens_tRNA-Gly-GCC-2-4-tRH-5' 76.173	19	85.338		0	T
blood1.fastq.gz.hq_cs.mapped	Homo_sapiens_tRNA-Gly-GCC-2-4	76.173	Homo_sapiens_tRNA-Gly-GCC-2-4-tRH-5' 76.173	20	85.338		0	A
blood1.fastq.gz.hq_cs.mapped	Homo_sapiens_tRNA-Gly-GCC-2-4	76.173	Homo_sapiens_tRNA-Gly-GCC-2-4-tRH-5' 76.173	21	85.338		0	G
blood1.fastq.gz.hq_cs.mapped	Homo_sapiens_tRNA-Gly-GCC-2-4	76.173	Homo_sapiens_tRNA-Gly-GCC-2-4-tRH-5' 76.173	22	85.447		0	A
blood1.fastq.gz.hq_cs.mapped	Homo_sapiens_tRNA-Gly-GCC-2-4	76.173	Homo_sapiens_tRNA-Gly-GCC-2-4-tRH-5' 76.173	23	85.447		0	A
blood1.fastq.gz.hq_cs.mapped	Homo_sapiens_tRNA-Gly-GCC-2-4	76.173	Homo_sapiens_tRNA-Gly-GCC-2-4-tRH-5' 76.173	24	85.216		0	T
blood1.fastq.gz.hq_cs.mapped	Homo_sapiens_tRNA-Gly-GCC-2-4	76.173	Homo_sapiens_tRNA-Gly-GCC-2-4-tRH-5' 76.173	25	85.216		0	T
blood1.fastq.gz.hq_cs.mapped	Homo_sapiens_tRNA-Gly-GCC-2-4	76.173	Homo_sapiens_tRNA-Gly-GCC-2-4-tRH-5' 76.173	26	85.216		0	C
blood1.fastq.gz.hq_cs.mapped	Homo_sapiens_tRNA-Gly-GCC-2-4	76.173	Homo_sapiens_tRNA-Gly-GCC-2-4-tRH-5' 76.173	27	84.085		0	T
blood1.fastq.gz.hq_cs.mapped	Homo_sapiens_tRNA-Gly-GCC-2-4	76.173	Homo_sapiens_tRNA-Gly-GCC-2-4-tRH-5' 76.173	28	83.918		0.000822213	C
blood1.fastq.gz.hq_cs.mapped	Homo_sapiens_tRNA-Gly-GCC-2-4	76.173	Homo_sapiens_tRNA-Gly-GCC-2-4-tRH-5' 76.173	29	82.616		0	G
blood1.fastq.gz.hq_cs.mapped	Homo_sapiens_tRNA-Gly-GCC-2-4	76.173	Homo_sapiens_tRNA-Gly-GCC-2-4-tRH-5' 76.173	30	22.084		0.00270662	C
blood1.fastq.gz.hq_cs.mapped	Homo_sapiens_tRNA-Gly-GCC-2-4	76.173	Homo_sapiens_tRNA-Gly-GCC-2-4-tRH-5' 76.173	31	12.877		0	C
blood1.fastq.gz.hq_cs.mapped	Homo_sapiens_tRNA-Gly-GCC-2-4	76.173	Homo_sapiens_tRNA-Gly-GCC-2-4-tRH-5' 76.173	32	8.808		0.000834015	T
blood1.fastq.gz.hq_cs.mapped	Homo_sapiens_tRNA-Gly-GCC-2-4	76.173	Homo_sapiens_tRNA-Gly-GCC-2-4-tRH-5' 76.173	33	3.115		0	ac
blood1.fastq.gz.hq_cs.mapped	Homo_sapiens_tRNA-Gly-GCC-2-4	76.173	Homo_sapiens_tRNA-Gly-GCC-2-4-tRH-5' 76.173	34	1.285		0	ac
blood1.fastq.gz.hq_cs.mapped	Homo_sapiens_tRNA-Gly-GCC-2-4	76.173	Homo_sapiens_tRNA-Gly-GCC-2-4-tRH-5' 76.173	35	1.285		0	ac
blood1.fastq.gz.hq_cs.mapped	Homo_sapiens_tRNA-Gly-GCC-2-4	76.173	Homo_sapiens_tRNA-Gly-GCC-2-4-tRH-5' 76.173	36	1.066		0	A
blood1.fastq.gz.hq_cs.mapped	Homo_sapiens_tRNA-Gly-GCC-2-4	76.173	Homo_sapiens_tRNA-Gly-GCC-2-4-tRH-5' 76.173	37	1.066		0	C
blood1.fastq.gz.hq_cs.mapped	Homo_sapiens_tRNA-Gly-GCC-2-4	76.173	Homo_sapiens_tRNA-Gly-GCC-2-4-tRH-5' 76.173	38	1.066		0	G
blood1.fastq.gz.hq_cs.mapped	Homo_sapiens_tRNA-Gly-GCC-2-4	76.173	Homo_sapiens_tRNA-Gly-GCC-2-4-tRH-5' 76.173	39	0.931		0	C
blood1.fastq.gz.hq_cs.mapped	Homo_sapiens_tRNA-Gly-GCC-2-4	76.173	Homo_sapiens_tRNA-Gly-GCC-2-4-tRH-5' 76.173	40	0.84		0	G
blood1.fastq.gz.hq_cs.mapped	Homo_sapiens_tRNA-Gly-GCC-2-4	76.173	Homo_sapiens_tRNA-Gly-GCC-2-4-tRH-5' 76.173	41	0.84		0	G
blood1.fastq.gz.hq_cs.mapped	Homo_sapiens_tRNA-Gly-GCC-2-4	76.173	Homo_sapiens_tRNA-Gly-GCC-2-4-tRH-5' 76.173	42	0.84		0	G
blood1.fastq.gz.hq_cs.mapped	Homo_sapiens_tRNA-Gly-GCC-2-4	76.173	Homo_sapiens_tRNA-Gly-GCC-2-4-tRH-5' 76.173	43	0.84		0	A
blood1.fastq.gz.hq_cs.mapped	Homo_sapiens_tRNA-Gly-GCC-2-4	76.173	Homo_sapiens_tRNA-Gly-GCC-2-4-tRH-5' 76.173	44	0.84		0	G
blood1.fastq.gz.hq_cs.mapped	Homo_sapiens_tRNA-Gly-GCC-2-4	76.173	Homo_sapiens_tRNA-Gly-GCC-2-4-tRH-5' 76.173	45	0.84		0	G
blood1.fastq.gz.hq_cs.mapped	Homo_sapiens_tRNA-Gly-GCC-2-4	76.173	Homo_sapiens_tRNA-Gly-GCC-2-4-tRH-5' 76.173	46	0.84		0	C
blood1.fastq.gz.hq_cs.mapped	Homo_sapiens_tRNA-Gly-GCC-2-4	76.173	Homo_sapiens_tRNA-Gly-GCC-2-4-tRH-5' 76.173	47	0.84		0	C
blood1.fastq.gz.hq_cs.mapped	Homo_sapiens_tRNA-Gly-GCC-2-4	76.173	Homo_sapiens_tRNA-Gly-GCC-2-4-tRH-5' 76.173	48	0.84		0	C
blood1.fastq.gz.hq_cs.mapped	Homo_sapiens_tRNA-Gly-GCC-2-4	76.173	Homo_sapiens_tRNA-Gly-GCC-2-4-tRH-5' 76.173	49	0.84		0	G
blood1.fastq.gz.hq_cs.mapped	Homo_sapiens_tRNA-Gly-GCC-2-4	76.173	Homo_sapiens_tRNA-Gly-GCC-2-4-tRH-5' 76.173	50	0.84		0	G
blood1.fastq.gz.hq_cs.mapped	Homo_sapiens_tRNA-Gly-GCC-2-4	76.173	Homo_sapiens_tRNA-Gly-GCC-2-4-tRH-5' 76.173	51	0.731		0	G
blood1.fastq.gz.hq_cs.mapped	Homo_sapiens_tRNA-Gly-GCC-2-4	76.173	Homo_sapiens_tRNA-Gly-GCC-2-4-tRH-5' 76.173	52	0.731		0	T
blood1.fastq.gz.hq_cs.mapped	Homo_sapiens_tRNA-Gly-GCC-2-4	76.173	Homo_sapiens_tRNA-Gly-GCC-2-4-tRH-5' 76.173	53	9.516		0	T
blood1.fastq.gz.hq_cs.mapped	Homo_sapiens_tRNA-Gly-GCC-2-4	76.173	Homo_sapiens_tRNA-Gly-GCC-2-4-tRH-5' 76.173	54	9.516		0	C
blood1.fastq.gz.hq_cs.mapped	Homo_sapiens_tRNA-Gly-GCC-2-4	76.173	Homo_sapiens_tRNA-Gly-GCC-2-4-tRH-5' 76.173	55	9.516		0	G
blood1.fastq.gz.hq_cs.mapped	Homo_sapiens_tRNA-Gly-GCC-2-4	76.173	Homo_sapiens_tRNA-Gly-GCC-2-4-tRH-5' 76.173	56	9.516		0	A
blood1.fastq.gz.hq_cs.mapped	Homo_sapiens_tRNA-Gly-GCC-2-4	76.173	Homo_sapiens_tRNA-Gly-GCC-2-4-tRH-5' 76.173	57	9.516	oneMismatch	0.0519922	T
blood1.fastq.gz.hq_cs.mapped	Homo_sapiens_tRNA-Gly-GCC-2-4	76.173	Homo_sapiens_tRNA-Gly-GCC-2-4-tRH-5' 76.173	58	9.516		0	T
blood1.fastq.gz.hq_cs.mapped	Homo_sapiens_tRNA-Gly-GCC-2-4	76.173	Homo_sapiens_tRNA-Gly-GCC-2-4-tRH-5' 76.173	59	9.516		0	C
blood1.fastq.gz.hq_cs.mapped	Homo_sapiens_tRNA-Gly-GCC-2-4	76.173	Homo_sapiens_tRNA-Gly-GCC-2-4-tRH-5' 76.173	60	9.516		0	C
blood1.fastq.gz.hq_cs.mapped	Homo_sapiens_tRNA-Gly-GCC-2-4	76.173	Homo_sapiens_tRNA-Gly-GCC-2-4-tRH-5' 76.173	61	9.516		0	C
blood1.fastq.gz.hq_cs.mapped	Homo_sapiens_tRNA-Gly-GCC-2-4	76.173	Homo_sapiens_tRNA-Gly-GCC-2-4-tRH-5' 76.173	62	9.516		0	G
blood1.fastq.gz.hq_cs.mapped	Homo_sapiens_tRNA-Gly-GCC-2-4	76.173	Homo_sapiens_tRNA-Gly-GCC-2-4-tRH-5' 76.173	63	9.516		0	G
blood1.fastq.gz.hq_cs.mapped	Homo_sapiens_tRNA-Gly-GCC-2-4	76.173	Homo_sapiens_tRNA-Gly-GCC-2-4-tRH-5' 76.173	64	9.516		0	C
blood1.fastq.gz.hq_cs.mapped	Homo_sapiens_tRNA-Gly-GCC-2-4	76.173	Homo_sapiens_tRNA-Gly-GCC-2-4-tRH-5' 76.173	65	9.516		0	C
blood1.fastq.gz.hq_cs.mapped	Homo_sapiens_tRNA-Gly-GCC-2-4	76.173	Homo_sapiens_tRNA-Gly-GCC-2-4-tRH-5' 76.173	66	9.516		0	A
blood1.fastq.gz.hq_cs.mapped	Homo_sapiens_tRNA-Gly-GCC-2-4	76.173	Homo_sapiens_tRNA-Gly-GCC-2-4-tRH-5' 76.173	67	9.516		0	A
blood1.fastq.gz.hq_cs.mapped	Homo_sapiens_tRNA-Gly-GCC-2-4	76.173	Homo_sapiens_tRNA-Gly-GCC-2-4-tRH-5' 76.173	68	9.516		0	T
blood1.fastq.gz.hq_cs.mapped	Homo_sapiens_tRNA-Gly-GCC-2-4	76.173	Homo_sapiens_tRNA-Gly-GCC-2-4-tRH-5' 76.173	69	9.516		0	G
blood1.fastq.gz.hq_cs.mapped	Homo_sapiens_tRNA-Gly-GCC-2-4	76.173	Homo_sapiens_tRNA-Gly-GCC-2-4-tRH-5' 76.173	70	9.516		0	C
blood1.fastq.gz.hq_cs.mapped	Homo_sapiens_tRNA-Gly-GCC-2-4	76.173	Homo_sapiens_tRNA-Gly-GCC-2-4-tRH-5' 76.173	71	9.516		0	A
blood1.fastq.gz.hq_cs.mapped	Homo_sapiens_tRNA-Gly-GCC-2-4	76.173	Homo_sapiens_tRNA-Gly-GCC-2-4-tRH-5' 76.173	72	9.516		0	C
blood1.fastq.gz.hq_cs.mapped	Homo_sapiens_tRNA-Gly-GCC-2-4	76.173	Homo_sapiens_tRNA-Gly-GCC-2-4-tRH-5' 76.173	73	9.516		0	C
blood1.fastq.gz.hq_cs.mapped	Homo_sapiens_tRNA-Gly-GCC-2-4	76.173	Homo_sapiens_tRNA-Gly-GCC-2-4-tRH-5' 76.173	74	9.516		0	A
blood1.fastq.gz.hq_cs.mapped	Homo_sapiens_tRNA-Gly-GCC-3-1	76.173	Homo_sapiens_tRNA-Gly-GCC-3-1-tRH-5' 76.173	1	97.307		0	G
blood1.fastq.gz.hq_cs.mapped	Homo_sapiens_tRNA-Gly-GCC-3-1	76.173	Homo_sapiens_tRNA-Gly-GCC-3-1-tRH-5' 76.173	2	97.307		0	C
blood1.fastq.gz.hq_cs.mapped	Homo_sapiens_tRNA-Gly-GCC-3-1	76.173	Homo_sapiens_tRNA-Gly-GCC-3-1-tRH-5' 76.173	3	97.464		0	A
blood1.fastq.gz.hq_cs.mapped	Homo_sapiens_tRNA-Gly-GCC-3-1	76.173	Homo_sapiens_tRNA-Gly-GCC-3-1-tRH-5' 76.173	4	97.464		0	T
blood1.fastq.gz.hq_cs.mapped	Homo_sapiens_tRNA-Gly-GCC-3-1	76.173	Homo_sapiens_tRNA-Gly-GCC-3-1-tRH-5' 76.173	5	97.464		0	T
blood1.fastq.gz.hq_cs.mapped	Homo_sapiens_tRNA-Gly-GCC-3-1	76.173	Homo_sapiens_tRNA-Gly-GCC-3-1-tRH-5' 76.173	6	97.464		0	G
blood1.fastq.gz.hq_cs.mapped	Homo_sapiens_tRNA-Gly-GCC-3-1	76.173	Homo_sapiens_tRNA-Gly-GCC-3-1-tRH-5' 76.173	7	97.464		0.0151215	G
blood1.fastq.gz.hq_cs.mapped	Homo_sapiens_tRNA-Gly-GCC-3-1	76.173	Homo_sapiens_tRNA-Gly-GCC-3-1-tRH-5' 76.173	8	97.866		0.0151215	T
blood1.fastq.gz.hq_cs.mapped	Homo_sapiens_tRNA-Gly-GCC-3-1	76.173	Homo_sapiens_tRNA-Gly-GCC-3-1-tRH-5' 76.173	9	97.866		0	G
blood1.fastq.gz.hq_cs.mapped	Homo_sapiens_tRNA-Gly-GCC-3-1	76.173	Homo_sapiens_tRNA-Gly-GCC-3-1-tRH-5' 76.173	10	97.957		0	G
blood1.fastq.gz.hq_cs.mapped	Homo_sapiens_tRNA-Gly-GCC-3-1	76.173	Homo_sapiens_tRNA-Gly-GCC-3-1-tRH-5' 76.173	11	98.091		0	T
blood1.fastq.gz.hq_cs.mapped	Homo_sapiens_tRNA-Gly-GCC-3-1	76.173	Homo_sapiens_tRNA-Gly-GCC-3-1-tRH-5' 76.173	12	98.3		0	T
blood1.fastq.gz.hq_cs.mapped	Homo_sapiens_tRNA-Gly-GCC-3-1	76.173	Homo_sapiens_tRNA-Gly-GCC-3-1-tRH-5' 76.173	13	98.41		0	C
blood1.fastq.gz.hq_cs.mapped	Homo_sapiens_tRNA-Gly-GCC-3-1	76.173	Homo_sapiens_tRNA-Gly-GCC-3-1-tRH-5' 76.173	14	98.41		0	A
blood1.fastq.gz.hq_cs.mapped	Homo_sapiens_tRNA-Gly-GCC-3-1	76.173	Homo_sapiens_tRNA-Gly-GCC-3-1-tRH-5' 76.173	15	98.511		0	G
blood1.fastq.gz.hq_cs.mapped	Homo_sapiens_tRNA-Gly-GCC-3-1	76.173	Homo_sapiens_tRNA-Gly-GCC-3-1-tRH-5' 76.173	16	99.542		0	T
blood1.fastq.gz.hq_cs.mapped	Homo_sapiens_tRNA-Gly-GCC-3-1	76.173	Homo_sapiens_tRNA-Gly-GCC-3-1-tRH-5' 76.173	17	99.542		0	G
blood1.fastq.gz.hq_cs.mapped	Homo_sapiens_tRNA-Gly-GCC-3-1	76.173	Homo_sapiens_tRNA-Gly-GCC-3-1-tRH-5' 76.173	18	99.434		0	G
blood1.fastq.gz.hq_cs.mapped	Homo_sapiens_tRNA-Gly-GCC-3-1	76.173	Homo_sapiens_tRNA-Gly-GCC-3-1-tRH-5' 76.173	19	94.312		0	T
blood1.fastq.gz.hq_cs.mapped	Homo_sapiens_tRNA-Gly-GCC-3-1	76.173	Homo_sapiens_tRNA-Gly-GCC-3-1-tRH-5' 76.173	20	94.312		0	A
blood1.fastq.gz.hq_cs.mapped	Homo_sapiens_tRNA-Gly-GCC-3-1	76.173	Homo_sapiens_tRNA-Gly-GCC-3-1-tRH-5' 76.173	21	94.312		0	G
blood1.fastq.gz.hq_cs.mapped	Homo_sapiens_tRNA-Gly-GCC-3-1	76.173	Homo_sapiens_tRNA-Gly-GCC-3-1-tRH-5' 76.173	22	94.433		0	A
blood1.fastq.gz.hq_cs.mapped	Homo_sapiens_tRNA-Gly-GCC-3-1	76.173	Homo_sapiens_tRNA-Gly-GCC-3-1-tRH-5' 76.173	23	94.433		0	A
blood1.fastq.gz.hq_cs.mapped	Homo_sapiens_tRNA-Gly-GCC-3-1	76.173	Homo_sapiens_tRNA-Gly-GCC-3-1-tRH-5' 76.173	24	94.177		0	T
blood1.fastq.gz.hq_cs.mapped	Homo_sapiens_tRNA-Gly-GCC-3-1	76.173	Homo_sapiens_tRNA-Gly-GCC-3-1-tRH-5' 76.173	25	94.177		0	T
blood1.fastq.gz.hq_cs.mapped	Homo_sapiens_tRNA-Gly-GCC-3-1	76.173	Homo_sapiens_tRNA-Gly-GCC-3-1-tRH-5' 76.173	26	94.177		0	C
blood1.fastq.gz.hq_cs.mapped	Homo_sapiens_tRNA-Gly-GCC-3-1	76.173	Homo_sapiens_tRNA-Gly-GCC-3-1-tRH-5' 76.173	27	92.928		0	T
blood1.fastq.gz.hq_cs.mapped	Homo_sapiens_tRNA-Gly-GCC-3-1	76.173	Homo_sapiens_tRNA-Gly-GCC-3-1-tRH-5' 76.173	28	92.743		0.00090868	C
blood1.fastq.gz.hq_cs.mapped	Homo_sapiens_tRNA-Gly-GCC-3-1	76.173	Homo_sapiens_tRNA-Gly-GCC-3-1-tRH-5' 76.173	29	91.304		0	G
blood1.fastq.gz.hq_cs.mapped	Homo_sapiens_tRNA-Gly-GCC-3-1	76.173	Homo_sapiens_tRNA-Gly-GCC-3-1-tRH-5' 76.173	30	24.407		0.00299125	C
blood1.fastq.gz.hq_cs.mapped	Homo_sapiens_tRNA-Gly-GCC-3-1	76.173	Homo_sapiens_tRNA-Gly-GCC-3-1-tRH-5' 76.173	31	14.231		0	C
blood1.fastq.gz.hq_cs.mapped	Homo_sapiens_tRNA-Gly-GCC-3-1	76.173	Homo_sapiens_tRNA-Gly-GCC-3-1-tRH-5' 76.173	32	9.735		0.000921723	T
blood1.fastq.gz.hq_cs.mapped	Homo_sapiens_tRNA-Gly-GCC-3-1	76.173	Homo_sapiens_tRNA-Gly-GCC-3-1-tRH-5' 76.173	33	3.443		0	ac
blood1.fastq.gz.hq_cs.mapped	Homo_sapiens_tRNA-Gly-GCC-3-1	76.173	Homo_sapiens_tRNA-Gly-GCC-3-1-tRH-5' 76.173	34	1.42		0	ac
blood1.fastq.gz.hq_cs.mapped	Homo_sapiens_tRNA-Gly-GCC-3-1	76.173	Homo_sapiens_tRNA-Gly-GCC-3-1-tRH-5' 76.173	35	1.42		0	ac
blood1.fastq.gz.hq_cs.mapped	Homo_sapiens_tRNA-Gly-GCC-3-1	76.173	Homo_sapiens_tRNA-Gly-GCC-3-1-tRH-5' 76.173	36	1.178		0	A
blood1.fastq.gz.hq_cs.mapped	Homo_sapiens_tRNA-Gly-GCC-3-1	76.173	Homo_sapiens_tRNA-Gly-GCC-3-1-tRH-5' 76.173	37	1.178		0	C
blood1.fastq.gz.hq_cs.mapped	Homo_sapiens_tRNA-Gly-GCC-3-1	76.173	Homo_sapiens_tRNA-Gly-GCC-3-1-tRH-5' 76.173	38	1.178		0	G
blood1.fastq.gz.hq_cs.mapped	Homo_sapiens_tRNA-Gly-GCC-3-1	76.173	Homo_sapiens_tRNA-Gly-GCC-3-1-tRH-5' 76.173	39	1.029		0	C
blood1.fastq.gz.hq_cs.mapped	Homo_sapiens_tRNA-Gly-GCC-3-1	76.173	Homo_sapiens_tRNA-Gly-GCC-3-1-tRH-5' 76.173	40	0.929		0	G
blood1.fastq.gz.hq_cs.mapped	Homo_sapiens_tRNA-Gly-GCC-3-1	76.173	Homo_sapiens_tRNA-Gly-GCC-3-1-tRH-5' 76.173	41	0.929		0	G
blood1.fastq.gz.hq_cs.mapped	Homo_sapiens_tRNA-Gly-GCC-3-1	76.173	Homo_sapiens_tRNA-Gly-GCC-3-1-tRH-5' 76.173	42	0.929		0	G
blood1.fastq.gz.hq_cs.mapped	Homo_sapiens_tRNA-Gly-GCC-3-1	76.173	Homo_sapiens_tRNA-Gly-GCC-3-1-tRH-5' 76.173	43	0.929		0	A
blood1.fastq.gz.hq_cs.mapped	Homo_sapiens_tRNA-Gly-GCC-3-1	76.173	Homo_sapiens_tRNA-Gly-GCC-3-1-tRH-5' 76.173	44	0.929		0	G
blood1.fastq.gz.hq_cs.mapped	Homo_sapiens_tRNA-Gly-GCC-3-1	76.173	Homo_sapiens_tRNA-Gly-GCC-3-1-tRH-5' 76.173	45	0.929		0	G
blood1.fastq.gz.hq_cs.mapped	Homo_sapiens_tRNA-Gly-GCC-3-1	76.173	Homo_sapiens_tRNA-Gly-GCC-3-1-tRH-5' 76.173	46	0.929		0	C
blood1.fastq.gz.hq_cs.mapped	Homo_sapiens_tRNA-Gly-GCC-3-1	76.173	Homo_sapiens_tRNA-Gly-GCC-3-1-tRH-5' 76.173	47	0.929		0	C
blood1.fastq.gz.hq_cs.mapped	Homo_sapiens_tRNA-Gly-GCC-3-1	76.173	Homo_sapiens_tRNA-Gly-GCC-3-1-tRH-5' 76.173	48	0.929		0	C
blood1.fastq.gz.hq_cs.mapped	Homo_sapiens_tRNA-Gly-GCC-3-1	76.173	Homo_sapiens_tRNA-Gly-GCC-3-1-tRH-5' 76.173	49	0.929		0	G
blood1.fastq.gz.hq_cs.mapped	Homo_sapiens_tRNA-Gly-GCC-3-1	76.173	Homo_sapiens_tRNA-Gly-GCC-3-1-tRH-5' 76.173	50	0.929		0	G
blood1.fastq.gz.hq_cs.mapped	Homo_sapiens_tRNA-Gly-GCC-3-1	76.173	Homo_sapiens_tRNA-Gly-GCC-3-1-tRH-5' 76.173	51	0.808		0	G
blood1.fastq.gz.hq_cs.mapped	Homo_sapiens_tRNA-Gly-GCC-3-1	76.173	Homo_sapiens_tRNA-Gly-GCC-3-1-tRH-5' 76.173	52	0.808		0	T
blood1.fastq.gz.hq_cs.mapped	Homo_sapiens_tRNA-Gly-GCC-3-1	76.173	Homo_sapiens_tRNA-Gly-GCC-3-1-tRH-5' 76.173	53	0		0	T
blood1.fastq.gz.hq_cs.mapped	Homo_sapiens_tRNA-Gly-GCC-3-1	76.173	Homo_sapiens_tRNA-Gly-GCC-3-1-tRH-5' 76.173	54	0		0	T
blood1.fastq.gz.hq_cs.mapped	Homo_sapiens_tRNA-Gly-GCC-3-1	76.173	Homo_sapiens_tRNA-Gly-GCC-3-1-tRH-5' 76.173	55	0		0	G
blood1.fastq.gz.hq_cs.mapped	Homo_sapiens_tRNA-Gly-GCC-3-1	76.173	Homo_sapiens_tRNA-Gly-GCC-3-1-tRH-5' 76.173	56	0		0	A
blood1.fastq.gz.hq_cs.mapped	Homo_sapiens_tRNA-Gly-GCC-3-1	76.173	Homo_sapiens_tRNA-Gly-GCC-3-1-tRH-5' 76.173	57	0		0	T
blood1.fastq.gz.hq_cs.mapped	Homo_sapiens_tRNA-Gly-GCC-3-1	76.173	Homo_sapiens_tRNA-Gly-GCC-3-1-tRH-5' 76.173	58	0		0	T
blood1.fastq.gz.hq_cs.mapped	Homo_sapiens_tRNA-Gly-GCC-3-1	76.173	Homo_sapiens_tRNA-Gly-GCC-3-1-tRH-5' 76.173	59	0		0	C
blood1.fastq.gz.hq_cs.mapped	Homo_sapiens_tRNA-Gly-GCC-3-1	76.173	Homo_sapiens_tRNA-Gly-GCC-3-1-tRH-5' 76.173	60	0		0	C
blood1.fastq.gz.hq_cs.mapped	Homo_sapiens_tRNA-Gly-GCC-3-1	76.173	Homo_sapiens_tRNA-Gly-GCC-3-1-tRH-5' 76.173	61	0		0	C
blood1.fastq.gz.hq_cs.mapped	Homo_sapiens_tRNA-Gly-GCC-3-1	76.173	Homo_sapiens_tRNA-Gly-GCC-3-1-tRH-5' 76.173	62	0		0	G
blood1.fastq.gz.hq_cs.mapped	Homo_sapiens_tRNA-Gly-GCC-3-1	76.173	Homo_sapiens_tRNA-Gly-GCC-3-1-tRH-5' 76.173	63	0		0	G
blood1.fastq.gz.hq_cs.mapped	Homo_sapiens_tRNA-Gly-GCC-3-1	76.173	Homo_sapiens_tRNA-Gly-GCC-3-1-tRH-5' 76.173	64	0		0	C
blood1.fastq.gz.hq_cs.mapped	Homo_sapiens_tRNA-Gly-GCC-3-1	76.173	Homo_sapiens_tRNA-Gly-GCC-3-1-tRH-5' 76.173	65	0		0	C
blood1.fastq.gz.hq_cs.mapped	Homo_sapiens_tRNA-Gly-GCC-3-1	76.173	Homo_sapiens_tRNA-Gly-GCC-3-1-tRH-5' 76.173	66	0		0	A
blood1.fastq.gz.hq_cs.mapped	Homo_sapiens_tRNA-Gly-GCC-3-1	76.173	Homo_sapiens_tRNA-Gly-GCC-3-1-tRH-5' 76.173	67	0		0	G
blood1.fastq.gz.hq_cs.mapped	Homo_sapiens_tRNA-Gly-GCC-3-1	76.173	Homo_sapiens_tRNA-Gly-GCC-3-1-tRH-5' 76.173	68	0		0	T
blood1.fastq.gz.hq_cs.mapped	Homo_sapiens_tRNA-Gly-GCC-3-1	76.173	Homo_sapiens_tRNA-Gly-GCC-3-1-tRH-5' 76.173	69	0		0	G
blood1.fastq.gz.hq_cs.mapped	Homo_sapiens_tRNA-Gly-GCC-3-1	76.173	Homo_sapiens_tRNA-Gly-GCC-3-1-tRH-5' 76.173	70	0		0	C
blood1.fastq.gz.hq_cs.mapped	Homo_sapiens_tRNA-Gly-GCC-3-1	76.173	Homo_sapiens_tRNA-Gly-GCC-3-1-tRH-5' 76.173	71	0		0	A
blood1.fastq.gz.hq_cs.mapped	Homo_sapiens_tRNA-Gly-GCC-3-1	76.173	Homo_sapiens_tRNA-Gly-GCC-3-1-tRH-5' 76.173	72	0		0	C
blood1.fastq.gz.hq_cs.mapped	Homo_sapiens_tRNA-Gly-GCC-3-1	76.173	Homo_sapiens_tRNA-Gly-GCC-3-1-tRH-5' 76.173	73	0		0	C
blood1.fastq.gz.hq_cs.mapped	Homo_sapiens_tRNA-Gly-GCC-3-1	76.173	Homo_sapiens_tRNA-Gly-GCC-3-1-tRH-5' 76.173	74	0		0	A
blood1.fastq.gz.hq_cs.mapped	Homo_sapiens_tRNA-Gly-GCC-5-1	75.622	Homo_sapiens_tRNA-Gly-GCC-5-1-tRH-5' 75.622	1	98.467		0	G
blood1.fastq.gz.hq_cs.mapped	Homo_sapiens_tRNA-Gly-GCC-5-1	75.622	Homo_sapiens_tRNA-Gly-GCC-5-1-tRH-5' 75.622	2	98.467		0	C
blood1.fastq.gz.hq_cs.mapped	Homo_sapiens_tRNA-Gly-GCC-5-1	75.622	Homo_sapiens_tRNA-Gly-GCC-5-1-tRH-5' 75.622	3	98.626		0	A
blood1.fastq.gz.hq_cs.mapped	Homo_sapiens_tRNA-Gly-GCC-5-1	75.622	Homo_sapiens_tRNA-Gly-GCC-5-1-tRH-5' 75.622	4	98.626		0	T
blood1.fastq.gz.hq_cs.mapped	Homo_sapiens_tRNA-Gly-GCC-5-1	75.622	Homo_sapiens_tRNA-Gly-GCC-5-1-tRH-5' 75.622	5	98.626		0	T
blood1.fastq.gz.hq_cs.mapped	Homo_sapiens_tRNA-Gly-GCC-5-1	75.622	Homo_sapiens_tRNA-Gly-GCC-5-1-tRH-5' 75.622	6	98.626		0	G
blood1.fastq.gz.hq_cs.mapped	Homo_sapiens_tRNA-Gly-GCC-5-1	75.622	Homo_sapiens_tRNA-Gly-GCC-5-1-tRH-5' 75.622	7	98.626		0.0153018	G
blood1.fastq.gz.hq_cs.mapped	Homo_sapiens_tRNA-Gly-GCC-5-1	75.622	Homo_sapiens_tRNA-Gly-GCC-5-1-tRH-5' 75.622	8	99.033		0.0153018	T
blood1.fastq.gz.hq_cs.mapped	Homo_sapiens_tRNA-Gly-GCC-5-1	75.622	Homo_sapiens_tRNA-Gly-GCC-5-1-tRH-5' 75.622	9	99.033		0	G
blood1.fastq.gz.hq_cs.mapped	Homo_sapiens_tRNA-Gly-GCC-5-1	75.622	Homo_sapiens_tRNA-Gly-GCC-5-1-tRH-5' 75.622	10	99.125		0	G
blood1.fastq.gz.hq_cs.mapped	Homo_sapiens_tRNA-Gly-GCC-5-1	75.622	Homo_sapiens_tRNA-Gly-GCC-5-1-tRH-5' 75.622	11	99.261		0	T
blood1.fastq.gz.hq_cs.mapped	Homo_sapiens_tRNA-Gly-GCC-5-1	75.622	Homo_sapiens_tRNA-Gly-GCC-5-1-tRH-5' 75.622	12	99.472		0	T
blood1.fastq.gz.hq_cs.mapped	Homo_sapiens_tRNA-Gly-GCC-5-1	75.622	Homo_sapiens_tRNA-Gly-GCC-5-1-tRH-5' 75.622	13	99.583		0	C
blood1.fastq.gz.hq_cs.mapped	Homo_sapiens_tRNA-Gly-GCC-5-1	75.622	Homo_sapiens_tRNA-Gly-GCC-5-1-tRH-5' 75.622	14	99.583		0	A
blood1.fastq.gz.hq_cs.mapped	Homo_sapiens_tRNA-Gly-GCC-5-1	75.622	Homo_sapiens_tRNA-Gly-GCC-5-1-tRH-5' 75.622	15	99.686		0	G
blood1.fastq.gz.hq_cs.mapped	Homo_sapiens_tRNA-Gly-GCC-5-1	75.622	Homo_sapiens_tRNA-Gly-GCC-5-1-tRH-5' 75.622	16	100		0	T
blood1.fastq.gz.hq_cs.mapped	Homo_sapiens_tRNA-Gly-GCC-5-1	75.622	Homo_sapiens_tRNA-Gly-GCC-5-1-tRH-5' 75.622	17	100		0	G
blood1.fastq.gz.hq_cs.mapped	Homo_sapiens_tRNA-Gly-GCC-5-1	75.622	Homo_sapiens_tRNA-Gly-GCC-5-1-tRH-5' 75.622	18	99.891		0	G
blood1.fastq.gz.hq_cs.mapped	Homo_sapiens_tRNA-Gly-GCC-5-1	75.622	Homo_sapiens_tRNA-Gly-GCC-5-1-tRH-5' 75.622	19	94.367		0	T
blood1.fastq.gz.hq_cs.mapped	Homo_sapiens_tRNA-Gly-GCC-5-1	75.622	Homo_sapiens_tRNA-Gly-GCC-5-1-tRH-5' 75.622	20	94.367		0	A
blood1.fastq.gz.hq_cs.mapped	Homo_sapiens_tRNA-Gly-GCC-5-1	75.622	Homo_sapiens_tRNA-Gly-GCC-5-1-tRH-5' 75.622	21	94.367		0	G
blood1.fastq.gz.hq_cs.mapped	Homo_sapiens_tRNA-Gly-GCC-5-1	75.622	Homo_sapiens_tRNA-Gly-GCC-5-1-tRH-5' 75.622	22	94.367		0	A
blood1.fastq.gz.hq_cs.mapped	Homo_sapiens_tRNA-Gly-GCC-5-1	75.622	Homo_sapiens_tRNA-Gly-GCC-5-1-tRH-5' 75.622	23	94.367		0	A
blood1.fastq.gz.hq_cs.mapped	Homo_sapiens_tRNA-Gly-GCC-5-1	75.622	Homo_sapiens_tRNA-Gly-GCC-5-1-tRH-5' 75.622	24	94.108		0	T
blood1.fastq.gz.hq_cs.mapped	Homo_sapiens_tRNA-Gly-GCC-5-1	75.622	Homo_sapiens_tRNA-Gly-GCC-5-1-tRH-5' 75.622	25	94.108		0	T
blood1.fastq.gz.hq_cs.mapped	Homo_sapiens_tRNA-Gly-GCC-5-1	75.622	Homo_sapiens_tRNA-Gly-GCC-5-1-tRH-5' 75.622	26	94.108		0	C
blood1.fastq.gz.hq_cs.mapped	Homo_sapiens_tRNA-Gly-GCC-5-1	75.622	Homo_sapiens_tRNA-Gly-GCC-5-1-tRH-5' 75.622	27	92.844		0	T
blood1.fastq.gz.hq_cs.mapped	Homo_sapiens_tRNA-Gly-GCC-5-1	75.622	Homo_sapiens_tRNA-Gly-GCC-5-1-tRH-5' 75.622	28	92.656		0.000919514	C
blood1.fastq.gz.hq_cs.mapped	Homo_sapiens_tRNA-Gly-GCC-5-1	75.622	Homo_sapiens_tRNA-Gly-GCC-5-1-tRH-5' 75.622	29	91.201		0	G
blood1.fastq.gz.hq_cs.mapped	Homo_sapiens_tRNA-Gly-GCC-5-1	75.622	Homo_sapiens_tRNA-Gly-GCC-5-1-tRH-5' 75.622	30	23.505		0.00302692	C
blood1.fastq.gz.hq_cs.mapped	Homo_sapiens_tRNA-Gly-GCC-5-1	75.622	Homo_sapiens_tRNA-Gly-GCC-5-1-tRH-5' 75.622	31	13.208		0	C
blood1.fastq.gz.hq_cs.mapped	Homo_sapiens_tRNA-Gly-GCC-5-1	75.622	Homo_sapiens_tRNA-Gly-GCC-5-1-tRH-5' 75.622	32	8.658		0.000932713	T
blood1.fastq.gz.hq_cs.mapped	Homo_sapiens_tRNA-Gly-GCC-5-1	75.622	Homo_sapiens_tRNA-Gly-GCC-5-1-tRH-5' 75.622	33	2.291		0	ac
blood1.fastq.gz.hq_cs.mapped	Homo_sapiens_tRNA-Gly-GCC-5-1	75.622	Homo_sapiens_tRNA-Gly-GCC-5-1-tRH-5' 75.622	34	0.245		0	ac
blood1.fastq.gz.hq_cs.mapped	Homo_sapiens_tRNA-Gly-GCC-5-1	75.622	Homo_sapiens_tRNA-Gly-GCC-5-1-tRH-5' 75.622	35	0.245		0	ac
blood1.fastq.gz.hq_cs.mapped	Homo_sapiens_tRNA-Gly-GCC-5-1	75.622	Homo_sapiens_tRNA-Gly-GCC-5-1-tRH-5' 75.622	36	0		0	A
blood1.fastq.gz.hq_cs.mapped	Homo_sapiens_tRNA-Gly-GCC-5-1	75.622	Homo_sapiens_tRNA-Gly-GCC-5-1-tRH-5' 75.622	37	0		0	T
blood1.fastq.gz.hq_cs.mapped	Homo_sapiens_tRNA-Gly-GCC-5-1	75.622	Homo_sapiens_tRNA-Gly-GCC-5-1-tRH-5' 75.622	38	0		0	G
blood1.fastq.gz.hq_cs.mapped	Homo_sapiens_tRNA-Gly-GCC-5-1	75.622	Homo_sapiens_tRNA-Gly-GCC-5-1-tRH-5' 75.622	39	0		0	C
blood1.fastq.gz.hq_cs.mapped	Homo_sapiens_tRNA-Gly-GCC-5-1	75.622	Homo_sapiens_tRNA-Gly-GCC-5-1-tRH-5' 75.622	40	0		0	G
blood1.fastq.gz.hq_cs.mapped	Homo_sapiens_tRNA-Gly-GCC-5-1	75.622	Homo_sapiens_tRNA-Gly-GCC-5-1-tRH-5' 75.622	41	0		0	G
blood1.fastq.gz.hq_cs.mapped	Homo_sapiens_tRNA-Gly-GCC-5-1	75.622	Homo_sapiens_tRNA-Gly-GCC-5-1-tRH-5' 75.622	42	0		0	G
blood1.fastq.gz.hq_cs.mapped	Homo_sapiens_tRNA-Gly-GCC-5-1	75.622	Homo_sapiens_tRNA-Gly-GCC-5-1-tRH-5' 75.622	43	0		0	C
blood1.fastq.gz.hq_cs.mapped	Homo_sapiens_tRNA-Gly-GCC-5-1	75.622	Homo_sapiens_tRNA-Gly-GCC-5-1-tRH-5' 75.622	44	0		0	G
blood1.fastq.gz.hq_cs.mapped	Homo_sapiens_tRNA-Gly-GCC-5-1	75.622	Homo_sapiens_tRNA-Gly-GCC-5-1-tRH-5' 75.622	45	0		0	G
blood1.fastq.gz.hq_cs.mapped	Homo_sapiens_tRNA-Gly-GCC-5-1	75.622	Homo_sapiens_tRNA-Gly-GCC-5-1-tRH-5' 75.622	46	0		0	C
blood1.fastq.gz.hq_cs.mapped	Homo_sapiens_tRNA-Gly-GCC-5-1	75.622	Homo_sapiens_tRNA-Gly-GCC-5-1-tRH-5' 75.622	47	0		0	C
blood1.fastq.gz.hq_cs.mapped	Homo_sapiens_tRNA-Gly-GCC-5-1	75.622	Homo_sapiens_tRNA-Gly-GCC-5-1-tRH-5' 75.622	48	0		0	G
blood1.fastq.gz.hq_cs.mapped	Homo_sapiens_tRNA-Gly-GCC-5-1	75.622	Homo_sapiens_tRNA-Gly-GCC-5-1-tRH-5' 75.622	49	0		0	G
blood1.fastq.gz.hq_cs.mapped	Homo_sapiens_tRNA-Gly-GCC-5-1	75.622	Homo_sapiens_tRNA-Gly-GCC-5-1-tRH-5' 75.622	50	0		0	G
blood1.fastq.gz.hq_cs.mapped	Homo_sapiens_tRNA-Gly-GCC-5-1	75.622	Homo_sapiens_tRNA-Gly-GCC-5-1-tRH-5' 75.622	51	0		0	C
blood1.fastq.gz.hq_cs.mapped	Homo_sapiens_tRNA-Gly-GCC-5-1	75.622	Homo_sapiens_tRNA-Gly-GCC-5-1-tRH-5' 75.622	52	0		0	T
blood1.fastq.gz.hq_cs.mapped	Homo_sapiens_tRNA-Gly-GCC-5-1	75.622	Homo_sapiens_tRNA-Gly-GCC-5-1-tRH-5' 75.622	53	0		0	T
blood1.fastq.gz.hq_cs.mapped	Homo_sapiens_tRNA-Gly-GCC-5-1	75.622	Homo_sapiens_tRNA-Gly-GCC-5-1-tRH-5' 75.622	54	0		0	C
blood1.fastq.gz.hq_cs.mapped	Homo_sapiens_tRNA-Gly-GCC-5-1	75.622	Homo_sapiens_tRNA-Gly-GCC-5-1-tRH-5' 75.622	55	0		0	G
blood1.fastq.gz.hq_cs.mapped	Homo_sapiens_tRNA-Gly-GCC-5-1	75.622	Homo_sapiens_tRNA-Gly-GCC-5-1-tRH-5' 75.622	56	0		0	A
blood1.fastq.gz.hq_cs.mapped	Homo_sapiens_tRNA-Gly-GCC-5-1	75.622	Homo_sapiens_tRNA-Gly-GCC-5-1-tRH-5' 75.622	57	0		0	T
blood1.fastq.gz.hq_cs.mapped	Homo_sapiens_tRNA-Gly-GCC-5-1	75.622	Homo_sapiens_tRNA-Gly-GCC-5-1-tRH-5' 75.622	58	0		0	T
blood1.fastq.gz.hq_cs.mapped	Homo_sapiens_tRNA-Gly-GCC-5-1	75.622	Homo_sapiens_tRNA-Gly-GCC-5-1-tRH-5' 75.622	59	0		0	C
blood1.fastq.gz.hq_cs.mapped	Homo_sapiens_tRNA-Gly-GCC-5-1	75.622	Homo_sapiens_tRNA-Gly-GCC-5-1-tRH-5' 75.622	60	0		0	C
blood1.fastq.gz.hq_cs.mapped	Homo_sapiens_tRNA-Gly-GCC-5-1	75.622	Homo_sapiens_tRNA-Gly-GCC-5-1-tRH-5' 75.622	61	0		0	T
blood1.fastq.gz.hq_cs.mapped	Homo_sapiens_tRNA-Gly-GCC-5-1	75.622	Homo_sapiens_tRNA-Gly-GCC-5-1-tRH-5' 75.622	62	0		0	G
blood1.fastq.gz.hq_cs.mapped	Homo_sapiens_tRNA-Gly-GCC-5-1	75.622	Homo_sapiens_tRNA-Gly-GCC-5-1-tRH-5' 75.622	63	0		0	G
blood1.fastq.gz.hq_cs.mapped	Homo_sapiens_tRNA-Gly-GCC-5-1	75.622	Homo_sapiens_tRNA-Gly-GCC-5-1-tRH-5' 75.622	64	0		0	C
blood1.fastq.gz.hq_cs.mapped	Homo_sapiens_tRNA-Gly-GCC-5-1	75.622	Homo_sapiens_tRNA-Gly-GCC-5-1-tRH-5' 75.622	65	0		0	C
blood1.fastq.gz.hq_cs.mapped	Homo_sapiens_tRNA-Gly-GCC-5-1	75.622	Homo_sapiens_tRNA-Gly-GCC-5-1-tRH-5' 75.622	66	0		0	A
blood1.fastq.gz.hq_cs.mapped	Homo_sapiens_tRNA-Gly-GCC-5-1	75.622	Homo_sapiens_tRNA-Gly-GCC-5-1-tRH-5' 75.622	67	0		0	A
blood1.fastq.gz.hq_cs.mapped	Homo_sapiens_tRNA-Gly-GCC-5-1	75.622	Homo_sapiens_tRNA-Gly-GCC-5-1-tRH-5' 75.622	68	0		0	T
blood1.fastq.gz.hq_cs.mapped	Homo_sapiens_tRNA-Gly-GCC-5-1	75.622	Homo_sapiens_tRNA-Gly-GCC-5-1-tRH-5' 75.622	69	0		0	G
blood1.fastq.gz.hq_cs.mapped	Homo_sapiens_tRNA-Gly-GCC-5-1	75.622	Homo_sapiens_tRNA-Gly-GCC-5-1-tRH-5' 75.622	70	0		0	C
blood1.fastq.gz.hq_cs.mapped	Homo_sapiens_tRNA-Gly-GCC-5-1	75.622	Homo_sapiens_tRNA-Gly-GCC-5-1-tRH-5' 75.622	71	0		0	A
blood1.fastq.gz.hq_cs.mapped	Homo_sapiens_tRNA-Gly-GCC-5-1	75.622	Homo_sapiens_tRNA-Gly-GCC-5-1-tRH-5' 75.622	72	0		0	C
blood1.fastq.gz.hq_cs.mapped	Homo_sapiens_tRNA-Gly-GCC-5-1	75.622	Homo_sapiens_tRNA-Gly-GCC-5-1-tRH-5' 75.622	73	0		0	C
blood1.fastq.gz.hq_cs.mapped	Homo_sapiens_tRNA-Gly-GCC-5-1	75.622	Homo_sapiens_tRNA-Gly-GCC-5-1-tRH-5' 75.622	74	0		0	A
blood1.fastq.gz.hq_cs.mapped	Homo_sapiens_tRNA-Gly-CCC-1-2	73.889	Homo_sapiens_tRNA-Gly-CCC-1-2-tRH-5' 73.889	1	98.431		0	G
blood1.fastq.gz.hq_cs.mapped	Homo_sapiens_tRNA-Gly-CCC-1-2	73.889	Homo_sapiens_tRNA-Gly-CCC-1-2-tRH-5' 73.889	2	98.431		0	C
blood1.fastq.gz.hq_cs.mapped	Homo_sapiens_tRNA-Gly-CCC-1-2	73.889	Homo_sapiens_tRNA-Gly-CCC-1-2-tRH-5' 73.889	3	98.593		0	A
blood1.fastq.gz.hq_cs.mapped	Homo_sapiens_tRNA-Gly-CCC-1-2	73.889	Homo_sapiens_tRNA-Gly-CCC-1-2-tRH-5' 73.889	4	98.593		0	T
blood1.fastq.gz.hq_cs.mapped	Homo_sapiens_tRNA-Gly-CCC-1-2	73.889	Homo_sapiens_tRNA-Gly-CCC-1-2-tRH-5' 73.889	5	98.593		0	T
blood1.fastq.gz.hq_cs.mapped	Homo_sapiens_tRNA-Gly-CCC-1-2	73.889	Homo_sapiens_tRNA-Gly-CCC-1-2-tRH-5' 73.889	6	98.593		0	G
blood1.fastq.gz.hq_cs.mapped	Homo_sapiens_tRNA-Gly-CCC-1-2	73.889	Homo_sapiens_tRNA-Gly-CCC-1-2-tRH-5' 73.889	7	98.593		0.0156606	G
blood1.fastq.gz.hq_cs.mapped	Homo_sapiens_tRNA-Gly-CCC-1-2	73.889	Homo_sapiens_tRNA-Gly-CCC-1-2-tRH-5' 73.889	8	99.01		0.0156606	T
blood1.fastq.gz.hq_cs.mapped	Homo_sapiens_tRNA-Gly-CCC-1-2	73.889	Homo_sapiens_tRNA-Gly-CCC-1-2-tRH-5' 73.889	9	99.01		0	G
blood1.fastq.gz.hq_cs.mapped	Homo_sapiens_tRNA-Gly-CCC-1-2	73.889	Homo_sapiens_tRNA-Gly-CCC-1-2-tRH-5' 73.889	10	99.105		0	G
blood1.fastq.gz.hq_cs.mapped	Homo_sapiens_tRNA-Gly-CCC-1-2	73.889	Homo_sapiens_tRNA-Gly-CCC-1-2-tRH-5' 73.889	11	99.244		0	T
blood1.fastq.gz.hq_cs.mapped	Homo_sapiens_tRNA-Gly-CCC-1-2	73.889	Homo_sapiens_tRNA-Gly-CCC-1-2-tRH-5' 73.889	12	99.46		0	T
blood1.fastq.gz.hq_cs.mapped	Homo_sapiens_tRNA-Gly-CCC-1-2	73.889	Homo_sapiens_tRNA-Gly-CCC-1-2-tRH-5' 73.889	13	99.573		0	C
blood1.fastq.gz.hq_cs.mapped	Homo_sapiens_tRNA-Gly-CCC-1-2	73.889	Homo_sapiens_tRNA-Gly-CCC-1-2-tRH-5' 73.889	14	99.573		0	A
blood1.fastq.gz.hq_cs.mapped	Homo_sapiens_tRNA-Gly-CCC-1-2	73.889	Homo_sapiens_tRNA-Gly-CCC-1-2-tRH-5' 73.889	15	99.679		0	G
blood1.fastq.gz.hq_cs.mapped	Homo_sapiens_tRNA-Gly-CCC-1-2	73.889	Homo_sapiens_tRNA-Gly-CCC-1-2-tRH-5' 73.889	16	100		0	T
blood1.fastq.gz.hq_cs.mapped	Homo_sapiens_tRNA-Gly-CCC-1-2	73.889	Homo_sapiens_tRNA-Gly-CCC-1-2-tRH-5' 73.889	17	100		0	G
blood1.fastq.gz.hq_cs.mapped	Homo_sapiens_tRNA-Gly-CCC-1-2	73.889	Homo_sapiens_tRNA-Gly-CCC-1-2-tRH-5' 73.889	18	99.888		0	G
blood1.fastq.gz.hq_cs.mapped	Homo_sapiens_tRNA-Gly-CCC-1-2	73.889	Homo_sapiens_tRNA-Gly-CCC-1-2-tRH-5' 73.889	19	94.235		0	T
blood1.fastq.gz.hq_cs.mapped	Homo_sapiens_tRNA-Gly-CCC-1-2	73.889	Homo_sapiens_tRNA-Gly-CCC-1-2-tRH-5' 73.889	20	94.235		0	A
blood1.fastq.gz.hq_cs.mapped	Homo_sapiens_tRNA-Gly-CCC-1-2	73.889	Homo_sapiens_tRNA-Gly-CCC-1-2-tRH-5' 73.889	21	94.235		0	G
blood1.fastq.gz.hq_cs.mapped	Homo_sapiens_tRNA-Gly-CCC-1-2	73.889	Homo_sapiens_tRNA-Gly-CCC-1-2-tRH-5' 73.889	22	94.235		0	A
blood1.fastq.gz.hq_cs.mapped	Homo_sapiens_tRNA-Gly-CCC-1-2	73.889	Homo_sapiens_tRNA-Gly-CCC-1-2-tRH-5' 73.889	23	94.235		0	A
blood1.fastq.gz.hq_cs.mapped	Homo_sapiens_tRNA-Gly-CCC-1-2	73.889	Homo_sapiens_tRNA-Gly-CCC-1-2-tRH-5' 73.889	24	93.97		0	T
blood1.fastq.gz.hq_cs.mapped	Homo_sapiens_tRNA-Gly-CCC-1-2	73.889	Homo_sapiens_tRNA-Gly-CCC-1-2-tRH-5' 73.889	25	93.97		0	T
blood1.fastq.gz.hq_cs.mapped	Homo_sapiens_tRNA-Gly-CCC-1-2	73.889	Homo_sapiens_tRNA-Gly-CCC-1-2-tRH-5' 73.889	26	93.97		0	C
blood1.fastq.gz.hq_cs.mapped	Homo_sapiens_tRNA-Gly-CCC-1-2	73.889	Homo_sapiens_tRNA-Gly-CCC-1-2-tRH-5' 73.889	27	92.676		0	T
blood1.fastq.gz.hq_cs.mapped	Homo_sapiens_tRNA-Gly-CCC-1-2	73.889	Homo_sapiens_tRNA-Gly-CCC-1-2-tRH-5' 73.889	28	92.484		0.000941077	C
blood1.fastq.gz.hq_cs.mapped	Homo_sapiens_tRNA-Gly-CCC-1-2	73.889	Homo_sapiens_tRNA-Gly-CCC-1-2-tRH-5' 73.889	29	90.994		0	G
blood1.fastq.gz.hq_cs.mapped	Homo_sapiens_tRNA-Gly-CCC-1-2	73.889	Homo_sapiens_tRNA-Gly-CCC-1-2-tRH-5' 73.889	30	21.711		0.0030979	C
blood1.fastq.gz.hq_cs.mapped	Homo_sapiens_tRNA-Gly-CCC-1-2	73.889	Homo_sapiens_tRNA-Gly-CCC-1-2-tRH-5' 73.889	31	11.173		0	C
blood1.fastq.gz.hq_cs.mapped	Homo_sapiens_tRNA-Gly-CCC-1-2	73.889	Homo_sapiens_tRNA-Gly-CCC-1-2-tRH-5' 73.889	32	6.516		0.000954585	T
blood1.fastq.gz.hq_cs.mapped	Homo_sapiens_tRNA-Gly-CCC-1-2	73.889	Homo_sapiens_tRNA-Gly-CCC-1-2-tRH-5' 73.889	33	0		0	ac
blood1.fastq.gz.hq_cs.mapped	Homo_sapiens_tRNA-Gly-CCC-1-2	73.889	Homo_sapiens_tRNA-Gly-CCC-1-2-tRH-5' 73.889	34	0		0	ac
blood1.fastq.gz.hq_cs.mapped	Homo_sapiens_tRNA-Gly-CCC-1-2	73.889	Homo_sapiens_tRNA-Gly-CCC-1-2-tRH-5' 73.889	35	0		0	ac
blood1.fastq.gz.hq_cs.mapped	Homo_sapiens_tRNA-Gly-CCC-1-2	73.889	Homo_sapiens_tRNA-Gly-CCC-1-2-tRH-5' 73.889	36	0		0	A
blood1.fastq.gz.hq_cs.mapped	Homo_sapiens_tRNA-Gly-CCC-1-2	73.889	Homo_sapiens_tRNA-Gly-CCC-1-2-tRH-5' 73.889	37	0		0	C
blood1.fastq.gz.hq_cs.mapped	Homo_sapiens_tRNA-Gly-CCC-1-2	73.889	Homo_sapiens_tRNA-Gly-CCC-1-2-tRH-5' 73.889	38	0		0	G
blood1.fastq.gz.hq_cs.mapped	Homo_sapiens_tRNA-Gly-CCC-1-2	73.889	Homo_sapiens_tRNA-Gly-CCC-1-2-tRH-5' 73.889	39	0		0	C
blood1.fastq.gz.hq_cs.mapped	Homo_sapiens_tRNA-Gly-CCC-1-2	73.889	Homo_sapiens_tRNA-Gly-CCC-1-2-tRH-5' 73.889	40	0		0	G
blood1.fastq.gz.hq_cs.mapped	Homo_sapiens_tRNA-Gly-CCC-1-2	73.889	Homo_sapiens_tRNA-Gly-CCC-1-2-tRH-5' 73.889	41	0		0	G
blood1.fastq.gz.hq_cs.mapped	Homo_sapiens_tRNA-Gly-CCC-1-2	73.889	Homo_sapiens_tRNA-Gly-CCC-1-2-tRH-5' 73.889	42	0		0	G
blood1.fastq.gz.hq_cs.mapped	Homo_sapiens_tRNA-Gly-CCC-1-2	73.889	Homo_sapiens_tRNA-Gly-CCC-1-2-tRH-5' 73.889	43	0		0	A
blood1.fastq.gz.hq_cs.mapped	Homo_sapiens_tRNA-Gly-CCC-1-2	73.889	Homo_sapiens_tRNA-Gly-CCC-1-2-tRH-5' 73.889	44	0		0	G
blood1.fastq.gz.hq_cs.mapped	Homo_sapiens_tRNA-Gly-CCC-1-2	73.889	Homo_sapiens_tRNA-Gly-CCC-1-2-tRH-5' 73.889	45	0		0	A
blood1.fastq.gz.hq_cs.mapped	Homo_sapiens_tRNA-Gly-CCC-1-2	73.889	Homo_sapiens_tRNA-Gly-CCC-1-2-tRH-5' 73.889	46	0		0	C
blood1.fastq.gz.hq_cs.mapped	Homo_sapiens_tRNA-Gly-CCC-1-2	73.889	Homo_sapiens_tRNA-Gly-CCC-1-2-tRH-5' 73.889	47	0		0	C
blood1.fastq.gz.hq_cs.mapped	Homo_sapiens_tRNA-Gly-CCC-1-2	73.889	Homo_sapiens_tRNA-Gly-CCC-1-2-tRH-5' 73.889	48	0		0	C
blood1.fastq.gz.hq_cs.mapped	Homo_sapiens_tRNA-Gly-CCC-1-2	73.889	Homo_sapiens_tRNA-Gly-CCC-1-2-tRH-5' 73.889	49	0		0	G
blood1.fastq.gz.hq_cs.mapped	Homo_sapiens_tRNA-Gly-CCC-1-2	73.889	Homo_sapiens_tRNA-Gly-CCC-1-2-tRH-5' 73.889	50	0		0	G
blood1.fastq.gz.hq_cs.mapped	Homo_sapiens_tRNA-Gly-CCC-1-2	73.889	Homo_sapiens_tRNA-Gly-CCC-1-2-tRH-5' 73.889	51	0		0	G
blood1.fastq.gz.hq_cs.mapped	Homo_sapiens_tRNA-Gly-CCC-1-2	73.889	Homo_sapiens_tRNA-Gly-CCC-1-2-tRH-5' 73.889	52	0		0	T
blood1.fastq.gz.hq_cs.mapped	Homo_sapiens_tRNA-Gly-CCC-1-2	73.889	Homo_sapiens_tRNA-Gly-CCC-1-2-tRH-5' 73.889	53	0		0	T
blood1.fastq.gz.hq_cs.mapped	Homo_sapiens_tRNA-Gly-CCC-1-2	73.889	Homo_sapiens_tRNA-Gly-CCC-1-2-tRH-5' 73.889	54	0		0	C
blood1.fastq.gz.hq_cs.mapped	Homo_sapiens_tRNA-Gly-CCC-1-2	73.889	Homo_sapiens_tRNA-Gly-CCC-1-2-tRH-5' 73.889	55	0		0	A
blood1.fastq.gz.hq_cs.mapped	Homo_sapiens_tRNA-Gly-CCC-1-2	73.889	Homo_sapiens_tRNA-Gly-CCC-1-2-tRH-5' 73.889	56	0		0	A
blood1.fastq.gz.hq_cs.mapped	Homo_sapiens_tRNA-Gly-CCC-1-2	73.889	Homo_sapiens_tRNA-Gly-CCC-1-2-tRH-5' 73.889	57	0		0	T
blood1.fastq.gz.hq_cs.mapped	Homo_sapiens_tRNA-Gly-CCC-1-2	73.889	Homo_sapiens_tRNA-Gly-CCC-1-2-tRH-5' 73.889	58	0		0	T
blood1.fastq.gz.hq_cs.mapped	Homo_sapiens_tRNA-Gly-CCC-1-2	73.889	Homo_sapiens_tRNA-Gly-CCC-1-2-tRH-5' 73.889	59	0		0	C
blood1.fastq.gz.hq_cs.mapped	Homo_sapiens_tRNA-Gly-CCC-1-2	73.889	Homo_sapiens_tRNA-Gly-CCC-1-2-tRH-5' 73.889	60	0		0	C
blood1.fastq.gz.hq_cs.mapped	Homo_sapiens_tRNA-Gly-CCC-1-2	73.889	Homo_sapiens_tRNA-Gly-CCC-1-2-tRH-5' 73.889	61	0		0	C
blood1.fastq.gz.hq_cs.mapped	Homo_sapiens_tRNA-Gly-CCC-1-2	73.889	Homo_sapiens_tRNA-Gly-CCC-1-2-tRH-5' 73.889	62	0		0	G
blood1.fastq.gz.hq_cs.mapped	Homo_sapiens_tRNA-Gly-CCC-1-2	73.889	Homo_sapiens_tRNA-Gly-CCC-1-2-tRH-5' 73.889	63	0		0	G
blood1.fastq.gz.hq_cs.mapped	Homo_sapiens_tRNA-Gly-CCC-1-2	73.889	Homo_sapiens_tRNA-Gly-CCC-1-2-tRH-5' 73.889	64	0		0	C
blood1.fastq.gz.hq_cs.mapped	Homo_sapiens_tRNA-Gly-CCC-1-2	73.889	Homo_sapiens_tRNA-Gly-CCC-1-2-tRH-5' 73.889	65	0		0	C
blood1.fastq.gz.hq_cs.mapped	Homo_sapiens_tRNA-Gly-CCC-1-2	73.889	Homo_sapiens_tRNA-Gly-CCC-1-2-tRH-5' 73.889	66	0		0	A
blood1.fastq.gz.hq_cs.mapped	Homo_sapiens_tRNA-Gly-CCC-1-2	73.889	Homo_sapiens_tRNA-Gly-CCC-1-2-tRH-5' 73.889	67	0		0	A
blood1.fastq.gz.hq_cs.mapped	Homo_sapiens_tRNA-Gly-CCC-1-2	73.889	Homo_sapiens_tRNA-Gly-CCC-1-2-tRH-5' 73.889	68	0		0	T
blood1.fastq.gz.hq_cs.mapped	Homo_sapiens_tRNA-Gly-CCC-1-2	73.889	Homo_sapiens_tRNA-Gly-CCC-1-2-tRH-5' 73.889	69	0		0	G
blood1.fastq.gz.hq_cs.mapped	Homo_sapiens_tRNA-Gly-CCC-1-2	73.889	Homo_sapiens_tRNA-Gly-CCC-1-2-tRH-5' 73.889	70	0		0	C
blood1.fastq.gz.hq_cs.mapped	Homo_sapiens_tRNA-Gly-CCC-1-2	73.889	Homo_sapiens_tRNA-Gly-CCC-1-2-tRH-5' 73.889	71	0		0	A
blood1.fastq.gz.hq_cs.mapped	Homo_sapiens_tRNA-Gly-CCC-1-2	73.889	Homo_sapiens_tRNA-Gly-CCC-1-2-tRH-5' 73.889	72	0		0	C
blood1.fastq.gz.hq_cs.mapped	Homo_sapiens_tRNA-Gly-CCC-1-2	73.889	Homo_sapiens_tRNA-Gly-CCC-1-2-tRH-5' 73.889	73	0		0	C
blood1.fastq.gz.hq_cs.mapped	Homo_sapiens_tRNA-Gly-CCC-1-2	73.889	Homo_sapiens_tRNA-Gly-CCC-1-2-tRH-5' 73.889	74	0		0	A
blood1.fastq.gz.hq_cs.mapped	Homo_sapiens_tRNA-Gly-CCC-chr1-137	73.889	Homo_sapiens_tRNA-Gly-CCC-chr1-137-tRH-5' 73.889	1	98.431		0	G
blood1.fastq.gz.hq_cs.mapped	Homo_sapiens_tRNA-Gly-CCC-chr1-137	73.889	Homo_sapiens_tRNA-Gly-CCC-chr1-137-tRH-5' 73.889	2	98.431		0	C
blood1.fastq.gz.hq_cs.mapped	Homo_sapiens_tRNA-Gly-CCC-chr1-137	73.889	Homo_sapiens_tRNA-Gly-CCC-chr1-137-tRH-5' 73.889	3	98.593		0	A
blood1.fastq.gz.hq_cs.mapped	Homo_sapiens_tRNA-Gly-CCC-chr1-137	73.889	Homo_sapiens_tRNA-Gly-CCC-chr1-137-tRH-5' 73.889	4	98.593		0	T
blood1.fastq.gz.hq_cs.mapped	Homo_sapiens_tRNA-Gly-CCC-chr1-137	73.889	Homo_sapiens_tRNA-Gly-CCC-chr1-137-tRH-5' 73.889	5	98.593		0	T
blood1.fastq.gz.hq_cs.mapped	Homo_sapiens_tRNA-Gly-CCC-chr1-137	73.889	Homo_sapiens_tRNA-Gly-CCC-chr1-137-tRH-5' 73.889	6	98.593		0	G
blood1.fastq.gz.hq_cs.mapped	Homo_sapiens_tRNA-Gly-CCC-chr1-137	73.889	Homo_sapiens_tRNA-Gly-CCC-chr1-137-tRH-5' 73.889	7	98.593		0.0156606	G
blood1.fastq.gz.hq_cs.mapped	Homo_sapiens_tRNA-Gly-CCC-chr1-137	73.889	Homo_sapiens_tRNA-Gly-CCC-chr1-137-tRH-5' 73.889	8	99.01		0.0156606	T
blood1.fastq.gz.hq_cs.mapped	Homo_sapiens_tRNA-Gly-CCC-chr1-137	73.889	Homo_sapiens_tRNA-Gly-CCC-chr1-137-tRH-5' 73.889	9	99.01		0	G
blood1.fastq.gz.hq_cs.mapped	Homo_sapiens_tRNA-Gly-CCC-chr1-137	73.889	Homo_sapiens_tRNA-Gly-CCC-chr1-137-tRH-5' 73.889	10	99.105		0	G
blood1.fastq.gz.hq_cs.mapped	Homo_sapiens_tRNA-Gly-CCC-chr1-137	73.889	Homo_sapiens_tRNA-Gly-CCC-chr1-137-tRH-5' 73.889	11	99.244		0	T
blood1.fastq.gz.hq_cs.mapped	Homo_sapiens_tRNA-Gly-CCC-chr1-137	73.889	Homo_sapiens_tRNA-Gly-CCC-chr1-137-tRH-5' 73.889	12	99.46		0	T
blood1.fastq.gz.hq_cs.mapped	Homo_sapiens_tRNA-Gly-CCC-chr1-137	73.889	Homo_sapiens_tRNA-Gly-CCC-chr1-137-tRH-5' 73.889	13	99.573		0	C
blood1.fastq.gz.hq_cs.mapped	Homo_sapiens_tRNA-Gly-CCC-chr1-137	73.889	Homo_sapiens_tRNA-Gly-CCC-chr1-137-tRH-5' 73.889	14	99.573		0	A
blood1.fastq.gz.hq_cs.mapped	Homo_sapiens_tRNA-Gly-CCC-chr1-137	73.889	Homo_sapiens_tRNA-Gly-CCC-chr1-137-tRH-5' 73.889	15	99.679		0	G
blood1.fastq.gz.hq_cs.mapped	Homo_sapiens_tRNA-Gly-CCC-chr1-137	73.889	Homo_sapiens_tRNA-Gly-CCC-chr1-137-tRH-5' 73.889	16	100		0	T
blood1.fastq.gz.hq_cs.mapped	Homo_sapiens_tRNA-Gly-CCC-chr1-137	73.889	Homo_sapiens_tRNA-Gly-CCC-chr1-137-tRH-5' 73.889	17	100		0	G
blood1.fastq.gz.hq_cs.mapped	Homo_sapiens_tRNA-Gly-CCC-chr1-137	73.889	Homo_sapiens_tRNA-Gly-CCC-chr1-137-tRH-5' 73.889	18	99.888		0	G
blood1.fastq.gz.hq_cs.mapped	Homo_sapiens_tRNA-Gly-CCC-chr1-137	73.889	Homo_sapiens_tRNA-Gly-CCC-chr1-137-tRH-5' 73.889	19	94.235		0	T
blood1.fastq.gz.hq_cs.mapped	Homo_sapiens_tRNA-Gly-CCC-chr1-137	73.889	Homo_sapiens_tRNA-Gly-CCC-chr1-137-tRH-5' 73.889	20	94.235		0	A
blood1.fastq.gz.hq_cs.mapped	Homo_sapiens_tRNA-Gly-CCC-chr1-137	73.889	Homo_sapiens_tRNA-Gly-CCC-chr1-137-tRH-5' 73.889	21	94.235		0	G
blood1.fastq.gz.hq_cs.mapped	Homo_sapiens_tRNA-Gly-CCC-chr1-137	73.889	Homo_sapiens_tRNA-Gly-CCC-chr1-137-tRH-5' 73.889	22	94.235		0	A
blood1.fastq.gz.hq_cs.mapped	Homo_sapiens_tRNA-Gly-CCC-chr1-137	73.889	Homo_sapiens_tRNA-Gly-CCC-chr1-137-tRH-5' 73.889	23	94.235		0	A
blood1.fastq.gz.hq_cs.mapped	Homo_sapiens_tRNA-Gly-CCC-chr1-137	73.889	Homo_sapiens_tRNA-Gly-CCC-chr1-137-tRH-5' 73.889	24	93.97		0	T
blood1.fastq.gz.hq_cs.mapped	Homo_sapiens_tRNA-Gly-CCC-chr1-137	73.889	Homo_sapiens_tRNA-Gly-CCC-chr1-137-tRH-5' 73.889	25	93.97		0	T
blood1.fastq.gz.hq_cs.mapped	Homo_sapiens_tRNA-Gly-CCC-chr1-137	73.889	Homo_sapiens_tRNA-Gly-CCC-chr1-137-tRH-5' 73.889	26	93.97		0	C
blood1.fastq.gz.hq_cs.mapped	Homo_sapiens_tRNA-Gly-CCC-chr1-137	73.889	Homo_sapiens_tRNA-Gly-CCC-chr1-137-tRH-5' 73.889	27	92.676		0	T
blood1.fastq.gz.hq_cs.mapped	Homo_sapiens_tRNA-Gly-CCC-chr1-137	73.889	Homo_sapiens_tRNA-Gly-CCC-chr1-137-tRH-5' 73.889	28	92.484		0.000941077	C
blood1.fastq.gz.hq_cs.mapped	Homo_sapiens_tRNA-Gly-CCC-chr1-137	73.889	Homo_sapiens_tRNA-Gly-CCC-chr1-137-tRH-5' 73.889	29	90.994		0	G
blood1.fastq.gz.hq_cs.mapped	Homo_sapiens_tRNA-Gly-CCC-chr1-137	73.889	Homo_sapiens_tRNA-Gly-CCC-chr1-137-tRH-5' 73.889	30	21.711		0.0030979	C
blood1.fastq.gz.hq_cs.mapped	Homo_sapiens_tRNA-Gly-CCC-chr1-137	73.889	Homo_sapiens_tRNA-Gly-CCC-chr1-137-tRH-5' 73.889	31	11.173		0	C
blood1.fastq.gz.hq_cs.mapped	Homo_sapiens_tRNA-Gly-CCC-chr1-137	73.889	Homo_sapiens_tRNA-Gly-CCC-chr1-137-tRH-5' 73.889	32	6.516		0.000954585	T
blood1.fastq.gz.hq_cs.mapped	Homo_sapiens_tRNA-Gly-CCC-chr1-137	73.889	Homo_sapiens_tRNA-Gly-CCC-chr1-137-tRH-5' 73.889	33	0		0	ac
blood1.fastq.gz.hq_cs.mapped	Homo_sapiens_tRNA-Gly-CCC-chr1-137	73.889	Homo_sapiens_tRNA-Gly-CCC-chr1-137-tRH-5' 73.889	34	0		0	ac
blood1.fastq.gz.hq_cs.mapped	Homo_sapiens_tRNA-Gly-CCC-chr1-137	73.889	Homo_sapiens_tRNA-Gly-CCC-chr1-137-tRH-5' 73.889	35	0		0	ac
blood1.fastq.gz.hq_cs.mapped	Homo_sapiens_tRNA-Gly-CCC-chr1-137	73.889	Homo_sapiens_tRNA-Gly-CCC-chr1-137-tRH-5' 73.889	36	0		0	A
blood1.fastq.gz.hq_cs.mapped	Homo_sapiens_tRNA-Gly-CCC-chr1-137	73.889	Homo_sapiens_tRNA-Gly-CCC-chr1-137-tRH-5' 73.889	37	0		0	C
blood1.fastq.gz.hq_cs.mapped	Homo_sapiens_tRNA-Gly-CCC-chr1-137	73.889	Homo_sapiens_tRNA-Gly-CCC-chr1-137-tRH-5' 73.889	38	0		0	G
blood1.fastq.gz.hq_cs.mapped	Homo_sapiens_tRNA-Gly-CCC-chr1-137	73.889	Homo_sapiens_tRNA-Gly-CCC-chr1-137-tRH-5' 73.889	39	0		0	C
blood1.fastq.gz.hq_cs.mapped	Homo_sapiens_tRNA-Gly-CCC-chr1-137	73.889	Homo_sapiens_tRNA-Gly-CCC-chr1-137-tRH-5' 73.889	40	0		0	G
blood1.fastq.gz.hq_cs.mapped	Homo_sapiens_tRNA-Gly-CCC-chr1-137	73.889	Homo_sapiens_tRNA-Gly-CCC-chr1-137-tRH-5' 73.889	41	0		0	G
blood1.fastq.gz.hq_cs.mapped	Homo_sapiens_tRNA-Gly-CCC-chr1-137	73.889	Homo_sapiens_tRNA-Gly-CCC-chr1-137-tRH-5' 73.889	42	0		0	G
blood1.fastq.gz.hq_cs.mapped	Homo_sapiens_tRNA-Gly-CCC-chr1-137	73.889	Homo_sapiens_tRNA-Gly-CCC-chr1-137-tRH-5' 73.889	43	0		0	A
blood1.fastq.gz.hq_cs.mapped	Homo_sapiens_tRNA-Gly-CCC-chr1-137	73.889	Homo_sapiens_tRNA-Gly-CCC-chr1-137-tRH-5' 73.889	44	0		0	G
blood1.fastq.gz.hq_cs.mapped	Homo_sapiens_tRNA-Gly-CCC-chr1-137	73.889	Homo_sapiens_tRNA-Gly-CCC-chr1-137-tRH-5' 73.889	45	0		0	A
blood1.fastq.gz.hq_cs.mapped	Homo_sapiens_tRNA-Gly-CCC-chr1-137	73.889	Homo_sapiens_tRNA-Gly-CCC-chr1-137-tRH-5' 73.889	46	0		0	C
blood1.fastq.gz.hq_cs.mapped	Homo_sapiens_tRNA-Gly-CCC-chr1-137	73.889	Homo_sapiens_tRNA-Gly-CCC-chr1-137-tRH-5' 73.889	47	0		0	C
blood1.fastq.gz.hq_cs.mapped	Homo_sapiens_tRNA-Gly-CCC-chr1-137	73.889	Homo_sapiens_tRNA-Gly-CCC-chr1-137-tRH-5' 73.889	48	0		0	C
blood1.fastq.gz.hq_cs.mapped	Homo_sapiens_tRNA-Gly-CCC-chr1-137	73.889	Homo_sapiens_tRNA-Gly-CCC-chr1-137-tRH-5' 73.889	49	0		0	G
blood1.fastq.gz.hq_cs.mapped	Homo_sapiens_tRNA-Gly-CCC-chr1-137	73.889	Homo_sapiens_tRNA-Gly-CCC-chr1-137-tRH-5' 73.889	50	0		0	G
blood1.fastq.gz.hq_cs.mapped	Homo_sapiens_tRNA-Gly-CCC-chr1-137	73.889	Homo_sapiens_tRNA-Gly-CCC-chr1-137-tRH-5' 73.889	51	0		0	G
blood1.fastq.gz.hq_cs.mapped	Homo_sapiens_tRNA-Gly-CCC-chr1-137	73.889	Homo_sapiens_tRNA-Gly-CCC-chr1-137-tRH-5' 73.889	52	0		0	T
blood1.fastq.gz.hq_cs.mapped	Homo_sapiens_tRNA-Gly-CCC-chr1-137	73.889	Homo_sapiens_tRNA-Gly-CCC-chr1-137-tRH-5' 73.889	53	0		0	T
blood1.fastq.gz.hq_cs.mapped	Homo_sapiens_tRNA-Gly-CCC-chr1-137	73.889	Homo_sapiens_tRNA-Gly-CCC-chr1-137-tRH-5' 73.889	54	0		0	C
blood1.fastq.gz.hq_cs.mapped	Homo_sapiens_tRNA-Gly-CCC-chr1-137	73.889	Homo_sapiens_tRNA-Gly-CCC-chr1-137-tRH-5' 73.889	55	0		0	A
blood1.fastq.gz.hq_cs.mapped	Homo_sapiens_tRNA-Gly-CCC-chr1-137	73.889	Homo_sapiens_tRNA-Gly-CCC-chr1-137-tRH-5' 73.889	56	0		0	A
blood1.fastq.gz.hq_cs.mapped	Homo_sapiens_tRNA-Gly-CCC-chr1-137	73.889	Homo_sapiens_tRNA-Gly-CCC-chr1-137-tRH-5' 73.889	57	0		0	T
blood1.fastq.gz.hq_cs.mapped	Homo_sapiens_tRNA-Gly-CCC-chr1-137	73.889	Homo_sapiens_tRNA-Gly-CCC-chr1-137-tRH-5' 73.889	58	0		0	T
blood1.fastq.gz.hq_cs.mapped	Homo_sapiens_tRNA-Gly-CCC-chr1-137	73.889	Homo_sapiens_tRNA-Gly-CCC-chr1-137-tRH-5' 73.889	59	0		0	C
blood1.fastq.gz.hq_cs.mapped	Homo_sapiens_tRNA-Gly-CCC-chr1-137	73.889	Homo_sapiens_tRNA-Gly-CCC-chr1-137-tRH-5' 73.889	60	0		0	C
blood1.fastq.gz.hq_cs.mapped	Homo_sapiens_tRNA-Gly-CCC-chr1-137	73.889	Homo_sapiens_tRNA-Gly-CCC-chr1-137-tRH-5' 73.889	61	0		0	C
blood1.fastq.gz.hq_cs.mapped	Homo_sapiens_tRNA-Gly-CCC-chr1-137	73.889	Homo_sapiens_tRNA-Gly-CCC-chr1-137-tRH-5' 73.889	62	0		0	G
blood1.fastq.gz.hq_cs.mapped	Homo_sapiens_tRNA-Gly-CCC-chr1-137	73.889	Homo_sapiens_tRNA-Gly-CCC-chr1-137-tRH-5' 73.889	63	0		0	G
blood1.fastq.gz.hq_cs.mapped	Homo_sapiens_tRNA-Gly-CCC-chr1-137	73.889	Homo_sapiens_tRNA-Gly-CCC-chr1-137-tRH-5' 73.889	64	0		0	C
blood1.fastq.gz.hq_cs.mapped	Homo_sapiens_tRNA-Gly-CCC-chr1-137	73.889	Homo_sapiens_tRNA-Gly-CCC-chr1-137-tRH-5' 73.889	65	0		0	C
blood1.fastq.gz.hq_cs.mapped	Homo_sapiens_tRNA-Gly-CCC-chr1-137	73.889	Homo_sapiens_tRNA-Gly-CCC-chr1-137-tRH-5' 73.889	66	0		0	A
blood1.fastq.gz.hq_cs.mapped	Homo_sapiens_tRNA-Gly-CCC-chr1-137	73.889	Homo_sapiens_tRNA-Gly-CCC-chr1-137-tRH-5' 73.889	67	0		0	A
blood1.fastq.gz.hq_cs.mapped	Homo_sapiens_tRNA-Gly-CCC-chr1-137	73.889	Homo_sapiens_tRNA-Gly-CCC-chr1-137-tRH-5' 73.889	68	0		0	T
blood1.fastq.gz.hq_cs.mapped	Homo_sapiens_tRNA-Gly-CCC-chr1-137	73.889	Homo_sapiens_tRNA-Gly-CCC-chr1-137-tRH-5' 73.889	69	0		0	G
blood1.fastq.gz.hq_cs.mapped	Homo_sapiens_tRNA-Gly-CCC-chr1-137	73.889	Homo_sapiens_tRNA-Gly-CCC-chr1-137-tRH-5' 73.889	70	0		0	C
blood1.fastq.gz.hq_cs.mapped	Homo_sapiens_tRNA-Gly-CCC-chr1-137	73.889	Homo_sapiens_tRNA-Gly-CCC-chr1-137-tRH-5' 73.889	71	0		0	A
blood1.fastq.gz.hq_cs.mapped	Homo_sapiens_tRNA-Gly-CCC-chr1-137	73.889	Homo_sapiens_tRNA-Gly-CCC-chr1-137-tRH-5' 73.889	72	0		0	C
blood1.fastq.gz.hq_cs.mapped	Homo_sapiens_tRNA-Gly-CCC-chr1-137	73.889	Homo_sapiens_tRNA-Gly-CCC-chr1-137-tRH-5' 73.889	73	0		0	C
blood1.fastq.gz.hq_cs.mapped	Homo_sapiens_tRNA-Gly-CCC-chr1-137	73.889	Homo_sapiens_tRNA-Gly-CCC-chr1-137-tRH-5' 73.889	74	0		0	A
blood1.fastq.gz.hq_cs.mapped	Homo_sapiens_tRNA-Gly-GCC-1-5	3.75	Homo_sapiens_tRNA-Gly-GCC-1-5-tRF-DA 3.750	1	43.032		0	G
blood1.fastq.gz.hq_cs.mapped	Homo_sapiens_tRNA-Gly-GCC-1-5	3.75	Homo_sapiens_tRNA-Gly-GCC-1-5-tRF-DA 3.750	2	43.032		0	C
blood1.fastq.gz.hq_cs.mapped	Homo_sapiens_tRNA-Gly-GCC-1-5	3.75	Homo_sapiens_tRNA-Gly-GCC-1-5-tRF-DA 3.750	3	43.032		0	A
blood1.fastq.gz.hq_cs.mapped	Homo_sapiens_tRNA-Gly-GCC-1-5	3.75	Homo_sapiens_tRNA-Gly-GCC-1-5-tRF-DA 3.750	4	43.032		0	T
blood1.fastq.gz.hq_cs.mapped	Homo_sapiens_tRNA-Gly-GCC-1-5	3.75	Homo_sapiens_tRNA-Gly-GCC-1-5-tRF-DA 3.750	5	43.032		0	G
blood1.fastq.gz.hq_cs.mapped	Homo_sapiens_tRNA-Gly-GCC-1-5	3.75	Homo_sapiens_tRNA-Gly-GCC-1-5-tRF-DA 3.750	6	43.032		0	G
blood1.fastq.gz.hq_cs.mapped	Homo_sapiens_tRNA-Gly-GCC-1-5	3.75	Homo_sapiens_tRNA-Gly-GCC-1-5-tRF-DA 3.750	7	43.032		0	G
blood1.fastq.gz.hq_cs.mapped	Homo_sapiens_tRNA-Gly-GCC-1-5	3.75	Homo_sapiens_tRNA-Gly-GCC-1-5-tRF-DA 3.750	8	50.023		0	T
blood1.fastq.gz.hq_cs.mapped	Homo_sapiens_tRNA-Gly-GCC-1-5	3.75	Homo_sapiens_tRNA-Gly-GCC-1-5-tRF-DA 3.750	9	50.023		0	G
blood1.fastq.gz.hq_cs.mapped	Homo_sapiens_tRNA-Gly-GCC-1-5	3.75	Homo_sapiens_tRNA-Gly-GCC-1-5-tRF-DA 3.750	10	51.608		0	G
blood1.fastq.gz.hq_cs.mapped	Homo_sapiens_tRNA-Gly-GCC-1-5	3.75	Homo_sapiens_tRNA-Gly-GCC-1-5-tRF-DA 3.750	11	53.933		0	T
blood1.fastq.gz.hq_cs.mapped	Homo_sapiens_tRNA-Gly-GCC-1-5	3.75	Homo_sapiens_tRNA-Gly-GCC-1-5-tRF-DA 3.750	12	57.557		0	T
blood1.fastq.gz.hq_cs.mapped	Homo_sapiens_tRNA-Gly-GCC-1-5	3.75	Homo_sapiens_tRNA-Gly-GCC-1-5-tRF-DA 3.750	13	59.459		0	C
blood1.fastq.gz.hq_cs.mapped	Homo_sapiens_tRNA-Gly-GCC-1-5	3.75	Homo_sapiens_tRNA-Gly-GCC-1-5-tRF-DA 3.750	14	59.459		0	A
blood1.fastq.gz.hq_cs.mapped	Homo_sapiens_tRNA-Gly-GCC-1-5	3.75	Homo_sapiens_tRNA-Gly-GCC-1-5-tRF-DA 3.750	15	61.226		0	G
blood1.fastq.gz.hq_cs.mapped	Homo_sapiens_tRNA-Gly-GCC-1-5	3.75	Homo_sapiens_tRNA-Gly-GCC-1-5-tRF-DA 3.750	16	79.118		0	T
blood1.fastq.gz.hq_cs.mapped	Homo_sapiens_tRNA-Gly-GCC-1-5	3.75	Homo_sapiens_tRNA-Gly-GCC-1-5-tRF-DA 3.750	17	79.118		0	G
blood1.fastq.gz.hq_cs.mapped	Homo_sapiens_tRNA-Gly-GCC-1-5	3.75	Homo_sapiens_tRNA-Gly-GCC-1-5-tRF-DA 3.750	18	79.118		0	G
blood1.fastq.gz.hq_cs.mapped	Homo_sapiens_tRNA-Gly-GCC-1-5	3.75	Homo_sapiens_tRNA-Gly-GCC-1-5-tRF-DA 3.750	19	82.984		0	T
blood1.fastq.gz.hq_cs.mapped	Homo_sapiens_tRNA-Gly-GCC-1-5	3.75	Homo_sapiens_tRNA-Gly-GCC-1-5-tRF-DA 3.750	20	82.984		0	A
blood1.fastq.gz.hq_cs.mapped	Homo_sapiens_tRNA-Gly-GCC-1-5	3.75	Homo_sapiens_tRNA-Gly-GCC-1-5-tRF-DA 3.750	21	82.984		0	G
blood1.fastq.gz.hq_cs.mapped	Homo_sapiens_tRNA-Gly-GCC-1-5	3.75	Homo_sapiens_tRNA-Gly-GCC-1-5-tRF-DA 3.750	22	85.082		0	A
blood1.fastq.gz.hq_cs.mapped	Homo_sapiens_tRNA-Gly-GCC-1-5	3.75	Homo_sapiens_tRNA-Gly-GCC-1-5-tRF-DA 3.750	23	85.082		0	A
blood1.fastq.gz.hq_cs.mapped	Homo_sapiens_tRNA-Gly-GCC-1-5	3.75	Homo_sapiens_tRNA-Gly-GCC-1-5-tRF-DA 3.750	24	85.082		0	T
blood1.fastq.gz.hq_cs.mapped	Homo_sapiens_tRNA-Gly-GCC-1-5	3.75	Homo_sapiens_tRNA-Gly-GCC-1-5-tRF-DA 3.750	25	85.082		0	T
blood1.fastq.gz.hq_cs.mapped	Homo_sapiens_tRNA-Gly-GCC-1-5	3.75	Homo_sapiens_tRNA-Gly-GCC-1-5-tRF-DA 3.750	26	85.082		0	C
blood1.fastq.gz.hq_cs.mapped	Homo_sapiens_tRNA-Gly-GCC-1-5	3.75	Homo_sapiens_tRNA-Gly-GCC-1-5-tRF-DA 3.750	27	85.082		0	T
blood1.fastq.gz.hq_cs.mapped	Homo_sapiens_tRNA-Gly-GCC-1-5	3.75	Homo_sapiens_tRNA-Gly-GCC-1-5-tRF-DA 3.750	28	85.082		0.0157783	C
blood1.fastq.gz.hq_cs.mapped	Homo_sapiens_tRNA-Gly-GCC-1-5	3.75	Homo_sapiens_tRNA-Gly-GCC-1-5-tRF-DA 3.750	29	85.082		0	G
blood1.fastq.gz.hq_cs.mapped	Homo_sapiens_tRNA-Gly-GCC-1-5	3.75	Homo_sapiens_tRNA-Gly-GCC-1-5-tRF-DA 3.750	30	53.224		0.0157783	C
blood1.fastq.gz.hq_cs.mapped	Homo_sapiens_tRNA-Gly-GCC-1-5	3.75	Homo_sapiens_tRNA-Gly-GCC-1-5-tRF-DA 3.750	31	35.301		0	C
blood1.fastq.gz.hq_cs.mapped	Homo_sapiens_tRNA-Gly-GCC-1-5	3.75	Homo_sapiens_tRNA-Gly-GCC-1-5-tRF-DA 3.750	32	29.835		0	T
blood1.fastq.gz.hq_cs.mapped	Homo_sapiens_tRNA-Gly-GCC-1-5	3.75	Homo_sapiens_tRNA-Gly-GCC-1-5-tRF-DA 3.750	33	20.459		0	ac
blood1.fastq.gz.hq_cs.mapped	Homo_sapiens_tRNA-Gly-GCC-1-5	3.75	Homo_sapiens_tRNA-Gly-GCC-1-5-tRF-DA 3.750	34	20.459		0	ac
blood1.fastq.gz.hq_cs.mapped	Homo_sapiens_tRNA-Gly-GCC-1-5	3.75	Homo_sapiens_tRNA-Gly-GCC-1-5-tRF-DA 3.750	35	20.459		0	ac
blood1.fastq.gz.hq_cs.mapped	Homo_sapiens_tRNA-Gly-GCC-1-5	3.75	Homo_sapiens_tRNA-Gly-GCC-1-5-tRF-DA 3.750	36	20.459		0	A
blood1.fastq.gz.hq_cs.mapped	Homo_sapiens_tRNA-Gly-GCC-1-5	3.75	Homo_sapiens_tRNA-Gly-GCC-1-5-tRF-DA 3.750	37	20.459		0	C
blood1.fastq.gz.hq_cs.mapped	Homo_sapiens_tRNA-Gly-GCC-1-5	3.75	Homo_sapiens_tRNA-Gly-GCC-1-5-tRF-DA 3.750	38	20.459		0	G
blood1.fastq.gz.hq_cs.mapped	Homo_sapiens_tRNA-Gly-GCC-1-5	3.75	Homo_sapiens_tRNA-Gly-GCC-1-5-tRF-DA 3.750	39	17.862		0	C
blood1.fastq.gz.hq_cs.mapped	Homo_sapiens_tRNA-Gly-GCC-1-5	3.75	Homo_sapiens_tRNA-Gly-GCC-1-5-tRF-DA 3.750	40	16.126		0	G
blood1.fastq.gz.hq_cs.mapped	Homo_sapiens_tRNA-Gly-GCC-1-5	3.75	Homo_sapiens_tRNA-Gly-GCC-1-5-tRF-DA 3.750	41	16.126		0	G
blood1.fastq.gz.hq_cs.mapped	Homo_sapiens_tRNA-Gly-GCC-1-5	3.75	Homo_sapiens_tRNA-Gly-GCC-1-5-tRF-DA 3.750	42	16.126		0	G
blood1.fastq.gz.hq_cs.mapped	Homo_sapiens_tRNA-Gly-GCC-1-5	3.75	Homo_sapiens_tRNA-Gly-GCC-1-5-tRF-DA 3.750	43	16.126		0	A
blood1.fastq.gz.hq_cs.mapped	Homo_sapiens_tRNA-Gly-GCC-1-5	3.75	Homo_sapiens_tRNA-Gly-GCC-1-5-tRF-DA 3.750	44	16.126		0	G
blood1.fastq.gz.hq_cs.mapped	Homo_sapiens_tRNA-Gly-GCC-1-5	3.75	Homo_sapiens_tRNA-Gly-GCC-1-5-tRF-DA 3.750	45	16.126		0	G
blood1.fastq.gz.hq_cs.mapped	Homo_sapiens_tRNA-Gly-GCC-1-5	3.75	Homo_sapiens_tRNA-Gly-GCC-1-5-tRF-DA 3.750	46	16.126		0	C
blood1.fastq.gz.hq_cs.mapped	Homo_sapiens_tRNA-Gly-GCC-1-5	3.75	Homo_sapiens_tRNA-Gly-GCC-1-5-tRF-DA 3.750	47	16.126		0	C
blood1.fastq.gz.hq_cs.mapped	Homo_sapiens_tRNA-Gly-GCC-1-5	3.75	Homo_sapiens_tRNA-Gly-GCC-1-5-tRF-DA 3.750	48	16.126		0	C
blood1.fastq.gz.hq_cs.mapped	Homo_sapiens_tRNA-Gly-GCC-1-5	3.75	Homo_sapiens_tRNA-Gly-GCC-1-5-tRF-DA 3.750	49	16.126		0	G
blood1.fastq.gz.hq_cs.mapped	Homo_sapiens_tRNA-Gly-GCC-1-5	3.75	Homo_sapiens_tRNA-Gly-GCC-1-5-tRF-DA 3.750	50	16.126		0	G
blood1.fastq.gz.hq_cs.mapped	Homo_sapiens_tRNA-Gly-GCC-1-5	3.75	Homo_sapiens_tRNA-Gly-GCC-1-5-tRF-DA 3.750	51	14.027		0	G
blood1.fastq.gz.hq_cs.mapped	Homo_sapiens_tRNA-Gly-GCC-1-5	3.75	Homo_sapiens_tRNA-Gly-GCC-1-5-tRF-DA 3.750	52	14.027		0	T
blood1.fastq.gz.hq_cs.mapped	Homo_sapiens_tRNA-Gly-GCC-1-5	3.75	Homo_sapiens_tRNA-Gly-GCC-1-5-tRF-DA 3.750	53	12.925		0	T
blood1.fastq.gz.hq_cs.mapped	Homo_sapiens_tRNA-Gly-GCC-1-5	3.75	Homo_sapiens_tRNA-Gly-GCC-1-5-tRF-DA 3.750	54	12.925		0	C
blood1.fastq.gz.hq_cs.mapped	Homo_sapiens_tRNA-Gly-GCC-1-5	3.75	Homo_sapiens_tRNA-Gly-GCC-1-5-tRF-DA 3.750	55	12.925		0	G
blood1.fastq.gz.hq_cs.mapped	Homo_sapiens_tRNA-Gly-GCC-1-5	3.75	Homo_sapiens_tRNA-Gly-GCC-1-5-tRF-DA 3.750	56	12.925		0	A
blood1.fastq.gz.hq_cs.mapped	Homo_sapiens_tRNA-Gly-GCC-1-5	3.75	Homo_sapiens_tRNA-Gly-GCC-1-5-tRF-DA 3.750	57	12.925	oneMismatch	0.0845538	T
blood1.fastq.gz.hq_cs.mapped	Homo_sapiens_tRNA-Gly-GCC-1-5	3.75	Homo_sapiens_tRNA-Gly-GCC-1-5-tRF-DA 3.750	58	12.925		0	T
blood1.fastq.gz.hq_cs.mapped	Homo_sapiens_tRNA-Gly-GCC-1-5	3.75	Homo_sapiens_tRNA-Gly-GCC-1-5-tRF-DA 3.750	59	12.925		0	C
blood1.fastq.gz.hq_cs.mapped	Homo_sapiens_tRNA-Gly-GCC-1-5	3.75	Homo_sapiens_tRNA-Gly-GCC-1-5-tRF-DA 3.750	60	12.925		0	C
blood1.fastq.gz.hq_cs.mapped	Homo_sapiens_tRNA-Gly-GCC-1-5	3.75	Homo_sapiens_tRNA-Gly-GCC-1-5-tRF-DA 3.750	61	12.925		0	C
blood1.fastq.gz.hq_cs.mapped	Homo_sapiens_tRNA-Gly-GCC-1-5	3.75	Homo_sapiens_tRNA-Gly-GCC-1-5-tRF-DA 3.750	62	12.925		0	G
blood1.fastq.gz.hq_cs.mapped	Homo_sapiens_tRNA-Gly-GCC-1-5	3.75	Homo_sapiens_tRNA-Gly-GCC-1-5-tRF-DA 3.750	63	12.925		0	G
blood1.fastq.gz.hq_cs.mapped	Homo_sapiens_tRNA-Gly-GCC-1-5	3.75	Homo_sapiens_tRNA-Gly-GCC-1-5-tRF-DA 3.750	64	12.925		0	C
blood1.fastq.gz.hq_cs.mapped	Homo_sapiens_tRNA-Gly-GCC-1-5	3.75	Homo_sapiens_tRNA-Gly-GCC-1-5-tRF-DA 3.750	65	12.925		0	C
blood1.fastq.gz.hq_cs.mapped	Homo_sapiens_tRNA-Gly-GCC-1-5	3.75	Homo_sapiens_tRNA-Gly-GCC-1-5-tRF-DA 3.750	66	12.925		0	C
blood1.fastq.gz.hq_cs.mapped	Homo_sapiens_tRNA-Gly-GCC-1-5	3.75	Homo_sapiens_tRNA-Gly-GCC-1-5-tRF-DA 3.750	67	12.925		0	A
blood1.fastq.gz.hq_cs.mapped	Homo_sapiens_tRNA-Gly-GCC-1-5	3.75	Homo_sapiens_tRNA-Gly-GCC-1-5-tRF-DA 3.750	68	12.925		0	T
blood1.fastq.gz.hq_cs.mapped	Homo_sapiens_tRNA-Gly-GCC-1-5	3.75	Homo_sapiens_tRNA-Gly-GCC-1-5-tRF-DA 3.750	69	12.925		0	G
blood1.fastq.gz.hq_cs.mapped	Homo_sapiens_tRNA-Gly-GCC-1-5	3.75	Homo_sapiens_tRNA-Gly-GCC-1-5-tRF-DA 3.750	70	12.925		0	C
blood1.fastq.gz.hq_cs.mapped	Homo_sapiens_tRNA-Gly-GCC-1-5	3.75	Homo_sapiens_tRNA-Gly-GCC-1-5-tRF-DA 3.750	71	12.925		0	A
blood1.fastq.gz.hq_cs.mapped	Homo_sapiens_tRNA-Gly-GCC-1-5	3.75	Homo_sapiens_tRNA-Gly-GCC-1-5-tRF-DA 3.750	72	12.925		0	C
blood1.fastq.gz.hq_cs.mapped	Homo_sapiens_tRNA-Gly-GCC-1-5	3.75	Homo_sapiens_tRNA-Gly-GCC-1-5-tRF-DA 3.750	73	12.925		0	C
blood1.fastq.gz.hq_cs.mapped	Homo_sapiens_tRNA-Gly-GCC-1-5	3.75	Homo_sapiens_tRNA-Gly-GCC-1-5-tRF-DA 3.750	74	12.925		0	A
blood1.fastq.gz.hq_cs.mapped	Homo_sapiens_tRNA-Gly-GCC-1-2	3.75	Homo_sapiens_tRNA-Gly-GCC-1-2-tRF-DA 3.750	1	43.032		0	G
blood1.fastq.gz.hq_cs.mapped	Homo_sapiens_tRNA-Gly-GCC-1-2	3.75	Homo_sapiens_tRNA-Gly-GCC-1-2-tRF-DA 3.750	2	43.032		0	C
blood1.fastq.gz.hq_cs.mapped	Homo_sapiens_tRNA-Gly-GCC-1-2	3.75	Homo_sapiens_tRNA-Gly-GCC-1-2-tRF-DA 3.750	3	43.032		0	A
blood1.fastq.gz.hq_cs.mapped	Homo_sapiens_tRNA-Gly-GCC-1-2	3.75	Homo_sapiens_tRNA-Gly-GCC-1-2-tRF-DA 3.750	4	43.032		0	T
blood1.fastq.gz.hq_cs.mapped	Homo_sapiens_tRNA-Gly-GCC-1-2	3.75	Homo_sapiens_tRNA-Gly-GCC-1-2-tRF-DA 3.750	5	43.032		0	G
blood1.fastq.gz.hq_cs.mapped	Homo_sapiens_tRNA-Gly-GCC-1-2	3.75	Homo_sapiens_tRNA-Gly-GCC-1-2-tRF-DA 3.750	6	43.032		0	G
blood1.fastq.gz.hq_cs.mapped	Homo_sapiens_tRNA-Gly-GCC-1-2	3.75	Homo_sapiens_tRNA-Gly-GCC-1-2-tRF-DA 3.750	7	43.032		0	G
blood1.fastq.gz.hq_cs.mapped	Homo_sapiens_tRNA-Gly-GCC-1-2	3.75	Homo_sapiens_tRNA-Gly-GCC-1-2-tRF-DA 3.750	8	50.023		0	T
blood1.fastq.gz.hq_cs.mapped	Homo_sapiens_tRNA-Gly-GCC-1-2	3.75	Homo_sapiens_tRNA-Gly-GCC-1-2-tRF-DA 3.750	9	50.023		0	G
blood1.fastq.gz.hq_cs.mapped	Homo_sapiens_tRNA-Gly-GCC-1-2	3.75	Homo_sapiens_tRNA-Gly-GCC-1-2-tRF-DA 3.750	10	51.608		0	G
blood1.fastq.gz.hq_cs.mapped	Homo_sapiens_tRNA-Gly-GCC-1-2	3.75	Homo_sapiens_tRNA-Gly-GCC-1-2-tRF-DA 3.750	11	53.933		0	T
blood1.fastq.gz.hq_cs.mapped	Homo_sapiens_tRNA-Gly-GCC-1-2	3.75	Homo_sapiens_tRNA-Gly-GCC-1-2-tRF-DA 3.750	12	57.557		0	T
blood1.fastq.gz.hq_cs.mapped	Homo_sapiens_tRNA-Gly-GCC-1-2	3.75	Homo_sapiens_tRNA-Gly-GCC-1-2-tRF-DA 3.750	13	59.459		0	C
blood1.fastq.gz.hq_cs.mapped	Homo_sapiens_tRNA-Gly-GCC-1-2	3.75	Homo_sapiens_tRNA-Gly-GCC-1-2-tRF-DA 3.750	14	59.459		0	A
blood1.fastq.gz.hq_cs.mapped	Homo_sapiens_tRNA-Gly-GCC-1-2	3.75	Homo_sapiens_tRNA-Gly-GCC-1-2-tRF-DA 3.750	15	61.226		0	G
blood1.fastq.gz.hq_cs.mapped	Homo_sapiens_tRNA-Gly-GCC-1-2	3.75	Homo_sapiens_tRNA-Gly-GCC-1-2-tRF-DA 3.750	16	79.118		0	T
blood1.fastq.gz.hq_cs.mapped	Homo_sapiens_tRNA-Gly-GCC-1-2	3.75	Homo_sapiens_tRNA-Gly-GCC-1-2-tRF-DA 3.750	17	79.118		0	G
blood1.fastq.gz.hq_cs.mapped	Homo_sapiens_tRNA-Gly-GCC-1-2	3.75	Homo_sapiens_tRNA-Gly-GCC-1-2-tRF-DA 3.750	18	79.118		0	G
blood1.fastq.gz.hq_cs.mapped	Homo_sapiens_tRNA-Gly-GCC-1-2	3.75	Homo_sapiens_tRNA-Gly-GCC-1-2-tRF-DA 3.750	19	82.984		0	T
blood1.fastq.gz.hq_cs.mapped	Homo_sapiens_tRNA-Gly-GCC-1-2	3.75	Homo_sapiens_tRNA-Gly-GCC-1-2-tRF-DA 3.750	20	82.984		0	A
blood1.fastq.gz.hq_cs.mapped	Homo_sapiens_tRNA-Gly-GCC-1-2	3.75	Homo_sapiens_tRNA-Gly-GCC-1-2-tRF-DA 3.750	21	82.984		0	G
blood1.fastq.gz.hq_cs.mapped	Homo_sapiens_tRNA-Gly-GCC-1-2	3.75	Homo_sapiens_tRNA-Gly-GCC-1-2-tRF-DA 3.750	22	85.082		0	A
blood1.fastq.gz.hq_cs.mapped	Homo_sapiens_tRNA-Gly-GCC-1-2	3.75	Homo_sapiens_tRNA-Gly-GCC-1-2-tRF-DA 3.750	23	85.082		0	A
blood1.fastq.gz.hq_cs.mapped	Homo_sapiens_tRNA-Gly-GCC-1-2	3.75	Homo_sapiens_tRNA-Gly-GCC-1-2-tRF-DA 3.750	24	85.082		0	T
blood1.fastq.gz.hq_cs.mapped	Homo_sapiens_tRNA-Gly-GCC-1-2	3.75	Homo_sapiens_tRNA-Gly-GCC-1-2-tRF-DA 3.750	25	85.082		0	T
blood1.fastq.gz.hq_cs.mapped	Homo_sapiens_tRNA-Gly-GCC-1-2	3.75	Homo_sapiens_tRNA-Gly-GCC-1-2-tRF-DA 3.750	26	85.082		0	C
blood1.fastq.gz.hq_cs.mapped	Homo_sapiens_tRNA-Gly-GCC-1-2	3.75	Homo_sapiens_tRNA-Gly-GCC-1-2-tRF-DA 3.750	27	85.082		0	T
blood1.fastq.gz.hq_cs.mapped	Homo_sapiens_tRNA-Gly-GCC-1-2	3.75	Homo_sapiens_tRNA-Gly-GCC-1-2-tRF-DA 3.750	28	85.082		0.0157783	C
blood1.fastq.gz.hq_cs.mapped	Homo_sapiens_tRNA-Gly-GCC-1-2	3.75	Homo_sapiens_tRNA-Gly-GCC-1-2-tRF-DA 3.750	29	85.082		0	G
blood1.fastq.gz.hq_cs.mapped	Homo_sapiens_tRNA-Gly-GCC-1-2	3.75	Homo_sapiens_tRNA-Gly-GCC-1-2-tRF-DA 3.750	30	53.224		0.0157783	C
blood1.fastq.gz.hq_cs.mapped	Homo_sapiens_tRNA-Gly-GCC-1-2	3.75	Homo_sapiens_tRNA-Gly-GCC-1-2-tRF-DA 3.750	31	35.301		0	C
blood1.fastq.gz.hq_cs.mapped	Homo_sapiens_tRNA-Gly-GCC-1-2	3.75	Homo_sapiens_tRNA-Gly-GCC-1-2-tRF-DA 3.750	32	29.835		0	T
blood1.fastq.gz.hq_cs.mapped	Homo_sapiens_tRNA-Gly-GCC-1-2	3.75	Homo_sapiens_tRNA-Gly-GCC-1-2-tRF-DA 3.750	33	20.459		0	ac
blood1.fastq.gz.hq_cs.mapped	Homo_sapiens_tRNA-Gly-GCC-1-2	3.75	Homo_sapiens_tRNA-Gly-GCC-1-2-tRF-DA 3.750	34	20.459		0	ac
blood1.fastq.gz.hq_cs.mapped	Homo_sapiens_tRNA-Gly-GCC-1-2	3.75	Homo_sapiens_tRNA-Gly-GCC-1-2-tRF-DA 3.750	35	20.459		0	ac
blood1.fastq.gz.hq_cs.mapped	Homo_sapiens_tRNA-Gly-GCC-1-2	3.75	Homo_sapiens_tRNA-Gly-GCC-1-2-tRF-DA 3.750	36	20.459		0	A
blood1.fastq.gz.hq_cs.mapped	Homo_sapiens_tRNA-Gly-GCC-1-2	3.75	Homo_sapiens_tRNA-Gly-GCC-1-2-tRF-DA 3.750	37	20.459		0	C
blood1.fastq.gz.hq_cs.mapped	Homo_sapiens_tRNA-Gly-GCC-1-2	3.75	Homo_sapiens_tRNA-Gly-GCC-1-2-tRF-DA 3.750	38	20.459		0	G
blood1.fastq.gz.hq_cs.mapped	Homo_sapiens_tRNA-Gly-GCC-1-2	3.75	Homo_sapiens_tRNA-Gly-GCC-1-2-tRF-DA 3.750	39	17.862		0	C
blood1.fastq.gz.hq_cs.mapped	Homo_sapiens_tRNA-Gly-GCC-1-2	3.75	Homo_sapiens_tRNA-Gly-GCC-1-2-tRF-DA 3.750	40	16.126		0	G
blood1.fastq.gz.hq_cs.mapped	Homo_sapiens_tRNA-Gly-GCC-1-2	3.75	Homo_sapiens_tRNA-Gly-GCC-1-2-tRF-DA 3.750	41	16.126		0	G
blood1.fastq.gz.hq_cs.mapped	Homo_sapiens_tRNA-Gly-GCC-1-2	3.75	Homo_sapiens_tRNA-Gly-GCC-1-2-tRF-DA 3.750	42	16.126		0	G
blood1.fastq.gz.hq_cs.mapped	Homo_sapiens_tRNA-Gly-GCC-1-2	3.75	Homo_sapiens_tRNA-Gly-GCC-1-2-tRF-DA 3.750	43	16.126		0	A
blood1.fastq.gz.hq_cs.mapped	Homo_sapiens_tRNA-Gly-GCC-1-2	3.75	Homo_sapiens_tRNA-Gly-GCC-1-2-tRF-DA 3.750	44	16.126		0	G
blood1.fastq.gz.hq_cs.mapped	Homo_sapiens_tRNA-Gly-GCC-1-2	3.75	Homo_sapiens_tRNA-Gly-GCC-1-2-tRF-DA 3.750	45	16.126		0	G
blood1.fastq.gz.hq_cs.mapped	Homo_sapiens_tRNA-Gly-GCC-1-2	3.75	Homo_sapiens_tRNA-Gly-GCC-1-2-tRF-DA 3.750	46	16.126		0	C
blood1.fastq.gz.hq_cs.mapped	Homo_sapiens_tRNA-Gly-GCC-1-2	3.75	Homo_sapiens_tRNA-Gly-GCC-1-2-tRF-DA 3.750	47	16.126		0	C
blood1.fastq.gz.hq_cs.mapped	Homo_sapiens_tRNA-Gly-GCC-1-2	3.75	Homo_sapiens_tRNA-Gly-GCC-1-2-tRF-DA 3.750	48	16.126		0	C
blood1.fastq.gz.hq_cs.mapped	Homo_sapiens_tRNA-Gly-GCC-1-2	3.75	Homo_sapiens_tRNA-Gly-GCC-1-2-tRF-DA 3.750	49	16.126		0	G
blood1.fastq.gz.hq_cs.mapped	Homo_sapiens_tRNA-Gly-GCC-1-2	3.75	Homo_sapiens_tRNA-Gly-GCC-1-2-tRF-DA 3.750	50	16.126		0	G
blood1.fastq.gz.hq_cs.mapped	Homo_sapiens_tRNA-Gly-GCC-1-2	3.75	Homo_sapiens_tRNA-Gly-GCC-1-2-tRF-DA 3.750	51	14.027		0	G
blood1.fastq.gz.hq_cs.mapped	Homo_sapiens_tRNA-Gly-GCC-1-2	3.75	Homo_sapiens_tRNA-Gly-GCC-1-2-tRF-DA 3.750	52	14.027		0	T
blood1.fastq.gz.hq_cs.mapped	Homo_sapiens_tRNA-Gly-GCC-1-2	3.75	Homo_sapiens_tRNA-Gly-GCC-1-2-tRF-DA 3.750	53	12.925		0	T
blood1.fastq.gz.hq_cs.mapped	Homo_sapiens_tRNA-Gly-GCC-1-2	3.75	Homo_sapiens_tRNA-Gly-GCC-1-2-tRF-DA 3.750	54	12.925		0	C
blood1.fastq.gz.hq_cs.mapped	Homo_sapiens_tRNA-Gly-GCC-1-2	3.75	Homo_sapiens_tRNA-Gly-GCC-1-2-tRF-DA 3.750	55	12.925		0	G
blood1.fastq.gz.hq_cs.mapped	Homo_sapiens_tRNA-Gly-GCC-1-2	3.75	Homo_sapiens_tRNA-Gly-GCC-1-2-tRF-DA 3.750	56	12.925		0	A
blood1.fastq.gz.hq_cs.mapped	Homo_sapiens_tRNA-Gly-GCC-1-2	3.75	Homo_sapiens_tRNA-Gly-GCC-1-2-tRF-DA 3.750	57	12.925	oneMismatch	0.0845538	T
blood1.fastq.gz.hq_cs.mapped	Homo_sapiens_tRNA-Gly-GCC-1-2	3.75	Homo_sapiens_tRNA-Gly-GCC-1-2-tRF-DA 3.750	58	12.925		0	T
blood1.fastq.gz.hq_cs.mapped	Homo_sapiens_tRNA-Gly-GCC-1-2	3.75	Homo_sapiens_tRNA-Gly-GCC-1-2-tRF-DA 3.750	59	12.925		0	C
blood1.fastq.gz.hq_cs.mapped	Homo_sapiens_tRNA-Gly-GCC-1-2	3.75	Homo_sapiens_tRNA-Gly-GCC-1-2-tRF-DA 3.750	60	12.925		0	C
blood1.fastq.gz.hq_cs.mapped	Homo_sapiens_tRNA-Gly-GCC-1-2	3.75	Homo_sapiens_tRNA-Gly-GCC-1-2-tRF-DA 3.750	61	12.925		0	C
blood1.fastq.gz.hq_cs.mapped	Homo_sapiens_tRNA-Gly-GCC-1-2	3.75	Homo_sapiens_tRNA-Gly-GCC-1-2-tRF-DA 3.750	62	12.925		0	G
blood1.fastq.gz.hq_cs.mapped	Homo_sapiens_tRNA-Gly-GCC-1-2	3.75	Homo_sapiens_tRNA-Gly-GCC-1-2-tRF-DA 3.750	63	12.925		0	G
blood1.fastq.gz.hq_cs.mapped	Homo_sapiens_tRNA-Gly-GCC-1-2	3.75	Homo_sapiens_tRNA-Gly-GCC-1-2-tRF-DA 3.750	64	12.925		0	C
blood1.fastq.gz.hq_cs.mapped	Homo_sapiens_tRNA-Gly-GCC-1-2	3.75	Homo_sapiens_tRNA-Gly-GCC-1-2-tRF-DA 3.750	65	12.925		0	C
blood1.fastq.gz.hq_cs.mapped	Homo_sapiens_tRNA-Gly-GCC-1-2	3.75	Homo_sapiens_tRNA-Gly-GCC-1-2-tRF-DA 3.750	66	12.925		0	C
blood1.fastq.gz.hq_cs.mapped	Homo_sapiens_tRNA-Gly-GCC-1-2	3.75	Homo_sapiens_tRNA-Gly-GCC-1-2-tRF-DA 3.750	67	12.925		0	A
blood1.fastq.gz.hq_cs.mapped	Homo_sapiens_tRNA-Gly-GCC-1-2	3.75	Homo_sapiens_tRNA-Gly-GCC-1-2-tRF-DA 3.750	68	12.925		0	T
blood1.fastq.gz.hq_cs.mapped	Homo_sapiens_tRNA-Gly-GCC-1-2	3.75	Homo_sapiens_tRNA-Gly-GCC-1-2-tRF-DA 3.750	69	12.925		0	G
blood1.fastq.gz.hq_cs.mapped	Homo_sapiens_tRNA-Gly-GCC-1-2	3.75	Homo_sapiens_tRNA-Gly-GCC-1-2-tRF-DA 3.750	70	12.925		0	C
blood1.fastq.gz.hq_cs.mapped	Homo_sapiens_tRNA-Gly-GCC-1-2	3.75	Homo_sapiens_tRNA-Gly-GCC-1-2-tRF-DA 3.750	71	12.925		0	A
blood1.fastq.gz.hq_cs.mapped	Homo_sapiens_tRNA-Gly-GCC-1-2	3.75	Homo_sapiens_tRNA-Gly-GCC-1-2-tRF-DA 3.750	72	12.925		0	C
blood1.fastq.gz.hq_cs.mapped	Homo_sapiens_tRNA-Gly-GCC-1-2	3.75	Homo_sapiens_tRNA-Gly-GCC-1-2-tRF-DA 3.750	73	12.925		0	C
blood1.fastq.gz.hq_cs.mapped	Homo_sapiens_tRNA-Gly-GCC-1-2	3.75	Homo_sapiens_tRNA-Gly-GCC-1-2-tRF-DA 3.750	74	12.925		0	A
blood1.fastq.gz.hq_cs.mapped	Homo_sapiens_tRNA-Gly-GCC-1-1	3.75	Homo_sapiens_tRNA-Gly-GCC-1-1-tRF-DA 3.750	1	43.032		0	G
blood1.fastq.gz.hq_cs.mapped	Homo_sapiens_tRNA-Gly-GCC-1-1	3.75	Homo_sapiens_tRNA-Gly-GCC-1-1-tRF-DA 3.750	2	43.032		0	C
blood1.fastq.gz.hq_cs.mapped	Homo_sapiens_tRNA-Gly-GCC-1-1	3.75	Homo_sapiens_tRNA-Gly-GCC-1-1-tRF-DA 3.750	3	43.032		0	A
blood1.fastq.gz.hq_cs.mapped	Homo_sapiens_tRNA-Gly-GCC-1-1	3.75	Homo_sapiens_tRNA-Gly-GCC-1-1-tRF-DA 3.750	4	43.032		0	T
blood1.fastq.gz.hq_cs.mapped	Homo_sapiens_tRNA-Gly-GCC-1-1	3.75	Homo_sapiens_tRNA-Gly-GCC-1-1-tRF-DA 3.750	5	43.032		0	G
blood1.fastq.gz.hq_cs.mapped	Homo_sapiens_tRNA-Gly-GCC-1-1	3.75	Homo_sapiens_tRNA-Gly-GCC-1-1-tRF-DA 3.750	6	43.032		0	G
blood1.fastq.gz.hq_cs.mapped	Homo_sapiens_tRNA-Gly-GCC-1-1	3.75	Homo_sapiens_tRNA-Gly-GCC-1-1-tRF-DA 3.750	7	43.032		0	G
blood1.fastq.gz.hq_cs.mapped	Homo_sapiens_tRNA-Gly-GCC-1-1	3.75	Homo_sapiens_tRNA-Gly-GCC-1-1-tRF-DA 3.750	8	50.023		0	T
blood1.fastq.gz.hq_cs.mapped	Homo_sapiens_tRNA-Gly-GCC-1-1	3.75	Homo_sapiens_tRNA-Gly-GCC-1-1-tRF-DA 3.750	9	50.023		0	G
blood1.fastq.gz.hq_cs.mapped	Homo_sapiens_tRNA-Gly-GCC-1-1	3.75	Homo_sapiens_tRNA-Gly-GCC-1-1-tRF-DA 3.750	10	51.608		0	G
blood1.fastq.gz.hq_cs.mapped	Homo_sapiens_tRNA-Gly-GCC-1-1	3.75	Homo_sapiens_tRNA-Gly-GCC-1-1-tRF-DA 3.750	11	53.933		0	T
blood1.fastq.gz.hq_cs.mapped	Homo_sapiens_tRNA-Gly-GCC-1-1	3.75	Homo_sapiens_tRNA-Gly-GCC-1-1-tRF-DA 3.750	12	57.557		0	T
blood1.fastq.gz.hq_cs.mapped	Homo_sapiens_tRNA-Gly-GCC-1-1	3.75	Homo_sapiens_tRNA-Gly-GCC-1-1-tRF-DA 3.750	13	59.459		0	C
blood1.fastq.gz.hq_cs.mapped	Homo_sapiens_tRNA-Gly-GCC-1-1	3.75	Homo_sapiens_tRNA-Gly-GCC-1-1-tRF-DA 3.750	14	59.459		0	A
blood1.fastq.gz.hq_cs.mapped	Homo_sapiens_tRNA-Gly-GCC-1-1	3.75	Homo_sapiens_tRNA-Gly-GCC-1-1-tRF-DA 3.750	15	61.226		0	G
blood1.fastq.gz.hq_cs.mapped	Homo_sapiens_tRNA-Gly-GCC-1-1	3.75	Homo_sapiens_tRNA-Gly-GCC-1-1-tRF-DA 3.750	16	79.118		0	T
blood1.fastq.gz.hq_cs.mapped	Homo_sapiens_tRNA-Gly-GCC-1-1	3.75	Homo_sapiens_tRNA-Gly-GCC-1-1-tRF-DA 3.750	17	79.118		0	G
blood1.fastq.gz.hq_cs.mapped	Homo_sapiens_tRNA-Gly-GCC-1-1	3.75	Homo_sapiens_tRNA-Gly-GCC-1-1-tRF-DA 3.750	18	79.118		0	G
blood1.fastq.gz.hq_cs.mapped	Homo_sapiens_tRNA-Gly-GCC-1-1	3.75	Homo_sapiens_tRNA-Gly-GCC-1-1-tRF-DA 3.750	19	82.984		0	T
blood1.fastq.gz.hq_cs.mapped	Homo_sapiens_tRNA-Gly-GCC-1-1	3.75	Homo_sapiens_tRNA-Gly-GCC-1-1-tRF-DA 3.750	20	82.984		0	A
blood1.fastq.gz.hq_cs.mapped	Homo_sapiens_tRNA-Gly-GCC-1-1	3.75	Homo_sapiens_tRNA-Gly-GCC-1-1-tRF-DA 3.750	21	82.984		0	G
blood1.fastq.gz.hq_cs.mapped	Homo_sapiens_tRNA-Gly-GCC-1-1	3.75	Homo_sapiens_tRNA-Gly-GCC-1-1-tRF-DA 3.750	22	85.082		0	A
blood1.fastq.gz.hq_cs.mapped	Homo_sapiens_tRNA-Gly-GCC-1-1	3.75	Homo_sapiens_tRNA-Gly-GCC-1-1-tRF-DA 3.750	23	85.082		0	A
blood1.fastq.gz.hq_cs.mapped	Homo_sapiens_tRNA-Gly-GCC-1-1	3.75	Homo_sapiens_tRNA-Gly-GCC-1-1-tRF-DA 3.750	24	85.082		0	T
blood1.fastq.gz.hq_cs.mapped	Homo_sapiens_tRNA-Gly-GCC-1-1	3.75	Homo_sapiens_tRNA-Gly-GCC-1-1-tRF-DA 3.750	25	85.082		0	T
blood1.fastq.gz.hq_cs.mapped	Homo_sapiens_tRNA-Gly-GCC-1-1	3.75	Homo_sapiens_tRNA-Gly-GCC-1-1-tRF-DA 3.750	26	85.082		0	C
blood1.fastq.gz.hq_cs.mapped	Homo_sapiens_tRNA-Gly-GCC-1-1	3.75	Homo_sapiens_tRNA-Gly-GCC-1-1-tRF-DA 3.750	27	85.082		0	T
blood1.fastq.gz.hq_cs.mapped	Homo_sapiens_tRNA-Gly-GCC-1-1	3.75	Homo_sapiens_tRNA-Gly-GCC-1-1-tRF-DA 3.750	28	85.082		0.0157783	C
blood1.fastq.gz.hq_cs.mapped	Homo_sapiens_tRNA-Gly-GCC-1-1	3.75	Homo_sapiens_tRNA-Gly-GCC-1-1-tRF-DA 3.750	29	85.082		0	G
blood1.fastq.gz.hq_cs.mapped	Homo_sapiens_tRNA-Gly-GCC-1-1	3.75	Homo_sapiens_tRNA-Gly-GCC-1-1-tRF-DA 3.750	30	53.224		0.0157783	C
blood1.fastq.gz.hq_cs.mapped	Homo_sapiens_tRNA-Gly-GCC-1-1	3.75	Homo_sapiens_tRNA-Gly-GCC-1-1-tRF-DA 3.750	31	35.301		0	C
blood1.fastq.gz.hq_cs.mapped	Homo_sapiens_tRNA-Gly-GCC-1-1	3.75	Homo_sapiens_tRNA-Gly-GCC-1-1-tRF-DA 3.750	32	29.835		0	T
blood1.fastq.gz.hq_cs.mapped	Homo_sapiens_tRNA-Gly-GCC-1-1	3.75	Homo_sapiens_tRNA-Gly-GCC-1-1-tRF-DA 3.750	33	20.459		0	ac
blood1.fastq.gz.hq_cs.mapped	Homo_sapiens_tRNA-Gly-GCC-1-1	3.75	Homo_sapiens_tRNA-Gly-GCC-1-1-tRF-DA 3.750	34	20.459		0	ac
blood1.fastq.gz.hq_cs.mapped	Homo_sapiens_tRNA-Gly-GCC-1-1	3.75	Homo_sapiens_tRNA-Gly-GCC-1-1-tRF-DA 3.750	35	20.459		0	ac
blood1.fastq.gz.hq_cs.mapped	Homo_sapiens_tRNA-Gly-GCC-1-1	3.75	Homo_sapiens_tRNA-Gly-GCC-1-1-tRF-DA 3.750	36	20.459		0	A
blood1.fastq.gz.hq_cs.mapped	Homo_sapiens_tRNA-Gly-GCC-1-1	3.75	Homo_sapiens_tRNA-Gly-GCC-1-1-tRF-DA 3.750	37	20.459		0	C
blood1.fastq.gz.hq_cs.mapped	Homo_sapiens_tRNA-Gly-GCC-1-1	3.75	Homo_sapiens_tRNA-Gly-GCC-1-1-tRF-DA 3.750	38	20.459		0	G
blood1.fastq.gz.hq_cs.mapped	Homo_sapiens_tRNA-Gly-GCC-1-1	3.75	Homo_sapiens_tRNA-Gly-GCC-1-1-tRF-DA 3.750	39	17.862		0	C
blood1.fastq.gz.hq_cs.mapped	Homo_sapiens_tRNA-Gly-GCC-1-1	3.75	Homo_sapiens_tRNA-Gly-GCC-1-1-tRF-DA 3.750	40	16.126		0	G
blood1.fastq.gz.hq_cs.mapped	Homo_sapiens_tRNA-Gly-GCC-1-1	3.75	Homo_sapiens_tRNA-Gly-GCC-1-1-tRF-DA 3.750	41	16.126		0	G
blood1.fastq.gz.hq_cs.mapped	Homo_sapiens_tRNA-Gly-GCC-1-1	3.75	Homo_sapiens_tRNA-Gly-GCC-1-1-tRF-DA 3.750	42	16.126		0	G
blood1.fastq.gz.hq_cs.mapped	Homo_sapiens_tRNA-Gly-GCC-1-1	3.75	Homo_sapiens_tRNA-Gly-GCC-1-1-tRF-DA 3.750	43	16.126		0	A
blood1.fastq.gz.hq_cs.mapped	Homo_sapiens_tRNA-Gly-GCC-1-1	3.75	Homo_sapiens_tRNA-Gly-GCC-1-1-tRF-DA 3.750	44	16.126		0	G
blood1.fastq.gz.hq_cs.mapped	Homo_sapiens_tRNA-Gly-GCC-1-1	3.75	Homo_sapiens_tRNA-Gly-GCC-1-1-tRF-DA 3.750	45	16.126		0	G
blood1.fastq.gz.hq_cs.mapped	Homo_sapiens_tRNA-Gly-GCC-1-1	3.75	Homo_sapiens_tRNA-Gly-GCC-1-1-tRF-DA 3.750	46	16.126		0	C
blood1.fastq.gz.hq_cs.mapped	Homo_sapiens_tRNA-Gly-GCC-1-1	3.75	Homo_sapiens_tRNA-Gly-GCC-1-1-tRF-DA 3.750	47	16.126		0	C
blood1.fastq.gz.hq_cs.mapped	Homo_sapiens_tRNA-Gly-GCC-1-1	3.75	Homo_sapiens_tRNA-Gly-GCC-1-1-tRF-DA 3.750	48	16.126		0	C
blood1.fastq.gz.hq_cs.mapped	Homo_sapiens_tRNA-Gly-GCC-1-1	3.75	Homo_sapiens_tRNA-Gly-GCC-1-1-tRF-DA 3.750	49	16.126		0	G
blood1.fastq.gz.hq_cs.mapped	Homo_sapiens_tRNA-Gly-GCC-1-1	3.75	Homo_sapiens_tRNA-Gly-GCC-1-1-tRF-DA 3.750	50	16.126		0	G
blood1.fastq.gz.hq_cs.mapped	Homo_sapiens_tRNA-Gly-GCC-1-1	3.75	Homo_sapiens_tRNA-Gly-GCC-1-1-tRF-DA 3.750	51	14.027		0	G
blood1.fastq.gz.hq_cs.mapped	Homo_sapiens_tRNA-Gly-GCC-1-1	3.75	Homo_sapiens_tRNA-Gly-GCC-1-1-tRF-DA 3.750	52	14.027		0	T
blood1.fastq.gz.hq_cs.mapped	Homo_sapiens_tRNA-Gly-GCC-1-1	3.75	Homo_sapiens_tRNA-Gly-GCC-1-1-tRF-DA 3.750	53	12.925		0	T
blood1.fastq.gz.hq_cs.mapped	Homo_sapiens_tRNA-Gly-GCC-1-1	3.75	Homo_sapiens_tRNA-Gly-GCC-1-1-tRF-DA 3.750	54	12.925		0	C
blood1.fastq.gz.hq_cs.mapped	Homo_sapiens_tRNA-Gly-GCC-1-1	3.75	Homo_sapiens_tRNA-Gly-GCC-1-1-tRF-DA 3.750	55	12.925		0	G
blood1.fastq.gz.hq_cs.mapped	Homo_sapiens_tRNA-Gly-GCC-1-1	3.75	Homo_sapiens_tRNA-Gly-GCC-1-1-tRF-DA 3.750	56	12.925		0	A
blood1.fastq.gz.hq_cs.mapped	Homo_sapiens_tRNA-Gly-GCC-1-1	3.75	Homo_sapiens_tRNA-Gly-GCC-1-1-tRF-DA 3.750	57	12.925	oneMismatch	0.0845538	T
blood1.fastq.gz.hq_cs.mapped	Homo_sapiens_tRNA-Gly-GCC-1-1	3.75	Homo_sapiens_tRNA-Gly-GCC-1-1-tRF-DA 3.750	58	12.925		0	T
blood1.fastq.gz.hq_cs.mapped	Homo_sapiens_tRNA-Gly-GCC-1-1	3.75	Homo_sapiens_tRNA-Gly-GCC-1-1-tRF-DA 3.750	59	12.925		0	C
blood1.fastq.gz.hq_cs.mapped	Homo_sapiens_tRNA-Gly-GCC-1-1	3.75	Homo_sapiens_tRNA-Gly-GCC-1-1-tRF-DA 3.750	60	12.925		0	C
blood1.fastq.gz.hq_cs.mapped	Homo_sapiens_tRNA-Gly-GCC-1-1	3.75	Homo_sapiens_tRNA-Gly-GCC-1-1-tRF-DA 3.750	61	12.925		0	C
blood1.fastq.gz.hq_cs.mapped	Homo_sapiens_tRNA-Gly-GCC-1-1	3.75	Homo_sapiens_tRNA-Gly-GCC-1-1-tRF-DA 3.750	62	12.925		0	G
blood1.fastq.gz.hq_cs.mapped	Homo_sapiens_tRNA-Gly-GCC-1-1	3.75	Homo_sapiens_tRNA-Gly-GCC-1-1-tRF-DA 3.750	63	12.925		0	G
blood1.fastq.gz.hq_cs.mapped	Homo_sapiens_tRNA-Gly-GCC-1-1	3.75	Homo_sapiens_tRNA-Gly-GCC-1-1-tRF-DA 3.750	64	12.925		0	C
blood1.fastq.gz.hq_cs.mapped	Homo_sapiens_tRNA-Gly-GCC-1-1	3.75	Homo_sapiens_tRNA-Gly-GCC-1-1-tRF-DA 3.750	65	12.925		0	C
blood1.fastq.gz.hq_cs.mapped	Homo_sapiens_tRNA-Gly-GCC-1-1	3.75	Homo_sapiens_tRNA-Gly-GCC-1-1-tRF-DA 3.750	66	12.925		0	C
blood1.fastq.gz.hq_cs.mapped	Homo_sapiens_tRNA-Gly-GCC-1-1	3.75	Homo_sapiens_tRNA-Gly-GCC-1-1-tRF-DA 3.750	67	12.925		0	A
blood1.fastq.gz.hq_cs.mapped	Homo_sapiens_tRNA-Gly-GCC-1-1	3.75	Homo_sapiens_tRNA-Gly-GCC-1-1-tRF-DA 3.750	68	12.925		0	T
blood1.fastq.gz.hq_cs.mapped	Homo_sapiens_tRNA-Gly-GCC-1-1	3.75	Homo_sapiens_tRNA-Gly-GCC-1-1-tRF-DA 3.750	69	12.925		0	G
blood1.fastq.gz.hq_cs.mapped	Homo_sapiens_tRNA-Gly-GCC-1-1	3.75	Homo_sapiens_tRNA-Gly-GCC-1-1-tRF-DA 3.750	70	12.925		0	C
blood1.fastq.gz.hq_cs.mapped	Homo_sapiens_tRNA-Gly-GCC-1-1	3.75	Homo_sapiens_tRNA-Gly-GCC-1-1-tRF-DA 3.750	71	12.925		0	A
blood1.fastq.gz.hq_cs.mapped	Homo_sapiens_tRNA-Gly-GCC-1-1	3.75	Homo_sapiens_tRNA-Gly-GCC-1-1-tRF-DA 3.750	72	12.925		0	C
blood1.fastq.gz.hq_cs.mapped	Homo_sapiens_tRNA-Gly-GCC-1-1	3.75	Homo_sapiens_tRNA-Gly-GCC-1-1-tRF-DA 3.750	73	12.925		0	C
blood1.fastq.gz.hq_cs.mapped	Homo_sapiens_tRNA-Gly-GCC-1-1	3.75	Homo_sapiens_tRNA-Gly-GCC-1-1-tRF-DA 3.750	74	12.925		0	A
blood1.fastq.gz.hq_cs.mapped	Homo_sapiens_tRNA-Gly-GCC-1-3	3.75	Homo_sapiens_tRNA-Gly-GCC-1-3-tRF-DA 3.750	1	43.032		0	G
blood1.fastq.gz.hq_cs.mapped	Homo_sapiens_tRNA-Gly-GCC-1-3	3.75	Homo_sapiens_tRNA-Gly-GCC-1-3-tRF-DA 3.750	2	43.032		0	C
blood1.fastq.gz.hq_cs.mapped	Homo_sapiens_tRNA-Gly-GCC-1-3	3.75	Homo_sapiens_tRNA-Gly-GCC-1-3-tRF-DA 3.750	3	43.032		0	A
blood1.fastq.gz.hq_cs.mapped	Homo_sapiens_tRNA-Gly-GCC-1-3	3.75	Homo_sapiens_tRNA-Gly-GCC-1-3-tRF-DA 3.750	4	43.032		0	T
blood1.fastq.gz.hq_cs.mapped	Homo_sapiens_tRNA-Gly-GCC-1-3	3.75	Homo_sapiens_tRNA-Gly-GCC-1-3-tRF-DA 3.750	5	43.032		0	G
blood1.fastq.gz.hq_cs.mapped	Homo_sapiens_tRNA-Gly-GCC-1-3	3.75	Homo_sapiens_tRNA-Gly-GCC-1-3-tRF-DA 3.750	6	43.032		0	G
blood1.fastq.gz.hq_cs.mapped	Homo_sapiens_tRNA-Gly-GCC-1-3	3.75	Homo_sapiens_tRNA-Gly-GCC-1-3-tRF-DA 3.750	7	43.032		0	G
blood1.fastq.gz.hq_cs.mapped	Homo_sapiens_tRNA-Gly-GCC-1-3	3.75	Homo_sapiens_tRNA-Gly-GCC-1-3-tRF-DA 3.750	8	50.023		0	T
blood1.fastq.gz.hq_cs.mapped	Homo_sapiens_tRNA-Gly-GCC-1-3	3.75	Homo_sapiens_tRNA-Gly-GCC-1-3-tRF-DA 3.750	9	50.023		0	G
blood1.fastq.gz.hq_cs.mapped	Homo_sapiens_tRNA-Gly-GCC-1-3	3.75	Homo_sapiens_tRNA-Gly-GCC-1-3-tRF-DA 3.750	10	51.608		0	G
blood1.fastq.gz.hq_cs.mapped	Homo_sapiens_tRNA-Gly-GCC-1-3	3.75	Homo_sapiens_tRNA-Gly-GCC-1-3-tRF-DA 3.750	11	53.933		0	T
blood1.fastq.gz.hq_cs.mapped	Homo_sapiens_tRNA-Gly-GCC-1-3	3.75	Homo_sapiens_tRNA-Gly-GCC-1-3-tRF-DA 3.750	12	57.557		0	T
blood1.fastq.gz.hq_cs.mapped	Homo_sapiens_tRNA-Gly-GCC-1-3	3.75	Homo_sapiens_tRNA-Gly-GCC-1-3-tRF-DA 3.750	13	59.459		0	C
blood1.fastq.gz.hq_cs.mapped	Homo_sapiens_tRNA-Gly-GCC-1-3	3.75	Homo_sapiens_tRNA-Gly-GCC-1-3-tRF-DA 3.750	14	59.459		0	A
blood1.fastq.gz.hq_cs.mapped	Homo_sapiens_tRNA-Gly-GCC-1-3	3.75	Homo_sapiens_tRNA-Gly-GCC-1-3-tRF-DA 3.750	15	61.226		0	G
blood1.fastq.gz.hq_cs.mapped	Homo_sapiens_tRNA-Gly-GCC-1-3	3.75	Homo_sapiens_tRNA-Gly-GCC-1-3-tRF-DA 3.750	16	79.118		0	T
blood1.fastq.gz.hq_cs.mapped	Homo_sapiens_tRNA-Gly-GCC-1-3	3.75	Homo_sapiens_tRNA-Gly-GCC-1-3-tRF-DA 3.750	17	79.118		0	G
blood1.fastq.gz.hq_cs.mapped	Homo_sapiens_tRNA-Gly-GCC-1-3	3.75	Homo_sapiens_tRNA-Gly-GCC-1-3-tRF-DA 3.750	18	79.118		0	G
blood1.fastq.gz.hq_cs.mapped	Homo_sapiens_tRNA-Gly-GCC-1-3	3.75	Homo_sapiens_tRNA-Gly-GCC-1-3-tRF-DA 3.750	19	82.984		0	T
blood1.fastq.gz.hq_cs.mapped	Homo_sapiens_tRNA-Gly-GCC-1-3	3.75	Homo_sapiens_tRNA-Gly-GCC-1-3-tRF-DA 3.750	20	82.984		0	A
blood1.fastq.gz.hq_cs.mapped	Homo_sapiens_tRNA-Gly-GCC-1-3	3.75	Homo_sapiens_tRNA-Gly-GCC-1-3-tRF-DA 3.750	21	82.984		0	G
blood1.fastq.gz.hq_cs.mapped	Homo_sapiens_tRNA-Gly-GCC-1-3	3.75	Homo_sapiens_tRNA-Gly-GCC-1-3-tRF-DA 3.750	22	85.082		0	A
blood1.fastq.gz.hq_cs.mapped	Homo_sapiens_tRNA-Gly-GCC-1-3	3.75	Homo_sapiens_tRNA-Gly-GCC-1-3-tRF-DA 3.750	23	85.082		0	A
blood1.fastq.gz.hq_cs.mapped	Homo_sapiens_tRNA-Gly-GCC-1-3	3.75	Homo_sapiens_tRNA-Gly-GCC-1-3-tRF-DA 3.750	24	85.082		0	T
blood1.fastq.gz.hq_cs.mapped	Homo_sapiens_tRNA-Gly-GCC-1-3	3.75	Homo_sapiens_tRNA-Gly-GCC-1-3-tRF-DA 3.750	25	85.082		0	T
blood1.fastq.gz.hq_cs.mapped	Homo_sapiens_tRNA-Gly-GCC-1-3	3.75	Homo_sapiens_tRNA-Gly-GCC-1-3-tRF-DA 3.750	26	85.082		0	C
blood1.fastq.gz.hq_cs.mapped	Homo_sapiens_tRNA-Gly-GCC-1-3	3.75	Homo_sapiens_tRNA-Gly-GCC-1-3-tRF-DA 3.750	27	85.082		0	T
blood1.fastq.gz.hq_cs.mapped	Homo_sapiens_tRNA-Gly-GCC-1-3	3.75	Homo_sapiens_tRNA-Gly-GCC-1-3-tRF-DA 3.750	28	85.082		0.0157783	C
blood1.fastq.gz.hq_cs.mapped	Homo_sapiens_tRNA-Gly-GCC-1-3	3.75	Homo_sapiens_tRNA-Gly-GCC-1-3-tRF-DA 3.750	29	85.082		0	G
blood1.fastq.gz.hq_cs.mapped	Homo_sapiens_tRNA-Gly-GCC-1-3	3.75	Homo_sapiens_tRNA-Gly-GCC-1-3-tRF-DA 3.750	30	53.224		0.0157783	C
blood1.fastq.gz.hq_cs.mapped	Homo_sapiens_tRNA-Gly-GCC-1-3	3.75	Homo_sapiens_tRNA-Gly-GCC-1-3-tRF-DA 3.750	31	35.301		0	C
blood1.fastq.gz.hq_cs.mapped	Homo_sapiens_tRNA-Gly-GCC-1-3	3.75	Homo_sapiens_tRNA-Gly-GCC-1-3-tRF-DA 3.750	32	29.835		0	T
blood1.fastq.gz.hq_cs.mapped	Homo_sapiens_tRNA-Gly-GCC-1-3	3.75	Homo_sapiens_tRNA-Gly-GCC-1-3-tRF-DA 3.750	33	20.459		0	ac
blood1.fastq.gz.hq_cs.mapped	Homo_sapiens_tRNA-Gly-GCC-1-3	3.75	Homo_sapiens_tRNA-Gly-GCC-1-3-tRF-DA 3.750	34	20.459		0	ac
blood1.fastq.gz.hq_cs.mapped	Homo_sapiens_tRNA-Gly-GCC-1-3	3.75	Homo_sapiens_tRNA-Gly-GCC-1-3-tRF-DA 3.750	35	20.459		0	ac
blood1.fastq.gz.hq_cs.mapped	Homo_sapiens_tRNA-Gly-GCC-1-3	3.75	Homo_sapiens_tRNA-Gly-GCC-1-3-tRF-DA 3.750	36	20.459		0	A
blood1.fastq.gz.hq_cs.mapped	Homo_sapiens_tRNA-Gly-GCC-1-3	3.75	Homo_sapiens_tRNA-Gly-GCC-1-3-tRF-DA 3.750	37	20.459		0	C
blood1.fastq.gz.hq_cs.mapped	Homo_sapiens_tRNA-Gly-GCC-1-3	3.75	Homo_sapiens_tRNA-Gly-GCC-1-3-tRF-DA 3.750	38	20.459		0	G
blood1.fastq.gz.hq_cs.mapped	Homo_sapiens_tRNA-Gly-GCC-1-3	3.75	Homo_sapiens_tRNA-Gly-GCC-1-3-tRF-DA 3.750	39	17.862		0	C
blood1.fastq.gz.hq_cs.mapped	Homo_sapiens_tRNA-Gly-GCC-1-3	3.75	Homo_sapiens_tRNA-Gly-GCC-1-3-tRF-DA 3.750	40	16.126		0	G
blood1.fastq.gz.hq_cs.mapped	Homo_sapiens_tRNA-Gly-GCC-1-3	3.75	Homo_sapiens_tRNA-Gly-GCC-1-3-tRF-DA 3.750	41	16.126		0	G
blood1.fastq.gz.hq_cs.mapped	Homo_sapiens_tRNA-Gly-GCC-1-3	3.75	Homo_sapiens_tRNA-Gly-GCC-1-3-tRF-DA 3.750	42	16.126		0	G
blood1.fastq.gz.hq_cs.mapped	Homo_sapiens_tRNA-Gly-GCC-1-3	3.75	Homo_sapiens_tRNA-Gly-GCC-1-3-tRF-DA 3.750	43	16.126		0	A
blood1.fastq.gz.hq_cs.mapped	Homo_sapiens_tRNA-Gly-GCC-1-3	3.75	Homo_sapiens_tRNA-Gly-GCC-1-3-tRF-DA 3.750	44	16.126		0	G
blood1.fastq.gz.hq_cs.mapped	Homo_sapiens_tRNA-Gly-GCC-1-3	3.75	Homo_sapiens_tRNA-Gly-GCC-1-3-tRF-DA 3.750	45	16.126		0	G
blood1.fastq.gz.hq_cs.mapped	Homo_sapiens_tRNA-Gly-GCC-1-3	3.75	Homo_sapiens_tRNA-Gly-GCC-1-3-tRF-DA 3.750	46	16.126		0	C
blood1.fastq.gz.hq_cs.mapped	Homo_sapiens_tRNA-Gly-GCC-1-3	3.75	Homo_sapiens_tRNA-Gly-GCC-1-3-tRF-DA 3.750	47	16.126		0	C
blood1.fastq.gz.hq_cs.mapped	Homo_sapiens_tRNA-Gly-GCC-1-3	3.75	Homo_sapiens_tRNA-Gly-GCC-1-3-tRF-DA 3.750	48	16.126		0	C
blood1.fastq.gz.hq_cs.mapped	Homo_sapiens_tRNA-Gly-GCC-1-3	3.75	Homo_sapiens_tRNA-Gly-GCC-1-3-tRF-DA 3.750	49	16.126		0	G
blood1.fastq.gz.hq_cs.mapped	Homo_sapiens_tRNA-Gly-GCC-1-3	3.75	Homo_sapiens_tRNA-Gly-GCC-1-3-tRF-DA 3.750	50	16.126		0	G
blood1.fastq.gz.hq_cs.mapped	Homo_sapiens_tRNA-Gly-GCC-1-3	3.75	Homo_sapiens_tRNA-Gly-GCC-1-3-tRF-DA 3.750	51	14.027		0	G
blood1.fastq.gz.hq_cs.mapped	Homo_sapiens_tRNA-Gly-GCC-1-3	3.75	Homo_sapiens_tRNA-Gly-GCC-1-3-tRF-DA 3.750	52	14.027		0	T
blood1.fastq.gz.hq_cs.mapped	Homo_sapiens_tRNA-Gly-GCC-1-3	3.75	Homo_sapiens_tRNA-Gly-GCC-1-3-tRF-DA 3.750	53	12.925		0	T
blood1.fastq.gz.hq_cs.mapped	Homo_sapiens_tRNA-Gly-GCC-1-3	3.75	Homo_sapiens_tRNA-Gly-GCC-1-3-tRF-DA 3.750	54	12.925		0	C
blood1.fastq.gz.hq_cs.mapped	Homo_sapiens_tRNA-Gly-GCC-1-3	3.75	Homo_sapiens_tRNA-Gly-GCC-1-3-tRF-DA 3.750	55	12.925		0	G
blood1.fastq.gz.hq_cs.mapped	Homo_sapiens_tRNA-Gly-GCC-1-3	3.75	Homo_sapiens_tRNA-Gly-GCC-1-3-tRF-DA 3.750	56	12.925		0	A
blood1.fastq.gz.hq_cs.mapped	Homo_sapiens_tRNA-Gly-GCC-1-3	3.75	Homo_sapiens_tRNA-Gly-GCC-1-3-tRF-DA 3.750	57	12.925	oneMismatch	0.0845538	T
blood1.fastq.gz.hq_cs.mapped	Homo_sapiens_tRNA-Gly-GCC-1-3	3.75	Homo_sapiens_tRNA-Gly-GCC-1-3-tRF-DA 3.750	58	12.925		0	T
blood1.fastq.gz.hq_cs.mapped	Homo_sapiens_tRNA-Gly-GCC-1-3	3.75	Homo_sapiens_tRNA-Gly-GCC-1-3-tRF-DA 3.750	59	12.925		0	C
blood1.fastq.gz.hq_cs.mapped	Homo_sapiens_tRNA-Gly-GCC-1-3	3.75	Homo_sapiens_tRNA-Gly-GCC-1-3-tRF-DA 3.750	60	12.925		0	C
blood1.fastq.gz.hq_cs.mapped	Homo_sapiens_tRNA-Gly-GCC-1-3	3.75	Homo_sapiens_tRNA-Gly-GCC-1-3-tRF-DA 3.750	61	12.925		0	C
blood1.fastq.gz.hq_cs.mapped	Homo_sapiens_tRNA-Gly-GCC-1-3	3.75	Homo_sapiens_tRNA-Gly-GCC-1-3-tRF-DA 3.750	62	12.925		0	G
blood1.fastq.gz.hq_cs.mapped	Homo_sapiens_tRNA-Gly-GCC-1-3	3.75	Homo_sapiens_tRNA-Gly-GCC-1-3-tRF-DA 3.750	63	12.925		0	G
blood1.fastq.gz.hq_cs.mapped	Homo_sapiens_tRNA-Gly-GCC-1-3	3.75	Homo_sapiens_tRNA-Gly-GCC-1-3-tRF-DA 3.750	64	12.925		0	C
blood1.fastq.gz.hq_cs.mapped	Homo_sapiens_tRNA-Gly-GCC-1-3	3.75	Homo_sapiens_tRNA-Gly-GCC-1-3-tRF-DA 3.750	65	12.925		0	C
blood1.fastq.gz.hq_cs.mapped	Homo_sapiens_tRNA-Gly-GCC-1-3	3.75	Homo_sapiens_tRNA-Gly-GCC-1-3-tRF-DA 3.750	66	12.925		0	C
blood1.fastq.gz.hq_cs.mapped	Homo_sapiens_tRNA-Gly-GCC-1-3	3.75	Homo_sapiens_tRNA-Gly-GCC-1-3-tRF-DA 3.750	67	12.925		0	A
blood1.fastq.gz.hq_cs.mapped	Homo_sapiens_tRNA-Gly-GCC-1-3	3.75	Homo_sapiens_tRNA-Gly-GCC-1-3-tRF-DA 3.750	68	12.925		0	T
blood1.fastq.gz.hq_cs.mapped	Homo_sapiens_tRNA-Gly-GCC-1-3	3.75	Homo_sapiens_tRNA-Gly-GCC-1-3-tRF-DA 3.750	69	12.925		0	G
blood1.fastq.gz.hq_cs.mapped	Homo_sapiens_tRNA-Gly-GCC-1-3	3.75	Homo_sapiens_tRNA-Gly-GCC-1-3-tRF-DA 3.750	70	12.925		0	C
blood1.fastq.gz.hq_cs.mapped	Homo_sapiens_tRNA-Gly-GCC-1-3	3.75	Homo_sapiens_tRNA-Gly-GCC-1-3-tRF-DA 3.750	71	12.925		0	A
blood1.fastq.gz.hq_cs.mapped	Homo_sapiens_tRNA-Gly-GCC-1-3	3.75	Homo_sapiens_tRNA-Gly-GCC-1-3-tRF-DA 3.750	72	12.925		0	C
blood1.fastq.gz.hq_cs.mapped	Homo_sapiens_tRNA-Gly-GCC-1-3	3.75	Homo_sapiens_tRNA-Gly-GCC-1-3-tRF-DA 3.750	73	12.925		0	C
blood1.fastq.gz.hq_cs.mapped	Homo_sapiens_tRNA-Gly-GCC-1-3	3.75	Homo_sapiens_tRNA-Gly-GCC-1-3-tRF-DA 3.750	74	12.925		0	A
blood1.fastq.gz.hq_cs.mapped	Homo_sapiens_tRNA-Gly-GCC-1-4	3.75	Homo_sapiens_tRNA-Gly-GCC-1-4-tRF-DA 3.750	1	43.032		0	G
blood1.fastq.gz.hq_cs.mapped	Homo_sapiens_tRNA-Gly-GCC-1-4	3.75	Homo_sapiens_tRNA-Gly-GCC-1-4-tRF-DA 3.750	2	43.032		0	C
blood1.fastq.gz.hq_cs.mapped	Homo_sapiens_tRNA-Gly-GCC-1-4	3.75	Homo_sapiens_tRNA-Gly-GCC-1-4-tRF-DA 3.750	3	43.032		0	A
blood1.fastq.gz.hq_cs.mapped	Homo_sapiens_tRNA-Gly-GCC-1-4	3.75	Homo_sapiens_tRNA-Gly-GCC-1-4-tRF-DA 3.750	4	43.032		0	T
blood1.fastq.gz.hq_cs.mapped	Homo_sapiens_tRNA-Gly-GCC-1-4	3.75	Homo_sapiens_tRNA-Gly-GCC-1-4-tRF-DA 3.750	5	43.032		0	G
blood1.fastq.gz.hq_cs.mapped	Homo_sapiens_tRNA-Gly-GCC-1-4	3.75	Homo_sapiens_tRNA-Gly-GCC-1-4-tRF-DA 3.750	6	43.032		0	G
blood1.fastq.gz.hq_cs.mapped	Homo_sapiens_tRNA-Gly-GCC-1-4	3.75	Homo_sapiens_tRNA-Gly-GCC-1-4-tRF-DA 3.750	7	43.032		0	G
blood1.fastq.gz.hq_cs.mapped	Homo_sapiens_tRNA-Gly-GCC-1-4	3.75	Homo_sapiens_tRNA-Gly-GCC-1-4-tRF-DA 3.750	8	50.023		0	T
blood1.fastq.gz.hq_cs.mapped	Homo_sapiens_tRNA-Gly-GCC-1-4	3.75	Homo_sapiens_tRNA-Gly-GCC-1-4-tRF-DA 3.750	9	50.023		0	G
blood1.fastq.gz.hq_cs.mapped	Homo_sapiens_tRNA-Gly-GCC-1-4	3.75	Homo_sapiens_tRNA-Gly-GCC-1-4-tRF-DA 3.750	10	51.608		0	G
blood1.fastq.gz.hq_cs.mapped	Homo_sapiens_tRNA-Gly-GCC-1-4	3.75	Homo_sapiens_tRNA-Gly-GCC-1-4-tRF-DA 3.750	11	53.933		0	T
blood1.fastq.gz.hq_cs.mapped	Homo_sapiens_tRNA-Gly-GCC-1-4	3.75	Homo_sapiens_tRNA-Gly-GCC-1-4-tRF-DA 3.750	12	57.557		0	T
blood1.fastq.gz.hq_cs.mapped	Homo_sapiens_tRNA-Gly-GCC-1-4	3.75	Homo_sapiens_tRNA-Gly-GCC-1-4-tRF-DA 3.750	13	59.459		0	C
blood1.fastq.gz.hq_cs.mapped	Homo_sapiens_tRNA-Gly-GCC-1-4	3.75	Homo_sapiens_tRNA-Gly-GCC-1-4-tRF-DA 3.750	14	59.459		0	A
blood1.fastq.gz.hq_cs.mapped	Homo_sapiens_tRNA-Gly-GCC-1-4	3.75	Homo_sapiens_tRNA-Gly-GCC-1-4-tRF-DA 3.750	15	61.226		0	G
blood1.fastq.gz.hq_cs.mapped	Homo_sapiens_tRNA-Gly-GCC-1-4	3.75	Homo_sapiens_tRNA-Gly-GCC-1-4-tRF-DA 3.750	16	79.118		0	T
blood1.fastq.gz.hq_cs.mapped	Homo_sapiens_tRNA-Gly-GCC-1-4	3.75	Homo_sapiens_tRNA-Gly-GCC-1-4-tRF-DA 3.750	17	79.118		0	G
blood1.fastq.gz.hq_cs.mapped	Homo_sapiens_tRNA-Gly-GCC-1-4	3.75	Homo_sapiens_tRNA-Gly-GCC-1-4-tRF-DA 3.750	18	79.118		0	G
blood1.fastq.gz.hq_cs.mapped	Homo_sapiens_tRNA-Gly-GCC-1-4	3.75	Homo_sapiens_tRNA-Gly-GCC-1-4-tRF-DA 3.750	19	82.984		0	T
blood1.fastq.gz.hq_cs.mapped	Homo_sapiens_tRNA-Gly-GCC-1-4	3.75	Homo_sapiens_tRNA-Gly-GCC-1-4-tRF-DA 3.750	20	82.984		0	A
blood1.fastq.gz.hq_cs.mapped	Homo_sapiens_tRNA-Gly-GCC-1-4	3.75	Homo_sapiens_tRNA-Gly-GCC-1-4-tRF-DA 3.750	21	82.984		0	G
blood1.fastq.gz.hq_cs.mapped	Homo_sapiens_tRNA-Gly-GCC-1-4	3.75	Homo_sapiens_tRNA-Gly-GCC-1-4-tRF-DA 3.750	22	85.082		0	A
blood1.fastq.gz.hq_cs.mapped	Homo_sapiens_tRNA-Gly-GCC-1-4	3.75	Homo_sapiens_tRNA-Gly-GCC-1-4-tRF-DA 3.750	23	85.082		0	A
blood1.fastq.gz.hq_cs.mapped	Homo_sapiens_tRNA-Gly-GCC-1-4	3.75	Homo_sapiens_tRNA-Gly-GCC-1-4-tRF-DA 3.750	24	85.082		0	T
blood1.fastq.gz.hq_cs.mapped	Homo_sapiens_tRNA-Gly-GCC-1-4	3.75	Homo_sapiens_tRNA-Gly-GCC-1-4-tRF-DA 3.750	25	85.082		0	T
blood1.fastq.gz.hq_cs.mapped	Homo_sapiens_tRNA-Gly-GCC-1-4	3.75	Homo_sapiens_tRNA-Gly-GCC-1-4-tRF-DA 3.750	26	85.082		0	C
blood1.fastq.gz.hq_cs.mapped	Homo_sapiens_tRNA-Gly-GCC-1-4	3.75	Homo_sapiens_tRNA-Gly-GCC-1-4-tRF-DA 3.750	27	85.082		0	T
blood1.fastq.gz.hq_cs.mapped	Homo_sapiens_tRNA-Gly-GCC-1-4	3.75	Homo_sapiens_tRNA-Gly-GCC-1-4-tRF-DA 3.750	28	85.082		0.0157783	C
blood1.fastq.gz.hq_cs.mapped	Homo_sapiens_tRNA-Gly-GCC-1-4	3.75	Homo_sapiens_tRNA-Gly-GCC-1-4-tRF-DA 3.750	29	85.082		0	G
blood1.fastq.gz.hq_cs.mapped	Homo_sapiens_tRNA-Gly-GCC-1-4	3.75	Homo_sapiens_tRNA-Gly-GCC-1-4-tRF-DA 3.750	30	53.224		0.0157783	C
blood1.fastq.gz.hq_cs.mapped	Homo_sapiens_tRNA-Gly-GCC-1-4	3.75	Homo_sapiens_tRNA-Gly-GCC-1-4-tRF-DA 3.750	31	35.301		0	C
blood1.fastq.gz.hq_cs.mapped	Homo_sapiens_tRNA-Gly-GCC-1-4	3.75	Homo_sapiens_tRNA-Gly-GCC-1-4-tRF-DA 3.750	32	29.835		0	T
blood1.fastq.gz.hq_cs.mapped	Homo_sapiens_tRNA-Gly-GCC-1-4	3.75	Homo_sapiens_tRNA-Gly-GCC-1-4-tRF-DA 3.750	33	20.459		0	ac
blood1.fastq.gz.hq_cs.mapped	Homo_sapiens_tRNA-Gly-GCC-1-4	3.75	Homo_sapiens_tRNA-Gly-GCC-1-4-tRF-DA 3.750	34	20.459		0	ac
blood1.fastq.gz.hq_cs.mapped	Homo_sapiens_tRNA-Gly-GCC-1-4	3.75	Homo_sapiens_tRNA-Gly-GCC-1-4-tRF-DA 3.750	35	20.459		0	ac
blood1.fastq.gz.hq_cs.mapped	Homo_sapiens_tRNA-Gly-GCC-1-4	3.75	Homo_sapiens_tRNA-Gly-GCC-1-4-tRF-DA 3.750	36	20.459		0	A
blood1.fastq.gz.hq_cs.mapped	Homo_sapiens_tRNA-Gly-GCC-1-4	3.75	Homo_sapiens_tRNA-Gly-GCC-1-4-tRF-DA 3.750	37	20.459		0	C
blood1.fastq.gz.hq_cs.mapped	Homo_sapiens_tRNA-Gly-GCC-1-4	3.75	Homo_sapiens_tRNA-Gly-GCC-1-4-tRF-DA 3.750	38	20.459		0	G
blood1.fastq.gz.hq_cs.mapped	Homo_sapiens_tRNA-Gly-GCC-1-4	3.75	Homo_sapiens_tRNA-Gly-GCC-1-4-tRF-DA 3.750	39	17.862		0	C
blood1.fastq.gz.hq_cs.mapped	Homo_sapiens_tRNA-Gly-GCC-1-4	3.75	Homo_sapiens_tRNA-Gly-GCC-1-4-tRF-DA 3.750	40	16.126		0	G
blood1.fastq.gz.hq_cs.mapped	Homo_sapiens_tRNA-Gly-GCC-1-4	3.75	Homo_sapiens_tRNA-Gly-GCC-1-4-tRF-DA 3.750	41	16.126		0	G
blood1.fastq.gz.hq_cs.mapped	Homo_sapiens_tRNA-Gly-GCC-1-4	3.75	Homo_sapiens_tRNA-Gly-GCC-1-4-tRF-DA 3.750	42	16.126		0	G
blood1.fastq.gz.hq_cs.mapped	Homo_sapiens_tRNA-Gly-GCC-1-4	3.75	Homo_sapiens_tRNA-Gly-GCC-1-4-tRF-DA 3.750	43	16.126		0	A
blood1.fastq.gz.hq_cs.mapped	Homo_sapiens_tRNA-Gly-GCC-1-4	3.75	Homo_sapiens_tRNA-Gly-GCC-1-4-tRF-DA 3.750	44	16.126		0	G
blood1.fastq.gz.hq_cs.mapped	Homo_sapiens_tRNA-Gly-GCC-1-4	3.75	Homo_sapiens_tRNA-Gly-GCC-1-4-tRF-DA 3.750	45	16.126		0	G
blood1.fastq.gz.hq_cs.mapped	Homo_sapiens_tRNA-Gly-GCC-1-4	3.75	Homo_sapiens_tRNA-Gly-GCC-1-4-tRF-DA 3.750	46	16.126		0	C
blood1.fastq.gz.hq_cs.mapped	Homo_sapiens_tRNA-Gly-GCC-1-4	3.75	Homo_sapiens_tRNA-Gly-GCC-1-4-tRF-DA 3.750	47	16.126		0	C
blood1.fastq.gz.hq_cs.mapped	Homo_sapiens_tRNA-Gly-GCC-1-4	3.75	Homo_sapiens_tRNA-Gly-GCC-1-4-tRF-DA 3.750	48	16.126		0	C
blood1.fastq.gz.hq_cs.mapped	Homo_sapiens_tRNA-Gly-GCC-1-4	3.75	Homo_sapiens_tRNA-Gly-GCC-1-4-tRF-DA 3.750	49	16.126		0	G
blood1.fastq.gz.hq_cs.mapped	Homo_sapiens_tRNA-Gly-GCC-1-4	3.75	Homo_sapiens_tRNA-Gly-GCC-1-4-tRF-DA 3.750	50	16.126		0	G
blood1.fastq.gz.hq_cs.mapped	Homo_sapiens_tRNA-Gly-GCC-1-4	3.75	Homo_sapiens_tRNA-Gly-GCC-1-4-tRF-DA 3.750	51	14.027		0	G
blood1.fastq.gz.hq_cs.mapped	Homo_sapiens_tRNA-Gly-GCC-1-4	3.75	Homo_sapiens_tRNA-Gly-GCC-1-4-tRF-DA 3.750	52	14.027		0	T
blood1.fastq.gz.hq_cs.mapped	Homo_sapiens_tRNA-Gly-GCC-1-4	3.75	Homo_sapiens_tRNA-Gly-GCC-1-4-tRF-DA 3.750	53	12.925		0	T
blood1.fastq.gz.hq_cs.mapped	Homo_sapiens_tRNA-Gly-GCC-1-4	3.75	Homo_sapiens_tRNA-Gly-GCC-1-4-tRF-DA 3.750	54	12.925		0	C
blood1.fastq.gz.hq_cs.mapped	Homo_sapiens_tRNA-Gly-GCC-1-4	3.75	Homo_sapiens_tRNA-Gly-GCC-1-4-tRF-DA 3.750	55	12.925		0	G
blood1.fastq.gz.hq_cs.mapped	Homo_sapiens_tRNA-Gly-GCC-1-4	3.75	Homo_sapiens_tRNA-Gly-GCC-1-4-tRF-DA 3.750	56	12.925		0	A
blood1.fastq.gz.hq_cs.mapped	Homo_sapiens_tRNA-Gly-GCC-1-4	3.75	Homo_sapiens_tRNA-Gly-GCC-1-4-tRF-DA 3.750	57	12.925	oneMismatch	0.0845538	T
blood1.fastq.gz.hq_cs.mapped	Homo_sapiens_tRNA-Gly-GCC-1-4	3.75	Homo_sapiens_tRNA-Gly-GCC-1-4-tRF-DA 3.750	58	12.925		0	T
blood1.fastq.gz.hq_cs.mapped	Homo_sapiens_tRNA-Gly-GCC-1-4	3.75	Homo_sapiens_tRNA-Gly-GCC-1-4-tRF-DA 3.750	59	12.925		0	C
blood1.fastq.gz.hq_cs.mapped	Homo_sapiens_tRNA-Gly-GCC-1-4	3.75	Homo_sapiens_tRNA-Gly-GCC-1-4-tRF-DA 3.750	60	12.925		0	C
blood1.fastq.gz.hq_cs.mapped	Homo_sapiens_tRNA-Gly-GCC-1-4	3.75	Homo_sapiens_tRNA-Gly-GCC-1-4-tRF-DA 3.750	61	12.925		0	C
blood1.fastq.gz.hq_cs.mapped	Homo_sapiens_tRNA-Gly-GCC-1-4	3.75	Homo_sapiens_tRNA-Gly-GCC-1-4-tRF-DA 3.750	62	12.925		0	G
blood1.fastq.gz.hq_cs.mapped	Homo_sapiens_tRNA-Gly-GCC-1-4	3.75	Homo_sapiens_tRNA-Gly-GCC-1-4-tRF-DA 3.750	63	12.925		0	G
blood1.fastq.gz.hq_cs.mapped	Homo_sapiens_tRNA-Gly-GCC-1-4	3.75	Homo_sapiens_tRNA-Gly-GCC-1-4-tRF-DA 3.750	64	12.925		0	C
blood1.fastq.gz.hq_cs.mapped	Homo_sapiens_tRNA-Gly-GCC-1-4	3.75	Homo_sapiens_tRNA-Gly-GCC-1-4-tRF-DA 3.750	65	12.925		0	C
blood1.fastq.gz.hq_cs.mapped	Homo_sapiens_tRNA-Gly-GCC-1-4	3.75	Homo_sapiens_tRNA-Gly-GCC-1-4-tRF-DA 3.750	66	12.925		0	C
blood1.fastq.gz.hq_cs.mapped	Homo_sapiens_tRNA-Gly-GCC-1-4	3.75	Homo_sapiens_tRNA-Gly-GCC-1-4-tRF-DA 3.750	67	12.925		0	A
blood1.fastq.gz.hq_cs.mapped	Homo_sapiens_tRNA-Gly-GCC-1-4	3.75	Homo_sapiens_tRNA-Gly-GCC-1-4-tRF-DA 3.750	68	12.925		0	T
blood1.fastq.gz.hq_cs.mapped	Homo_sapiens_tRNA-Gly-GCC-1-4	3.75	Homo_sapiens_tRNA-Gly-GCC-1-4-tRF-DA 3.750	69	12.925		0	G
blood1.fastq.gz.hq_cs.mapped	Homo_sapiens_tRNA-Gly-GCC-1-4	3.75	Homo_sapiens_tRNA-Gly-GCC-1-4-tRF-DA 3.750	70	12.925		0	C
blood1.fastq.gz.hq_cs.mapped	Homo_sapiens_tRNA-Gly-GCC-1-4	3.75	Homo_sapiens_tRNA-Gly-GCC-1-4-tRF-DA 3.750	71	12.925		0	A
blood1.fastq.gz.hq_cs.mapped	Homo_sapiens_tRNA-Gly-GCC-1-4	3.75	Homo_sapiens_tRNA-Gly-GCC-1-4-tRF-DA 3.750	72	12.925		0	C
blood1.fastq.gz.hq_cs.mapped	Homo_sapiens_tRNA-Gly-GCC-1-4	3.75	Homo_sapiens_tRNA-Gly-GCC-1-4-tRF-DA 3.750	73	12.925		0	C
blood1.fastq.gz.hq_cs.mapped	Homo_sapiens_tRNA-Gly-GCC-1-4	3.75	Homo_sapiens_tRNA-Gly-GCC-1-4-tRF-DA 3.750	74	12.925		0	A
blood1.fastq.gz.hq_cs.mapped	Homo_sapiens_tRNA-Glu-CTC-1-4	3.373	Homo_sapiens_tRNA-Glu-CTC-1-4-tRH-5' 3.373	1	68.12		0	T
blood1.fastq.gz.hq_cs.mapped	Homo_sapiens_tRNA-Glu-CTC-1-4	3.373	Homo_sapiens_tRNA-Glu-CTC-1-4-tRH-5' 3.373	2	68.12		0	C
blood1.fastq.gz.hq_cs.mapped	Homo_sapiens_tRNA-Glu-CTC-1-4	3.373	Homo_sapiens_tRNA-Glu-CTC-1-4-tRH-5' 3.373	3	68.12		0	C
blood1.fastq.gz.hq_cs.mapped	Homo_sapiens_tRNA-Glu-CTC-1-4	3.373	Homo_sapiens_tRNA-Glu-CTC-1-4-tRH-5' 3.373	4	68.12		0	C
blood1.fastq.gz.hq_cs.mapped	Homo_sapiens_tRNA-Glu-CTC-1-4	3.373	Homo_sapiens_tRNA-Glu-CTC-1-4-tRH-5' 3.373	5	68.12		0	T
blood1.fastq.gz.hq_cs.mapped	Homo_sapiens_tRNA-Glu-CTC-1-4	3.373	Homo_sapiens_tRNA-Glu-CTC-1-4-tRH-5' 3.373	6	68.12		0	G
blood1.fastq.gz.hq_cs.mapped	Homo_sapiens_tRNA-Glu-CTC-1-4	3.373	Homo_sapiens_tRNA-Glu-CTC-1-4-tRH-5' 3.373	7	68.12	oneDeletion	0.0597751	G
blood1.fastq.gz.hq_cs.mapped	Homo_sapiens_tRNA-Glu-CTC-1-4	3.373	Homo_sapiens_tRNA-Glu-CTC-1-4-tRH-5' 3.373	8	68.12	oneDeletion	0.0597751	T
blood1.fastq.gz.hq_cs.mapped	Homo_sapiens_tRNA-Glu-CTC-1-4	3.373	Homo_sapiens_tRNA-Glu-CTC-1-4-tRH-5' 3.373	9	68.12		0	G
blood1.fastq.gz.hq_cs.mapped	Homo_sapiens_tRNA-Glu-CTC-1-4	3.373	Homo_sapiens_tRNA-Glu-CTC-1-4-tRH-5' 3.373	10	68.12		0	G
blood1.fastq.gz.hq_cs.mapped	Homo_sapiens_tRNA-Glu-CTC-1-4	3.373	Homo_sapiens_tRNA-Glu-CTC-1-4-tRH-5' 3.373	11	68.12		0	T
blood1.fastq.gz.hq_cs.mapped	Homo_sapiens_tRNA-Glu-CTC-1-4	3.373	Homo_sapiens_tRNA-Glu-CTC-1-4-tRH-5' 3.373	12	68.12		0	C
blood1.fastq.gz.hq_cs.mapped	Homo_sapiens_tRNA-Glu-CTC-1-4	3.373	Homo_sapiens_tRNA-Glu-CTC-1-4-tRH-5' 3.373	13	73.131		0	T
blood1.fastq.gz.hq_cs.mapped	Homo_sapiens_tRNA-Glu-CTC-1-4	3.373	Homo_sapiens_tRNA-Glu-CTC-1-4-tRH-5' 3.373	14	75.143		0	A
blood1.fastq.gz.hq_cs.mapped	Homo_sapiens_tRNA-Glu-CTC-1-4	3.373	Homo_sapiens_tRNA-Glu-CTC-1-4-tRH-5' 3.373	15	75.143		0	G
blood1.fastq.gz.hq_cs.mapped	Homo_sapiens_tRNA-Glu-CTC-1-4	3.373	Homo_sapiens_tRNA-Glu-CTC-1-4-tRH-5' 3.373	16	97.909		0	T
blood1.fastq.gz.hq_cs.mapped	Homo_sapiens_tRNA-Glu-CTC-1-4	3.373	Homo_sapiens_tRNA-Glu-CTC-1-4-tRH-5' 3.373	17	97.909		0	G
blood1.fastq.gz.hq_cs.mapped	Homo_sapiens_tRNA-Glu-CTC-1-4	3.373	Homo_sapiens_tRNA-Glu-CTC-1-4-tRH-5' 3.373	18	97.909		0	G
blood1.fastq.gz.hq_cs.mapped	Homo_sapiens_tRNA-Glu-CTC-1-4	3.373	Homo_sapiens_tRNA-Glu-CTC-1-4-tRH-5' 3.373	19	97.909		0	T
blood1.fastq.gz.hq_cs.mapped	Homo_sapiens_tRNA-Glu-CTC-1-4	3.373	Homo_sapiens_tRNA-Glu-CTC-1-4-tRH-5' 3.373	20	97.909		0	T
blood1.fastq.gz.hq_cs.mapped	Homo_sapiens_tRNA-Glu-CTC-1-4	3.373	Homo_sapiens_tRNA-Glu-CTC-1-4-tRH-5' 3.373	21	97.909		0	A
blood1.fastq.gz.hq_cs.mapped	Homo_sapiens_tRNA-Glu-CTC-1-4	3.373	Homo_sapiens_tRNA-Glu-CTC-1-4-tRH-5' 3.373	22	97.909		0	G
blood1.fastq.gz.hq_cs.mapped	Homo_sapiens_tRNA-Glu-CTC-1-4	3.373	Homo_sapiens_tRNA-Glu-CTC-1-4-tRH-5' 3.373	23	100		0	G
blood1.fastq.gz.hq_cs.mapped	Homo_sapiens_tRNA-Glu-CTC-1-4	3.373	Homo_sapiens_tRNA-Glu-CTC-1-4-tRH-5' 3.373	24	100		0	A
blood1.fastq.gz.hq_cs.mapped	Homo_sapiens_tRNA-Glu-CTC-1-4	3.373	Homo_sapiens_tRNA-Glu-CTC-1-4-tRH-5' 3.373	25	100		0	T
blood1.fastq.gz.hq_cs.mapped	Homo_sapiens_tRNA-Glu-CTC-1-4	3.373	Homo_sapiens_tRNA-Glu-CTC-1-4-tRH-5' 3.373	26	100		0	T
blood1.fastq.gz.hq_cs.mapped	Homo_sapiens_tRNA-Glu-CTC-1-4	3.373	Homo_sapiens_tRNA-Glu-CTC-1-4-tRH-5' 3.373	27	100		0	C
blood1.fastq.gz.hq_cs.mapped	Homo_sapiens_tRNA-Glu-CTC-1-4	3.373	Homo_sapiens_tRNA-Glu-CTC-1-4-tRH-5' 3.373	28	97.83		0	G
blood1.fastq.gz.hq_cs.mapped	Homo_sapiens_tRNA-Glu-CTC-1-4	3.373	Homo_sapiens_tRNA-Glu-CTC-1-4-tRH-5' 3.373	29	97.83		0	G
blood1.fastq.gz.hq_cs.mapped	Homo_sapiens_tRNA-Glu-CTC-1-4	3.373	Homo_sapiens_tRNA-Glu-CTC-1-4-tRH-5' 3.373	30	87.414		0	C
blood1.fastq.gz.hq_cs.mapped	Homo_sapiens_tRNA-Glu-CTC-1-4	3.373	Homo_sapiens_tRNA-Glu-CTC-1-4-tRH-5' 3.373	31	78.516		0	G
blood1.fastq.gz.hq_cs.mapped	Homo_sapiens_tRNA-Glu-CTC-1-4	3.373	Homo_sapiens_tRNA-Glu-CTC-1-4-tRH-5' 3.373	32	76.445		0	C
blood1.fastq.gz.hq_cs.mapped	Homo_sapiens_tRNA-Glu-CTC-1-4	3.373	Homo_sapiens_tRNA-Glu-CTC-1-4-tRH-5' 3.373	33	53.758		0	T
blood1.fastq.gz.hq_cs.mapped	Homo_sapiens_tRNA-Glu-CTC-1-4	3.373	Homo_sapiens_tRNA-Glu-CTC-1-4-tRH-5' 3.373	34	29.513		0	ac
blood1.fastq.gz.hq_cs.mapped	Homo_sapiens_tRNA-Glu-CTC-1-4	3.373	Homo_sapiens_tRNA-Glu-CTC-1-4-tRH-5' 3.373	35	21.168		0	ac
blood1.fastq.gz.hq_cs.mapped	Homo_sapiens_tRNA-Glu-CTC-1-4	3.373	Homo_sapiens_tRNA-Glu-CTC-1-4-tRH-5' 3.373	36	21.168		0	ac
blood1.fastq.gz.hq_cs.mapped	Homo_sapiens_tRNA-Glu-CTC-1-4	3.373	Homo_sapiens_tRNA-Glu-CTC-1-4-tRH-5' 3.373	37	21.168		0	A
blood1.fastq.gz.hq_cs.mapped	Homo_sapiens_tRNA-Glu-CTC-1-4	3.373	Homo_sapiens_tRNA-Glu-CTC-1-4-tRH-5' 3.373	38	21.168		0	C
blood1.fastq.gz.hq_cs.mapped	Homo_sapiens_tRNA-Glu-CTC-1-4	3.373	Homo_sapiens_tRNA-Glu-CTC-1-4-tRH-5' 3.373	39	21.168		0	C
blood1.fastq.gz.hq_cs.mapped	Homo_sapiens_tRNA-Glu-CTC-1-4	3.373	Homo_sapiens_tRNA-Glu-CTC-1-4-tRH-5' 3.373	40	10.002		0	G
blood1.fastq.gz.hq_cs.mapped	Homo_sapiens_tRNA-Glu-CTC-1-4	3.373	Homo_sapiens_tRNA-Glu-CTC-1-4-tRH-5' 3.373	41	10.002		0	C
blood1.fastq.gz.hq_cs.mapped	Homo_sapiens_tRNA-Glu-CTC-1-4	3.373	Homo_sapiens_tRNA-Glu-CTC-1-4-tRH-5' 3.373	42	7.911		0	C
blood1.fastq.gz.hq_cs.mapped	Homo_sapiens_tRNA-Glu-CTC-1-4	3.373	Homo_sapiens_tRNA-Glu-CTC-1-4-tRH-5' 3.373	43	0		0	G
blood1.fastq.gz.hq_cs.mapped	Homo_sapiens_tRNA-Glu-CTC-1-4	3.373	Homo_sapiens_tRNA-Glu-CTC-1-4-tRH-5' 3.373	44	0		0	C
blood1.fastq.gz.hq_cs.mapped	Homo_sapiens_tRNA-Glu-CTC-1-4	3.373	Homo_sapiens_tRNA-Glu-CTC-1-4-tRH-5' 3.373	45	0		0	G
blood1.fastq.gz.hq_cs.mapped	Homo_sapiens_tRNA-Glu-CTC-1-4	3.373	Homo_sapiens_tRNA-Glu-CTC-1-4-tRH-5' 3.373	46	0		0	G
blood1.fastq.gz.hq_cs.mapped	Homo_sapiens_tRNA-Glu-CTC-1-4	3.373	Homo_sapiens_tRNA-Glu-CTC-1-4-tRH-5' 3.373	47	0		0	C
blood1.fastq.gz.hq_cs.mapped	Homo_sapiens_tRNA-Glu-CTC-1-4	3.373	Homo_sapiens_tRNA-Glu-CTC-1-4-tRH-5' 3.373	48	0		0	C
blood1.fastq.gz.hq_cs.mapped	Homo_sapiens_tRNA-Glu-CTC-1-4	3.373	Homo_sapiens_tRNA-Glu-CTC-1-4-tRH-5' 3.373	49	0		0	C
blood1.fastq.gz.hq_cs.mapped	Homo_sapiens_tRNA-Glu-CTC-1-4	3.373	Homo_sapiens_tRNA-Glu-CTC-1-4-tRH-5' 3.373	50	0		0	G
blood1.fastq.gz.hq_cs.mapped	Homo_sapiens_tRNA-Glu-CTC-1-4	3.373	Homo_sapiens_tRNA-Glu-CTC-1-4-tRH-5' 3.373	51	0		0	G
blood1.fastq.gz.hq_cs.mapped	Homo_sapiens_tRNA-Glu-CTC-1-4	3.373	Homo_sapiens_tRNA-Glu-CTC-1-4-tRH-5' 3.373	52	0		0	G
blood1.fastq.gz.hq_cs.mapped	Homo_sapiens_tRNA-Glu-CTC-1-4	3.373	Homo_sapiens_tRNA-Glu-CTC-1-4-tRH-5' 3.373	53	0		0	T
blood1.fastq.gz.hq_cs.mapped	Homo_sapiens_tRNA-Glu-CTC-1-4	3.373	Homo_sapiens_tRNA-Glu-CTC-1-4-tRH-5' 3.373	54	0		0	T
blood1.fastq.gz.hq_cs.mapped	Homo_sapiens_tRNA-Glu-CTC-1-4	3.373	Homo_sapiens_tRNA-Glu-CTC-1-4-tRH-5' 3.373	55	0		0	C
blood1.fastq.gz.hq_cs.mapped	Homo_sapiens_tRNA-Glu-CTC-1-4	3.373	Homo_sapiens_tRNA-Glu-CTC-1-4-tRH-5' 3.373	56	0		0	G
blood1.fastq.gz.hq_cs.mapped	Homo_sapiens_tRNA-Glu-CTC-1-4	3.373	Homo_sapiens_tRNA-Glu-CTC-1-4-tRH-5' 3.373	57	0		0	A
blood1.fastq.gz.hq_cs.mapped	Homo_sapiens_tRNA-Glu-CTC-1-4	3.373	Homo_sapiens_tRNA-Glu-CTC-1-4-tRH-5' 3.373	58	0		0	T
blood1.fastq.gz.hq_cs.mapped	Homo_sapiens_tRNA-Glu-CTC-1-4	3.373	Homo_sapiens_tRNA-Glu-CTC-1-4-tRH-5' 3.373	59	0		0	T
blood1.fastq.gz.hq_cs.mapped	Homo_sapiens_tRNA-Glu-CTC-1-4	3.373	Homo_sapiens_tRNA-Glu-CTC-1-4-tRH-5' 3.373	60	0		0	C
blood1.fastq.gz.hq_cs.mapped	Homo_sapiens_tRNA-Glu-CTC-1-4	3.373	Homo_sapiens_tRNA-Glu-CTC-1-4-tRH-5' 3.373	61	0		0	C
blood1.fastq.gz.hq_cs.mapped	Homo_sapiens_tRNA-Glu-CTC-1-4	3.373	Homo_sapiens_tRNA-Glu-CTC-1-4-tRH-5' 3.373	62	0		0	C
blood1.fastq.gz.hq_cs.mapped	Homo_sapiens_tRNA-Glu-CTC-1-4	3.373	Homo_sapiens_tRNA-Glu-CTC-1-4-tRH-5' 3.373	63	0		0	G
blood1.fastq.gz.hq_cs.mapped	Homo_sapiens_tRNA-Glu-CTC-1-4	3.373	Homo_sapiens_tRNA-Glu-CTC-1-4-tRH-5' 3.373	64	0		0	G
blood1.fastq.gz.hq_cs.mapped	Homo_sapiens_tRNA-Glu-CTC-1-4	3.373	Homo_sapiens_tRNA-Glu-CTC-1-4-tRH-5' 3.373	65	0		0	T
blood1.fastq.gz.hq_cs.mapped	Homo_sapiens_tRNA-Glu-CTC-1-4	3.373	Homo_sapiens_tRNA-Glu-CTC-1-4-tRH-5' 3.373	66	0		0	C
blood1.fastq.gz.hq_cs.mapped	Homo_sapiens_tRNA-Glu-CTC-1-4	3.373	Homo_sapiens_tRNA-Glu-CTC-1-4-tRH-5' 3.373	67	0		0	A
blood1.fastq.gz.hq_cs.mapped	Homo_sapiens_tRNA-Glu-CTC-1-4	3.373	Homo_sapiens_tRNA-Glu-CTC-1-4-tRH-5' 3.373	68	0		0	G
blood1.fastq.gz.hq_cs.mapped	Homo_sapiens_tRNA-Glu-CTC-1-4	3.373	Homo_sapiens_tRNA-Glu-CTC-1-4-tRH-5' 3.373	69	0		0	G
blood1.fastq.gz.hq_cs.mapped	Homo_sapiens_tRNA-Glu-CTC-1-4	3.373	Homo_sapiens_tRNA-Glu-CTC-1-4-tRH-5' 3.373	70	0		0	G
blood1.fastq.gz.hq_cs.mapped	Homo_sapiens_tRNA-Glu-CTC-1-4	3.373	Homo_sapiens_tRNA-Glu-CTC-1-4-tRH-5' 3.373	71	0		0	A
blood1.fastq.gz.hq_cs.mapped	Homo_sapiens_tRNA-Glu-CTC-1-4	3.373	Homo_sapiens_tRNA-Glu-CTC-1-4-tRH-5' 3.373	72	0		0	A
blood1.fastq.gz.hq_cs.mapped	Homo_sapiens_tRNA-Glu-CTC-1-4	3.373	Homo_sapiens_tRNA-Glu-CTC-1-4-tRH-5' 3.373	73	0		0	C
blood1.fastq.gz.hq_cs.mapped	Homo_sapiens_tRNA-Glu-CTC-1-4	3.373	Homo_sapiens_tRNA-Glu-CTC-1-4-tRH-5' 3.373	74	0		0	C
blood1.fastq.gz.hq_cs.mapped	Homo_sapiens_tRNA-Glu-CTC-1-4	3.373	Homo_sapiens_tRNA-Glu-CTC-1-4-tRH-5' 3.373	75	0		0	A
blood1.fastq.gz.hq_cs.mapped	Homo_sapiens_tRNA-Glu-CTC-2-1	3.373	Homo_sapiens_tRNA-Glu-CTC-2-1-tRH-5' 3.373	1	68.12		0	T
blood1.fastq.gz.hq_cs.mapped	Homo_sapiens_tRNA-Glu-CTC-2-1	3.373	Homo_sapiens_tRNA-Glu-CTC-2-1-tRH-5' 3.373	2	68.12		0	C
blood1.fastq.gz.hq_cs.mapped	Homo_sapiens_tRNA-Glu-CTC-2-1	3.373	Homo_sapiens_tRNA-Glu-CTC-2-1-tRH-5' 3.373	3	68.12		0	C
blood1.fastq.gz.hq_cs.mapped	Homo_sapiens_tRNA-Glu-CTC-2-1	3.373	Homo_sapiens_tRNA-Glu-CTC-2-1-tRH-5' 3.373	4	68.12		0	C
blood1.fastq.gz.hq_cs.mapped	Homo_sapiens_tRNA-Glu-CTC-2-1	3.373	Homo_sapiens_tRNA-Glu-CTC-2-1-tRH-5' 3.373	5	68.12		0	T
blood1.fastq.gz.hq_cs.mapped	Homo_sapiens_tRNA-Glu-CTC-2-1	3.373	Homo_sapiens_tRNA-Glu-CTC-2-1-tRH-5' 3.373	6	68.12		0	G
blood1.fastq.gz.hq_cs.mapped	Homo_sapiens_tRNA-Glu-CTC-2-1	3.373	Homo_sapiens_tRNA-Glu-CTC-2-1-tRH-5' 3.373	7	68.12	oneDeletion	0.0597751	G
blood1.fastq.gz.hq_cs.mapped	Homo_sapiens_tRNA-Glu-CTC-2-1	3.373	Homo_sapiens_tRNA-Glu-CTC-2-1-tRH-5' 3.373	8	68.12	oneDeletion	0.0597751	T
blood1.fastq.gz.hq_cs.mapped	Homo_sapiens_tRNA-Glu-CTC-2-1	3.373	Homo_sapiens_tRNA-Glu-CTC-2-1-tRH-5' 3.373	9	68.12		0	G
blood1.fastq.gz.hq_cs.mapped	Homo_sapiens_tRNA-Glu-CTC-2-1	3.373	Homo_sapiens_tRNA-Glu-CTC-2-1-tRH-5' 3.373	10	68.12		0	G
blood1.fastq.gz.hq_cs.mapped	Homo_sapiens_tRNA-Glu-CTC-2-1	3.373	Homo_sapiens_tRNA-Glu-CTC-2-1-tRH-5' 3.373	11	68.12		0	T
blood1.fastq.gz.hq_cs.mapped	Homo_sapiens_tRNA-Glu-CTC-2-1	3.373	Homo_sapiens_tRNA-Glu-CTC-2-1-tRH-5' 3.373	12	68.12		0	C
blood1.fastq.gz.hq_cs.mapped	Homo_sapiens_tRNA-Glu-CTC-2-1	3.373	Homo_sapiens_tRNA-Glu-CTC-2-1-tRH-5' 3.373	13	73.131		0	T
blood1.fastq.gz.hq_cs.mapped	Homo_sapiens_tRNA-Glu-CTC-2-1	3.373	Homo_sapiens_tRNA-Glu-CTC-2-1-tRH-5' 3.373	14	75.143		0	A
blood1.fastq.gz.hq_cs.mapped	Homo_sapiens_tRNA-Glu-CTC-2-1	3.373	Homo_sapiens_tRNA-Glu-CTC-2-1-tRH-5' 3.373	15	75.143		0	G
blood1.fastq.gz.hq_cs.mapped	Homo_sapiens_tRNA-Glu-CTC-2-1	3.373	Homo_sapiens_tRNA-Glu-CTC-2-1-tRH-5' 3.373	16	97.909		0	T
blood1.fastq.gz.hq_cs.mapped	Homo_sapiens_tRNA-Glu-CTC-2-1	3.373	Homo_sapiens_tRNA-Glu-CTC-2-1-tRH-5' 3.373	17	97.909		0	G
blood1.fastq.gz.hq_cs.mapped	Homo_sapiens_tRNA-Glu-CTC-2-1	3.373	Homo_sapiens_tRNA-Glu-CTC-2-1-tRH-5' 3.373	18	97.909		0	G
blood1.fastq.gz.hq_cs.mapped	Homo_sapiens_tRNA-Glu-CTC-2-1	3.373	Homo_sapiens_tRNA-Glu-CTC-2-1-tRH-5' 3.373	19	97.909		0	T
blood1.fastq.gz.hq_cs.mapped	Homo_sapiens_tRNA-Glu-CTC-2-1	3.373	Homo_sapiens_tRNA-Glu-CTC-2-1-tRH-5' 3.373	20	97.909		0	T
blood1.fastq.gz.hq_cs.mapped	Homo_sapiens_tRNA-Glu-CTC-2-1	3.373	Homo_sapiens_tRNA-Glu-CTC-2-1-tRH-5' 3.373	21	97.909		0	A
blood1.fastq.gz.hq_cs.mapped	Homo_sapiens_tRNA-Glu-CTC-2-1	3.373	Homo_sapiens_tRNA-Glu-CTC-2-1-tRH-5' 3.373	22	97.909		0	G
blood1.fastq.gz.hq_cs.mapped	Homo_sapiens_tRNA-Glu-CTC-2-1	3.373	Homo_sapiens_tRNA-Glu-CTC-2-1-tRH-5' 3.373	23	100		0	G
blood1.fastq.gz.hq_cs.mapped	Homo_sapiens_tRNA-Glu-CTC-2-1	3.373	Homo_sapiens_tRNA-Glu-CTC-2-1-tRH-5' 3.373	24	100		0	A
blood1.fastq.gz.hq_cs.mapped	Homo_sapiens_tRNA-Glu-CTC-2-1	3.373	Homo_sapiens_tRNA-Glu-CTC-2-1-tRH-5' 3.373	25	100		0	T
blood1.fastq.gz.hq_cs.mapped	Homo_sapiens_tRNA-Glu-CTC-2-1	3.373	Homo_sapiens_tRNA-Glu-CTC-2-1-tRH-5' 3.373	26	100		0	T
blood1.fastq.gz.hq_cs.mapped	Homo_sapiens_tRNA-Glu-CTC-2-1	3.373	Homo_sapiens_tRNA-Glu-CTC-2-1-tRH-5' 3.373	27	100		0	C
blood1.fastq.gz.hq_cs.mapped	Homo_sapiens_tRNA-Glu-CTC-2-1	3.373	Homo_sapiens_tRNA-Glu-CTC-2-1-tRH-5' 3.373	28	97.83		0	G
blood1.fastq.gz.hq_cs.mapped	Homo_sapiens_tRNA-Glu-CTC-2-1	3.373	Homo_sapiens_tRNA-Glu-CTC-2-1-tRH-5' 3.373	29	97.83		0	G
blood1.fastq.gz.hq_cs.mapped	Homo_sapiens_tRNA-Glu-CTC-2-1	3.373	Homo_sapiens_tRNA-Glu-CTC-2-1-tRH-5' 3.373	30	87.414		0	C
blood1.fastq.gz.hq_cs.mapped	Homo_sapiens_tRNA-Glu-CTC-2-1	3.373	Homo_sapiens_tRNA-Glu-CTC-2-1-tRH-5' 3.373	31	78.516		0	G
blood1.fastq.gz.hq_cs.mapped	Homo_sapiens_tRNA-Glu-CTC-2-1	3.373	Homo_sapiens_tRNA-Glu-CTC-2-1-tRH-5' 3.373	32	76.445		0	C
blood1.fastq.gz.hq_cs.mapped	Homo_sapiens_tRNA-Glu-CTC-2-1	3.373	Homo_sapiens_tRNA-Glu-CTC-2-1-tRH-5' 3.373	33	53.758		0	T
blood1.fastq.gz.hq_cs.mapped	Homo_sapiens_tRNA-Glu-CTC-2-1	3.373	Homo_sapiens_tRNA-Glu-CTC-2-1-tRH-5' 3.373	34	29.513		0	ac
blood1.fastq.gz.hq_cs.mapped	Homo_sapiens_tRNA-Glu-CTC-2-1	3.373	Homo_sapiens_tRNA-Glu-CTC-2-1-tRH-5' 3.373	35	21.168		0	ac
blood1.fastq.gz.hq_cs.mapped	Homo_sapiens_tRNA-Glu-CTC-2-1	3.373	Homo_sapiens_tRNA-Glu-CTC-2-1-tRH-5' 3.373	36	21.168		0	ac
blood1.fastq.gz.hq_cs.mapped	Homo_sapiens_tRNA-Glu-CTC-2-1	3.373	Homo_sapiens_tRNA-Glu-CTC-2-1-tRH-5' 3.373	37	21.168		0	A
blood1.fastq.gz.hq_cs.mapped	Homo_sapiens_tRNA-Glu-CTC-2-1	3.373	Homo_sapiens_tRNA-Glu-CTC-2-1-tRH-5' 3.373	38	21.168		0	C
blood1.fastq.gz.hq_cs.mapped	Homo_sapiens_tRNA-Glu-CTC-2-1	3.373	Homo_sapiens_tRNA-Glu-CTC-2-1-tRH-5' 3.373	39	21.168		0	C
blood1.fastq.gz.hq_cs.mapped	Homo_sapiens_tRNA-Glu-CTC-2-1	3.373	Homo_sapiens_tRNA-Glu-CTC-2-1-tRH-5' 3.373	40	10.002		0	G
blood1.fastq.gz.hq_cs.mapped	Homo_sapiens_tRNA-Glu-CTC-2-1	3.373	Homo_sapiens_tRNA-Glu-CTC-2-1-tRH-5' 3.373	41	10.002		0	C
blood1.fastq.gz.hq_cs.mapped	Homo_sapiens_tRNA-Glu-CTC-2-1	3.373	Homo_sapiens_tRNA-Glu-CTC-2-1-tRH-5' 3.373	42	7.911		0	C
blood1.fastq.gz.hq_cs.mapped	Homo_sapiens_tRNA-Glu-CTC-2-1	3.373	Homo_sapiens_tRNA-Glu-CTC-2-1-tRH-5' 3.373	43	0		0	G
blood1.fastq.gz.hq_cs.mapped	Homo_sapiens_tRNA-Glu-CTC-2-1	3.373	Homo_sapiens_tRNA-Glu-CTC-2-1-tRH-5' 3.373	44	0		0	C
blood1.fastq.gz.hq_cs.mapped	Homo_sapiens_tRNA-Glu-CTC-2-1	3.373	Homo_sapiens_tRNA-Glu-CTC-2-1-tRH-5' 3.373	45	0		0	G
blood1.fastq.gz.hq_cs.mapped	Homo_sapiens_tRNA-Glu-CTC-2-1	3.373	Homo_sapiens_tRNA-Glu-CTC-2-1-tRH-5' 3.373	46	0		0	G
blood1.fastq.gz.hq_cs.mapped	Homo_sapiens_tRNA-Glu-CTC-2-1	3.373	Homo_sapiens_tRNA-Glu-CTC-2-1-tRH-5' 3.373	47	0		0	C
blood1.fastq.gz.hq_cs.mapped	Homo_sapiens_tRNA-Glu-CTC-2-1	3.373	Homo_sapiens_tRNA-Glu-CTC-2-1-tRH-5' 3.373	48	0		0	C
blood1.fastq.gz.hq_cs.mapped	Homo_sapiens_tRNA-Glu-CTC-2-1	3.373	Homo_sapiens_tRNA-Glu-CTC-2-1-tRH-5' 3.373	49	0		0	C
blood1.fastq.gz.hq_cs.mapped	Homo_sapiens_tRNA-Glu-CTC-2-1	3.373	Homo_sapiens_tRNA-Glu-CTC-2-1-tRH-5' 3.373	50	0		0	G
blood1.fastq.gz.hq_cs.mapped	Homo_sapiens_tRNA-Glu-CTC-2-1	3.373	Homo_sapiens_tRNA-Glu-CTC-2-1-tRH-5' 3.373	51	0		0	G
blood1.fastq.gz.hq_cs.mapped	Homo_sapiens_tRNA-Glu-CTC-2-1	3.373	Homo_sapiens_tRNA-Glu-CTC-2-1-tRH-5' 3.373	52	0		0	G
blood1.fastq.gz.hq_cs.mapped	Homo_sapiens_tRNA-Glu-CTC-2-1	3.373	Homo_sapiens_tRNA-Glu-CTC-2-1-tRH-5' 3.373	53	0		0	T
blood1.fastq.gz.hq_cs.mapped	Homo_sapiens_tRNA-Glu-CTC-2-1	3.373	Homo_sapiens_tRNA-Glu-CTC-2-1-tRH-5' 3.373	54	0		0	T
blood1.fastq.gz.hq_cs.mapped	Homo_sapiens_tRNA-Glu-CTC-2-1	3.373	Homo_sapiens_tRNA-Glu-CTC-2-1-tRH-5' 3.373	55	0		0	C
blood1.fastq.gz.hq_cs.mapped	Homo_sapiens_tRNA-Glu-CTC-2-1	3.373	Homo_sapiens_tRNA-Glu-CTC-2-1-tRH-5' 3.373	56	0		0	G
blood1.fastq.gz.hq_cs.mapped	Homo_sapiens_tRNA-Glu-CTC-2-1	3.373	Homo_sapiens_tRNA-Glu-CTC-2-1-tRH-5' 3.373	57	0		0	A
blood1.fastq.gz.hq_cs.mapped	Homo_sapiens_tRNA-Glu-CTC-2-1	3.373	Homo_sapiens_tRNA-Glu-CTC-2-1-tRH-5' 3.373	58	0		0	T
blood1.fastq.gz.hq_cs.mapped	Homo_sapiens_tRNA-Glu-CTC-2-1	3.373	Homo_sapiens_tRNA-Glu-CTC-2-1-tRH-5' 3.373	59	0		0	T
blood1.fastq.gz.hq_cs.mapped	Homo_sapiens_tRNA-Glu-CTC-2-1	3.373	Homo_sapiens_tRNA-Glu-CTC-2-1-tRH-5' 3.373	60	0		0	C
blood1.fastq.gz.hq_cs.mapped	Homo_sapiens_tRNA-Glu-CTC-2-1	3.373	Homo_sapiens_tRNA-Glu-CTC-2-1-tRH-5' 3.373	61	0		0	C
blood1.fastq.gz.hq_cs.mapped	Homo_sapiens_tRNA-Glu-CTC-2-1	3.373	Homo_sapiens_tRNA-Glu-CTC-2-1-tRH-5' 3.373	62	0		0	C
blood1.fastq.gz.hq_cs.mapped	Homo_sapiens_tRNA-Glu-CTC-2-1	3.373	Homo_sapiens_tRNA-Glu-CTC-2-1-tRH-5' 3.373	63	0		0	G
blood1.fastq.gz.hq_cs.mapped	Homo_sapiens_tRNA-Glu-CTC-2-1	3.373	Homo_sapiens_tRNA-Glu-CTC-2-1-tRH-5' 3.373	64	0		0	G
blood1.fastq.gz.hq_cs.mapped	Homo_sapiens_tRNA-Glu-CTC-2-1	3.373	Homo_sapiens_tRNA-Glu-CTC-2-1-tRH-5' 3.373	65	0		0	T
blood1.fastq.gz.hq_cs.mapped	Homo_sapiens_tRNA-Glu-CTC-2-1	3.373	Homo_sapiens_tRNA-Glu-CTC-2-1-tRH-5' 3.373	66	0		0	C
blood1.fastq.gz.hq_cs.mapped	Homo_sapiens_tRNA-Glu-CTC-2-1	3.373	Homo_sapiens_tRNA-Glu-CTC-2-1-tRH-5' 3.373	67	0		0	A
blood1.fastq.gz.hq_cs.mapped	Homo_sapiens_tRNA-Glu-CTC-2-1	3.373	Homo_sapiens_tRNA-Glu-CTC-2-1-tRH-5' 3.373	68	0		0	G
blood1.fastq.gz.hq_cs.mapped	Homo_sapiens_tRNA-Glu-CTC-2-1	3.373	Homo_sapiens_tRNA-Glu-CTC-2-1-tRH-5' 3.373	69	0		0	G
blood1.fastq.gz.hq_cs.mapped	Homo_sapiens_tRNA-Glu-CTC-2-1	3.373	Homo_sapiens_tRNA-Glu-CTC-2-1-tRH-5' 3.373	70	0		0	A
blood1.fastq.gz.hq_cs.mapped	Homo_sapiens_tRNA-Glu-CTC-2-1	3.373	Homo_sapiens_tRNA-Glu-CTC-2-1-tRH-5' 3.373	71	0		0	A
blood1.fastq.gz.hq_cs.mapped	Homo_sapiens_tRNA-Glu-CTC-2-1	3.373	Homo_sapiens_tRNA-Glu-CTC-2-1-tRH-5' 3.373	72	0		0	A
blood1.fastq.gz.hq_cs.mapped	Homo_sapiens_tRNA-Glu-CTC-2-1	3.373	Homo_sapiens_tRNA-Glu-CTC-2-1-tRH-5' 3.373	73	0		0	C
blood1.fastq.gz.hq_cs.mapped	Homo_sapiens_tRNA-Glu-CTC-2-1	3.373	Homo_sapiens_tRNA-Glu-CTC-2-1-tRH-5' 3.373	74	0		0	C
blood1.fastq.gz.hq_cs.mapped	Homo_sapiens_tRNA-Glu-CTC-2-1	3.373	Homo_sapiens_tRNA-Glu-CTC-2-1-tRH-5' 3.373	75	0		0	A
blood1.fastq.gz.hq_cs.mapped	Homo_sapiens_tRNA-Glu-CTC-1-5	3.373	Homo_sapiens_tRNA-Glu-CTC-1-5-tRH-5' 3.373	1	68.12		0	T
blood1.fastq.gz.hq_cs.mapped	Homo_sapiens_tRNA-Glu-CTC-1-5	3.373	Homo_sapiens_tRNA-Glu-CTC-1-5-tRH-5' 3.373	2	68.12		0	C
blood1.fastq.gz.hq_cs.mapped	Homo_sapiens_tRNA-Glu-CTC-1-5	3.373	Homo_sapiens_tRNA-Glu-CTC-1-5-tRH-5' 3.373	3	68.12		0	C
blood1.fastq.gz.hq_cs.mapped	Homo_sapiens_tRNA-Glu-CTC-1-5	3.373	Homo_sapiens_tRNA-Glu-CTC-1-5-tRH-5' 3.373	4	68.12		0	C
blood1.fastq.gz.hq_cs.mapped	Homo_sapiens_tRNA-Glu-CTC-1-5	3.373	Homo_sapiens_tRNA-Glu-CTC-1-5-tRH-5' 3.373	5	68.12		0	T
blood1.fastq.gz.hq_cs.mapped	Homo_sapiens_tRNA-Glu-CTC-1-5	3.373	Homo_sapiens_tRNA-Glu-CTC-1-5-tRH-5' 3.373	6	68.12		0	G
blood1.fastq.gz.hq_cs.mapped	Homo_sapiens_tRNA-Glu-CTC-1-5	3.373	Homo_sapiens_tRNA-Glu-CTC-1-5-tRH-5' 3.373	7	68.12	oneDeletion	0.0597751	G
blood1.fastq.gz.hq_cs.mapped	Homo_sapiens_tRNA-Glu-CTC-1-5	3.373	Homo_sapiens_tRNA-Glu-CTC-1-5-tRH-5' 3.373	8	68.12	oneDeletion	0.0597751	T
blood1.fastq.gz.hq_cs.mapped	Homo_sapiens_tRNA-Glu-CTC-1-5	3.373	Homo_sapiens_tRNA-Glu-CTC-1-5-tRH-5' 3.373	9	68.12		0	G
blood1.fastq.gz.hq_cs.mapped	Homo_sapiens_tRNA-Glu-CTC-1-5	3.373	Homo_sapiens_tRNA-Glu-CTC-1-5-tRH-5' 3.373	10	68.12		0	G
blood1.fastq.gz.hq_cs.mapped	Homo_sapiens_tRNA-Glu-CTC-1-5	3.373	Homo_sapiens_tRNA-Glu-CTC-1-5-tRH-5' 3.373	11	68.12		0	T
blood1.fastq.gz.hq_cs.mapped	Homo_sapiens_tRNA-Glu-CTC-1-5	3.373	Homo_sapiens_tRNA-Glu-CTC-1-5-tRH-5' 3.373	12	68.12		0	C
blood1.fastq.gz.hq_cs.mapped	Homo_sapiens_tRNA-Glu-CTC-1-5	3.373	Homo_sapiens_tRNA-Glu-CTC-1-5-tRH-5' 3.373	13	73.131		0	T
blood1.fastq.gz.hq_cs.mapped	Homo_sapiens_tRNA-Glu-CTC-1-5	3.373	Homo_sapiens_tRNA-Glu-CTC-1-5-tRH-5' 3.373	14	75.143		0	A
blood1.fastq.gz.hq_cs.mapped	Homo_sapiens_tRNA-Glu-CTC-1-5	3.373	Homo_sapiens_tRNA-Glu-CTC-1-5-tRH-5' 3.373	15	75.143		0	G
blood1.fastq.gz.hq_cs.mapped	Homo_sapiens_tRNA-Glu-CTC-1-5	3.373	Homo_sapiens_tRNA-Glu-CTC-1-5-tRH-5' 3.373	16	97.909		0	T
blood1.fastq.gz.hq_cs.mapped	Homo_sapiens_tRNA-Glu-CTC-1-5	3.373	Homo_sapiens_tRNA-Glu-CTC-1-5-tRH-5' 3.373	17	97.909		0	G
blood1.fastq.gz.hq_cs.mapped	Homo_sapiens_tRNA-Glu-CTC-1-5	3.373	Homo_sapiens_tRNA-Glu-CTC-1-5-tRH-5' 3.373	18	97.909		0	G
blood1.fastq.gz.hq_cs.mapped	Homo_sapiens_tRNA-Glu-CTC-1-5	3.373	Homo_sapiens_tRNA-Glu-CTC-1-5-tRH-5' 3.373	19	97.909		0	T
blood1.fastq.gz.hq_cs.mapped	Homo_sapiens_tRNA-Glu-CTC-1-5	3.373	Homo_sapiens_tRNA-Glu-CTC-1-5-tRH-5' 3.373	20	97.909		0	T
blood1.fastq.gz.hq_cs.mapped	Homo_sapiens_tRNA-Glu-CTC-1-5	3.373	Homo_sapiens_tRNA-Glu-CTC-1-5-tRH-5' 3.373	21	97.909		0	A
blood1.fastq.gz.hq_cs.mapped	Homo_sapiens_tRNA-Glu-CTC-1-5	3.373	Homo_sapiens_tRNA-Glu-CTC-1-5-tRH-5' 3.373	22	97.909		0	G
blood1.fastq.gz.hq_cs.mapped	Homo_sapiens_tRNA-Glu-CTC-1-5	3.373	Homo_sapiens_tRNA-Glu-CTC-1-5-tRH-5' 3.373	23	100		0	G
blood1.fastq.gz.hq_cs.mapped	Homo_sapiens_tRNA-Glu-CTC-1-5	3.373	Homo_sapiens_tRNA-Glu-CTC-1-5-tRH-5' 3.373	24	100		0	A
blood1.fastq.gz.hq_cs.mapped	Homo_sapiens_tRNA-Glu-CTC-1-5	3.373	Homo_sapiens_tRNA-Glu-CTC-1-5-tRH-5' 3.373	25	100		0	T
blood1.fastq.gz.hq_cs.mapped	Homo_sapiens_tRNA-Glu-CTC-1-5	3.373	Homo_sapiens_tRNA-Glu-CTC-1-5-tRH-5' 3.373	26	100		0	T
blood1.fastq.gz.hq_cs.mapped	Homo_sapiens_tRNA-Glu-CTC-1-5	3.373	Homo_sapiens_tRNA-Glu-CTC-1-5-tRH-5' 3.373	27	100		0	C
blood1.fastq.gz.hq_cs.mapped	Homo_sapiens_tRNA-Glu-CTC-1-5	3.373	Homo_sapiens_tRNA-Glu-CTC-1-5-tRH-5' 3.373	28	97.83		0	G
blood1.fastq.gz.hq_cs.mapped	Homo_sapiens_tRNA-Glu-CTC-1-5	3.373	Homo_sapiens_tRNA-Glu-CTC-1-5-tRH-5' 3.373	29	97.83		0	G
blood1.fastq.gz.hq_cs.mapped	Homo_sapiens_tRNA-Glu-CTC-1-5	3.373	Homo_sapiens_tRNA-Glu-CTC-1-5-tRH-5' 3.373	30	87.414		0	C
blood1.fastq.gz.hq_cs.mapped	Homo_sapiens_tRNA-Glu-CTC-1-5	3.373	Homo_sapiens_tRNA-Glu-CTC-1-5-tRH-5' 3.373	31	78.516		0	G
blood1.fastq.gz.hq_cs.mapped	Homo_sapiens_tRNA-Glu-CTC-1-5	3.373	Homo_sapiens_tRNA-Glu-CTC-1-5-tRH-5' 3.373	32	76.445		0	C
blood1.fastq.gz.hq_cs.mapped	Homo_sapiens_tRNA-Glu-CTC-1-5	3.373	Homo_sapiens_tRNA-Glu-CTC-1-5-tRH-5' 3.373	33	53.758		0	T
blood1.fastq.gz.hq_cs.mapped	Homo_sapiens_tRNA-Glu-CTC-1-5	3.373	Homo_sapiens_tRNA-Glu-CTC-1-5-tRH-5' 3.373	34	29.513		0	ac
blood1.fastq.gz.hq_cs.mapped	Homo_sapiens_tRNA-Glu-CTC-1-5	3.373	Homo_sapiens_tRNA-Glu-CTC-1-5-tRH-5' 3.373	35	21.168		0	ac
blood1.fastq.gz.hq_cs.mapped	Homo_sapiens_tRNA-Glu-CTC-1-5	3.373	Homo_sapiens_tRNA-Glu-CTC-1-5-tRH-5' 3.373	36	21.168		0	ac
blood1.fastq.gz.hq_cs.mapped	Homo_sapiens_tRNA-Glu-CTC-1-5	3.373	Homo_sapiens_tRNA-Glu-CTC-1-5-tRH-5' 3.373	37	21.168		0	A
blood1.fastq.gz.hq_cs.mapped	Homo_sapiens_tRNA-Glu-CTC-1-5	3.373	Homo_sapiens_tRNA-Glu-CTC-1-5-tRH-5' 3.373	38	21.168		0	C
blood1.fastq.gz.hq_cs.mapped	Homo_sapiens_tRNA-Glu-CTC-1-5	3.373	Homo_sapiens_tRNA-Glu-CTC-1-5-tRH-5' 3.373	39	21.168		0	C
blood1.fastq.gz.hq_cs.mapped	Homo_sapiens_tRNA-Glu-CTC-1-5	3.373	Homo_sapiens_tRNA-Glu-CTC-1-5-tRH-5' 3.373	40	10.002		0	G
blood1.fastq.gz.hq_cs.mapped	Homo_sapiens_tRNA-Glu-CTC-1-5	3.373	Homo_sapiens_tRNA-Glu-CTC-1-5-tRH-5' 3.373	41	10.002		0	C
blood1.fastq.gz.hq_cs.mapped	Homo_sapiens_tRNA-Glu-CTC-1-5	3.373	Homo_sapiens_tRNA-Glu-CTC-1-5-tRH-5' 3.373	42	7.911		0	C
blood1.fastq.gz.hq_cs.mapped	Homo_sapiens_tRNA-Glu-CTC-1-5	3.373	Homo_sapiens_tRNA-Glu-CTC-1-5-tRH-5' 3.373	43	0		0	G
blood1.fastq.gz.hq_cs.mapped	Homo_sapiens_tRNA-Glu-CTC-1-5	3.373	Homo_sapiens_tRNA-Glu-CTC-1-5-tRH-5' 3.373	44	0		0	C
blood1.fastq.gz.hq_cs.mapped	Homo_sapiens_tRNA-Glu-CTC-1-5	3.373	Homo_sapiens_tRNA-Glu-CTC-1-5-tRH-5' 3.373	45	0		0	G
blood1.fastq.gz.hq_cs.mapped	Homo_sapiens_tRNA-Glu-CTC-1-5	3.373	Homo_sapiens_tRNA-Glu-CTC-1-5-tRH-5' 3.373	46	0		0	G
blood1.fastq.gz.hq_cs.mapped	Homo_sapiens_tRNA-Glu-CTC-1-5	3.373	Homo_sapiens_tRNA-Glu-CTC-1-5-tRH-5' 3.373	47	0		0	C
blood1.fastq.gz.hq_cs.mapped	Homo_sapiens_tRNA-Glu-CTC-1-5	3.373	Homo_sapiens_tRNA-Glu-CTC-1-5-tRH-5' 3.373	48	0		0	C
blood1.fastq.gz.hq_cs.mapped	Homo_sapiens_tRNA-Glu-CTC-1-5	3.373	Homo_sapiens_tRNA-Glu-CTC-1-5-tRH-5' 3.373	49	0		0	C
blood1.fastq.gz.hq_cs.mapped	Homo_sapiens_tRNA-Glu-CTC-1-5	3.373	Homo_sapiens_tRNA-Glu-CTC-1-5-tRH-5' 3.373	50	0		0	G
blood1.fastq.gz.hq_cs.mapped	Homo_sapiens_tRNA-Glu-CTC-1-5	3.373	Homo_sapiens_tRNA-Glu-CTC-1-5-tRH-5' 3.373	51	0		0	G
blood1.fastq.gz.hq_cs.mapped	Homo_sapiens_tRNA-Glu-CTC-1-5	3.373	Homo_sapiens_tRNA-Glu-CTC-1-5-tRH-5' 3.373	52	0		0	G
blood1.fastq.gz.hq_cs.mapped	Homo_sapiens_tRNA-Glu-CTC-1-5	3.373	Homo_sapiens_tRNA-Glu-CTC-1-5-tRH-5' 3.373	53	0		0	T
blood1.fastq.gz.hq_cs.mapped	Homo_sapiens_tRNA-Glu-CTC-1-5	3.373	Homo_sapiens_tRNA-Glu-CTC-1-5-tRH-5' 3.373	54	0		0	T
blood1.fastq.gz.hq_cs.mapped	Homo_sapiens_tRNA-Glu-CTC-1-5	3.373	Homo_sapiens_tRNA-Glu-CTC-1-5-tRH-5' 3.373	55	0		0	C
blood1.fastq.gz.hq_cs.mapped	Homo_sapiens_tRNA-Glu-CTC-1-5	3.373	Homo_sapiens_tRNA-Glu-CTC-1-5-tRH-5' 3.373	56	0		0	G
blood1.fastq.gz.hq_cs.mapped	Homo_sapiens_tRNA-Glu-CTC-1-5	3.373	Homo_sapiens_tRNA-Glu-CTC-1-5-tRH-5' 3.373	57	0		0	A
blood1.fastq.gz.hq_cs.mapped	Homo_sapiens_tRNA-Glu-CTC-1-5	3.373	Homo_sapiens_tRNA-Glu-CTC-1-5-tRH-5' 3.373	58	0		0	T
blood1.fastq.gz.hq_cs.mapped	Homo_sapiens_tRNA-Glu-CTC-1-5	3.373	Homo_sapiens_tRNA-Glu-CTC-1-5-tRH-5' 3.373	59	0		0	T
blood1.fastq.gz.hq_cs.mapped	Homo_sapiens_tRNA-Glu-CTC-1-5	3.373	Homo_sapiens_tRNA-Glu-CTC-1-5-tRH-5' 3.373	60	0		0	C
blood1.fastq.gz.hq_cs.mapped	Homo_sapiens_tRNA-Glu-CTC-1-5	3.373	Homo_sapiens_tRNA-Glu-CTC-1-5-tRH-5' 3.373	61	0		0	C
blood1.fastq.gz.hq_cs.mapped	Homo_sapiens_tRNA-Glu-CTC-1-5	3.373	Homo_sapiens_tRNA-Glu-CTC-1-5-tRH-5' 3.373	62	0		0	C
blood1.fastq.gz.hq_cs.mapped	Homo_sapiens_tRNA-Glu-CTC-1-5	3.373	Homo_sapiens_tRNA-Glu-CTC-1-5-tRH-5' 3.373	63	0		0	G
blood1.fastq.gz.hq_cs.mapped	Homo_sapiens_tRNA-Glu-CTC-1-5	3.373	Homo_sapiens_tRNA-Glu-CTC-1-5-tRH-5' 3.373	64	0		0	G
blood1.fastq.gz.hq_cs.mapped	Homo_sapiens_tRNA-Glu-CTC-1-5	3.373	Homo_sapiens_tRNA-Glu-CTC-1-5-tRH-5' 3.373	65	0		0	T
blood1.fastq.gz.hq_cs.mapped	Homo_sapiens_tRNA-Glu-CTC-1-5	3.373	Homo_sapiens_tRNA-Glu-CTC-1-5-tRH-5' 3.373	66	0		0	C
blood1.fastq.gz.hq_cs.mapped	Homo_sapiens_tRNA-Glu-CTC-1-5	3.373	Homo_sapiens_tRNA-Glu-CTC-1-5-tRH-5' 3.373	67	0		0	A
blood1.fastq.gz.hq_cs.mapped	Homo_sapiens_tRNA-Glu-CTC-1-5	3.373	Homo_sapiens_tRNA-Glu-CTC-1-5-tRH-5' 3.373	68	0		0	G
blood1.fastq.gz.hq_cs.mapped	Homo_sapiens_tRNA-Glu-CTC-1-5	3.373	Homo_sapiens_tRNA-Glu-CTC-1-5-tRH-5' 3.373	69	0		0	G
blood1.fastq.gz.hq_cs.mapped	Homo_sapiens_tRNA-Glu-CTC-1-5	3.373	Homo_sapiens_tRNA-Glu-CTC-1-5-tRH-5' 3.373	70	0		0	G
blood1.fastq.gz.hq_cs.mapped	Homo_sapiens_tRNA-Glu-CTC-1-5	3.373	Homo_sapiens_tRNA-Glu-CTC-1-5-tRH-5' 3.373	71	0		0	A
blood1.fastq.gz.hq_cs.mapped	Homo_sapiens_tRNA-Glu-CTC-1-5	3.373	Homo_sapiens_tRNA-Glu-CTC-1-5-tRH-5' 3.373	72	0		0	A
blood1.fastq.gz.hq_cs.mapped	Homo_sapiens_tRNA-Glu-CTC-1-5	3.373	Homo_sapiens_tRNA-Glu-CTC-1-5-tRH-5' 3.373	73	0		0	C
blood1.fastq.gz.hq_cs.mapped	Homo_sapiens_tRNA-Glu-CTC-1-5	3.373	Homo_sapiens_tRNA-Glu-CTC-1-5-tRH-5' 3.373	74	0		0	C
blood1.fastq.gz.hq_cs.mapped	Homo_sapiens_tRNA-Glu-CTC-1-5	3.373	Homo_sapiens_tRNA-Glu-CTC-1-5-tRH-5' 3.373	75	0		0	A
blood1.fastq.gz.hq_cs.mapped	Homo_sapiens_tRNA-Glu-CTC-1-7	3.373	Homo_sapiens_tRNA-Glu-CTC-1-7-tRH-5' 3.373	1	68.12		0	T
blood1.fastq.gz.hq_cs.mapped	Homo_sapiens_tRNA-Glu-CTC-1-7	3.373	Homo_sapiens_tRNA-Glu-CTC-1-7-tRH-5' 3.373	2	68.12		0	C
blood1.fastq.gz.hq_cs.mapped	Homo_sapiens_tRNA-Glu-CTC-1-7	3.373	Homo_sapiens_tRNA-Glu-CTC-1-7-tRH-5' 3.373	3	68.12		0	C
blood1.fastq.gz.hq_cs.mapped	Homo_sapiens_tRNA-Glu-CTC-1-7	3.373	Homo_sapiens_tRNA-Glu-CTC-1-7-tRH-5' 3.373	4	68.12		0	C
blood1.fastq.gz.hq_cs.mapped	Homo_sapiens_tRNA-Glu-CTC-1-7	3.373	Homo_sapiens_tRNA-Glu-CTC-1-7-tRH-5' 3.373	5	68.12		0	T
blood1.fastq.gz.hq_cs.mapped	Homo_sapiens_tRNA-Glu-CTC-1-7	3.373	Homo_sapiens_tRNA-Glu-CTC-1-7-tRH-5' 3.373	6	68.12		0	G
blood1.fastq.gz.hq_cs.mapped	Homo_sapiens_tRNA-Glu-CTC-1-7	3.373	Homo_sapiens_tRNA-Glu-CTC-1-7-tRH-5' 3.373	7	68.12	oneDeletion	0.0597751	G
blood1.fastq.gz.hq_cs.mapped	Homo_sapiens_tRNA-Glu-CTC-1-7	3.373	Homo_sapiens_tRNA-Glu-CTC-1-7-tRH-5' 3.373	8	68.12	oneDeletion	0.0597751	T
blood1.fastq.gz.hq_cs.mapped	Homo_sapiens_tRNA-Glu-CTC-1-7	3.373	Homo_sapiens_tRNA-Glu-CTC-1-7-tRH-5' 3.373	9	68.12		0	G
blood1.fastq.gz.hq_cs.mapped	Homo_sapiens_tRNA-Glu-CTC-1-7	3.373	Homo_sapiens_tRNA-Glu-CTC-1-7-tRH-5' 3.373	10	68.12		0	G
blood1.fastq.gz.hq_cs.mapped	Homo_sapiens_tRNA-Glu-CTC-1-7	3.373	Homo_sapiens_tRNA-Glu-CTC-1-7-tRH-5' 3.373	11	68.12		0	T
blood1.fastq.gz.hq_cs.mapped	Homo_sapiens_tRNA-Glu-CTC-1-7	3.373	Homo_sapiens_tRNA-Glu-CTC-1-7-tRH-5' 3.373	12	68.12		0	C
blood1.fastq.gz.hq_cs.mapped	Homo_sapiens_tRNA-Glu-CTC-1-7	3.373	Homo_sapiens_tRNA-Glu-CTC-1-7-tRH-5' 3.373	13	73.131		0	T
blood1.fastq.gz.hq_cs.mapped	Homo_sapiens_tRNA-Glu-CTC-1-7	3.373	Homo_sapiens_tRNA-Glu-CTC-1-7-tRH-5' 3.373	14	75.143		0	A
blood1.fastq.gz.hq_cs.mapped	Homo_sapiens_tRNA-Glu-CTC-1-7	3.373	Homo_sapiens_tRNA-Glu-CTC-1-7-tRH-5' 3.373	15	75.143		0	G
blood1.fastq.gz.hq_cs.mapped	Homo_sapiens_tRNA-Glu-CTC-1-7	3.373	Homo_sapiens_tRNA-Glu-CTC-1-7-tRH-5' 3.373	16	97.909		0	T
blood1.fastq.gz.hq_cs.mapped	Homo_sapiens_tRNA-Glu-CTC-1-7	3.373	Homo_sapiens_tRNA-Glu-CTC-1-7-tRH-5' 3.373	17	97.909		0	G
blood1.fastq.gz.hq_cs.mapped	Homo_sapiens_tRNA-Glu-CTC-1-7	3.373	Homo_sapiens_tRNA-Glu-CTC-1-7-tRH-5' 3.373	18	97.909		0	G
blood1.fastq.gz.hq_cs.mapped	Homo_sapiens_tRNA-Glu-CTC-1-7	3.373	Homo_sapiens_tRNA-Glu-CTC-1-7-tRH-5' 3.373	19	97.909		0	T
blood1.fastq.gz.hq_cs.mapped	Homo_sapiens_tRNA-Glu-CTC-1-7	3.373	Homo_sapiens_tRNA-Glu-CTC-1-7-tRH-5' 3.373	20	97.909		0	T
blood1.fastq.gz.hq_cs.mapped	Homo_sapiens_tRNA-Glu-CTC-1-7	3.373	Homo_sapiens_tRNA-Glu-CTC-1-7-tRH-5' 3.373	21	97.909		0	A
blood1.fastq.gz.hq_cs.mapped	Homo_sapiens_tRNA-Glu-CTC-1-7	3.373	Homo_sapiens_tRNA-Glu-CTC-1-7-tRH-5' 3.373	22	97.909		0	G
blood1.fastq.gz.hq_cs.mapped	Homo_sapiens_tRNA-Glu-CTC-1-7	3.373	Homo_sapiens_tRNA-Glu-CTC-1-7-tRH-5' 3.373	23	100		0	G
blood1.fastq.gz.hq_cs.mapped	Homo_sapiens_tRNA-Glu-CTC-1-7	3.373	Homo_sapiens_tRNA-Glu-CTC-1-7-tRH-5' 3.373	24	100		0	A
blood1.fastq.gz.hq_cs.mapped	Homo_sapiens_tRNA-Glu-CTC-1-7	3.373	Homo_sapiens_tRNA-Glu-CTC-1-7-tRH-5' 3.373	25	100		0	T
blood1.fastq.gz.hq_cs.mapped	Homo_sapiens_tRNA-Glu-CTC-1-7	3.373	Homo_sapiens_tRNA-Glu-CTC-1-7-tRH-5' 3.373	26	100		0	T
blood1.fastq.gz.hq_cs.mapped	Homo_sapiens_tRNA-Glu-CTC-1-7	3.373	Homo_sapiens_tRNA-Glu-CTC-1-7-tRH-5' 3.373	27	100		0	C
blood1.fastq.gz.hq_cs.mapped	Homo_sapiens_tRNA-Glu-CTC-1-7	3.373	Homo_sapiens_tRNA-Glu-CTC-1-7-tRH-5' 3.373	28	97.83		0	G
blood1.fastq.gz.hq_cs.mapped	Homo_sapiens_tRNA-Glu-CTC-1-7	3.373	Homo_sapiens_tRNA-Glu-CTC-1-7-tRH-5' 3.373	29	97.83		0	G
blood1.fastq.gz.hq_cs.mapped	Homo_sapiens_tRNA-Glu-CTC-1-7	3.373	Homo_sapiens_tRNA-Glu-CTC-1-7-tRH-5' 3.373	30	87.414		0	C
blood1.fastq.gz.hq_cs.mapped	Homo_sapiens_tRNA-Glu-CTC-1-7	3.373	Homo_sapiens_tRNA-Glu-CTC-1-7-tRH-5' 3.373	31	78.516		0	G
blood1.fastq.gz.hq_cs.mapped	Homo_sapiens_tRNA-Glu-CTC-1-7	3.373	Homo_sapiens_tRNA-Glu-CTC-1-7-tRH-5' 3.373	32	76.445		0	C
blood1.fastq.gz.hq_cs.mapped	Homo_sapiens_tRNA-Glu-CTC-1-7	3.373	Homo_sapiens_tRNA-Glu-CTC-1-7-tRH-5' 3.373	33	53.758		0	T
blood1.fastq.gz.hq_cs.mapped	Homo_sapiens_tRNA-Glu-CTC-1-7	3.373	Homo_sapiens_tRNA-Glu-CTC-1-7-tRH-5' 3.373	34	29.513		0	ac
blood1.fastq.gz.hq_cs.mapped	Homo_sapiens_tRNA-Glu-CTC-1-7	3.373	Homo_sapiens_tRNA-Glu-CTC-1-7-tRH-5' 3.373	35	21.168		0	ac
blood1.fastq.gz.hq_cs.mapped	Homo_sapiens_tRNA-Glu-CTC-1-7	3.373	Homo_sapiens_tRNA-Glu-CTC-1-7-tRH-5' 3.373	36	21.168		0	ac
blood1.fastq.gz.hq_cs.mapped	Homo_sapiens_tRNA-Glu-CTC-1-7	3.373	Homo_sapiens_tRNA-Glu-CTC-1-7-tRH-5' 3.373	37	21.168		0	A
blood1.fastq.gz.hq_cs.mapped	Homo_sapiens_tRNA-Glu-CTC-1-7	3.373	Homo_sapiens_tRNA-Glu-CTC-1-7-tRH-5' 3.373	38	21.168		0	C
blood1.fastq.gz.hq_cs.mapped	Homo_sapiens_tRNA-Glu-CTC-1-7	3.373	Homo_sapiens_tRNA-Glu-CTC-1-7-tRH-5' 3.373	39	21.168		0	C
blood1.fastq.gz.hq_cs.mapped	Homo_sapiens_tRNA-Glu-CTC-1-7	3.373	Homo_sapiens_tRNA-Glu-CTC-1-7-tRH-5' 3.373	40	10.002		0	G
blood1.fastq.gz.hq_cs.mapped	Homo_sapiens_tRNA-Glu-CTC-1-7	3.373	Homo_sapiens_tRNA-Glu-CTC-1-7-tRH-5' 3.373	41	10.002		0	C
blood1.fastq.gz.hq_cs.mapped	Homo_sapiens_tRNA-Glu-CTC-1-7	3.373	Homo_sapiens_tRNA-Glu-CTC-1-7-tRH-5' 3.373	42	7.911		0	C
blood1.fastq.gz.hq_cs.mapped	Homo_sapiens_tRNA-Glu-CTC-1-7	3.373	Homo_sapiens_tRNA-Glu-CTC-1-7-tRH-5' 3.373	43	0		0	G
blood1.fastq.gz.hq_cs.mapped	Homo_sapiens_tRNA-Glu-CTC-1-7	3.373	Homo_sapiens_tRNA-Glu-CTC-1-7-tRH-5' 3.373	44	0		0	C
blood1.fastq.gz.hq_cs.mapped	Homo_sapiens_tRNA-Glu-CTC-1-7	3.373	Homo_sapiens_tRNA-Glu-CTC-1-7-tRH-5' 3.373	45	0		0	G
blood1.fastq.gz.hq_cs.mapped	Homo_sapiens_tRNA-Glu-CTC-1-7	3.373	Homo_sapiens_tRNA-Glu-CTC-1-7-tRH-5' 3.373	46	0		0	G
blood1.fastq.gz.hq_cs.mapped	Homo_sapiens_tRNA-Glu-CTC-1-7	3.373	Homo_sapiens_tRNA-Glu-CTC-1-7-tRH-5' 3.373	47	0		0	C
blood1.fastq.gz.hq_cs.mapped	Homo_sapiens_tRNA-Glu-CTC-1-7	3.373	Homo_sapiens_tRNA-Glu-CTC-1-7-tRH-5' 3.373	48	0		0	C
blood1.fastq.gz.hq_cs.mapped	Homo_sapiens_tRNA-Glu-CTC-1-7	3.373	Homo_sapiens_tRNA-Glu-CTC-1-7-tRH-5' 3.373	49	0		0	C
blood1.fastq.gz.hq_cs.mapped	Homo_sapiens_tRNA-Glu-CTC-1-7	3.373	Homo_sapiens_tRNA-Glu-CTC-1-7-tRH-5' 3.373	50	0		0	G
blood1.fastq.gz.hq_cs.mapped	Homo_sapiens_tRNA-Glu-CTC-1-7	3.373	Homo_sapiens_tRNA-Glu-CTC-1-7-tRH-5' 3.373	51	0		0	G
blood1.fastq.gz.hq_cs.mapped	Homo_sapiens_tRNA-Glu-CTC-1-7	3.373	Homo_sapiens_tRNA-Glu-CTC-1-7-tRH-5' 3.373	52	0		0	G
blood1.fastq.gz.hq_cs.mapped	Homo_sapiens_tRNA-Glu-CTC-1-7	3.373	Homo_sapiens_tRNA-Glu-CTC-1-7-tRH-5' 3.373	53	0		0	T
blood1.fastq.gz.hq_cs.mapped	Homo_sapiens_tRNA-Glu-CTC-1-7	3.373	Homo_sapiens_tRNA-Glu-CTC-1-7-tRH-5' 3.373	54	0		0	T
blood1.fastq.gz.hq_cs.mapped	Homo_sapiens_tRNA-Glu-CTC-1-7	3.373	Homo_sapiens_tRNA-Glu-CTC-1-7-tRH-5' 3.373	55	0		0	C
blood1.fastq.gz.hq_cs.mapped	Homo_sapiens_tRNA-Glu-CTC-1-7	3.373	Homo_sapiens_tRNA-Glu-CTC-1-7-tRH-5' 3.373	56	0		0	G
blood1.fastq.gz.hq_cs.mapped	Homo_sapiens_tRNA-Glu-CTC-1-7	3.373	Homo_sapiens_tRNA-Glu-CTC-1-7-tRH-5' 3.373	57	0		0	A
blood1.fastq.gz.hq_cs.mapped	Homo_sapiens_tRNA-Glu-CTC-1-7	3.373	Homo_sapiens_tRNA-Glu-CTC-1-7-tRH-5' 3.373	58	0		0	T
blood1.fastq.gz.hq_cs.mapped	Homo_sapiens_tRNA-Glu-CTC-1-7	3.373	Homo_sapiens_tRNA-Glu-CTC-1-7-tRH-5' 3.373	59	0		0	T
blood1.fastq.gz.hq_cs.mapped	Homo_sapiens_tRNA-Glu-CTC-1-7	3.373	Homo_sapiens_tRNA-Glu-CTC-1-7-tRH-5' 3.373	60	0		0	C
blood1.fastq.gz.hq_cs.mapped	Homo_sapiens_tRNA-Glu-CTC-1-7	3.373	Homo_sapiens_tRNA-Glu-CTC-1-7-tRH-5' 3.373	61	0		0	C
blood1.fastq.gz.hq_cs.mapped	Homo_sapiens_tRNA-Glu-CTC-1-7	3.373	Homo_sapiens_tRNA-Glu-CTC-1-7-tRH-5' 3.373	62	0		0	C
blood1.fastq.gz.hq_cs.mapped	Homo_sapiens_tRNA-Glu-CTC-1-7	3.373	Homo_sapiens_tRNA-Glu-CTC-1-7-tRH-5' 3.373	63	0		0	G
blood1.fastq.gz.hq_cs.mapped	Homo_sapiens_tRNA-Glu-CTC-1-7	3.373	Homo_sapiens_tRNA-Glu-CTC-1-7-tRH-5' 3.373	64	0		0	G
blood1.fastq.gz.hq_cs.mapped	Homo_sapiens_tRNA-Glu-CTC-1-7	3.373	Homo_sapiens_tRNA-Glu-CTC-1-7-tRH-5' 3.373	65	0		0	T
blood1.fastq.gz.hq_cs.mapped	Homo_sapiens_tRNA-Glu-CTC-1-7	3.373	Homo_sapiens_tRNA-Glu-CTC-1-7-tRH-5' 3.373	66	0		0	C
blood1.fastq.gz.hq_cs.mapped	Homo_sapiens_tRNA-Glu-CTC-1-7	3.373	Homo_sapiens_tRNA-Glu-CTC-1-7-tRH-5' 3.373	67	0		0	A
blood1.fastq.gz.hq_cs.mapped	Homo_sapiens_tRNA-Glu-CTC-1-7	3.373	Homo_sapiens_tRNA-Glu-CTC-1-7-tRH-5' 3.373	68	0		0	G
blood1.fastq.gz.hq_cs.mapped	Homo_sapiens_tRNA-Glu-CTC-1-7	3.373	Homo_sapiens_tRNA-Glu-CTC-1-7-tRH-5' 3.373	69	0		0	G
blood1.fastq.gz.hq_cs.mapped	Homo_sapiens_tRNA-Glu-CTC-1-7	3.373	Homo_sapiens_tRNA-Glu-CTC-1-7-tRH-5' 3.373	70	0		0	G
blood1.fastq.gz.hq_cs.mapped	Homo_sapiens_tRNA-Glu-CTC-1-7	3.373	Homo_sapiens_tRNA-Glu-CTC-1-7-tRH-5' 3.373	71	0		0	A
blood1.fastq.gz.hq_cs.mapped	Homo_sapiens_tRNA-Glu-CTC-1-7	3.373	Homo_sapiens_tRNA-Glu-CTC-1-7-tRH-5' 3.373	72	0		0	A
blood1.fastq.gz.hq_cs.mapped	Homo_sapiens_tRNA-Glu-CTC-1-7	3.373	Homo_sapiens_tRNA-Glu-CTC-1-7-tRH-5' 3.373	73	0		0	C
blood1.fastq.gz.hq_cs.mapped	Homo_sapiens_tRNA-Glu-CTC-1-7	3.373	Homo_sapiens_tRNA-Glu-CTC-1-7-tRH-5' 3.373	74	0		0	C
blood1.fastq.gz.hq_cs.mapped	Homo_sapiens_tRNA-Glu-CTC-1-7	3.373	Homo_sapiens_tRNA-Glu-CTC-1-7-tRH-5' 3.373	75	0		0	A
blood1.fastq.gz.hq_cs.mapped	Homo_sapiens_tRNA-Glu-CTC-1-1	3.373	Homo_sapiens_tRNA-Glu-CTC-1-1-tRH-5' 3.373	1	68.12		0	T
blood1.fastq.gz.hq_cs.mapped	Homo_sapiens_tRNA-Glu-CTC-1-1	3.373	Homo_sapiens_tRNA-Glu-CTC-1-1-tRH-5' 3.373	2	68.12		0	C
blood1.fastq.gz.hq_cs.mapped	Homo_sapiens_tRNA-Glu-CTC-1-1	3.373	Homo_sapiens_tRNA-Glu-CTC-1-1-tRH-5' 3.373	3	68.12		0	C
blood1.fastq.gz.hq_cs.mapped	Homo_sapiens_tRNA-Glu-CTC-1-1	3.373	Homo_sapiens_tRNA-Glu-CTC-1-1-tRH-5' 3.373	4	68.12		0	C
blood1.fastq.gz.hq_cs.mapped	Homo_sapiens_tRNA-Glu-CTC-1-1	3.373	Homo_sapiens_tRNA-Glu-CTC-1-1-tRH-5' 3.373	5	68.12		0	T
blood1.fastq.gz.hq_cs.mapped	Homo_sapiens_tRNA-Glu-CTC-1-1	3.373	Homo_sapiens_tRNA-Glu-CTC-1-1-tRH-5' 3.373	6	68.12		0	G
blood1.fastq.gz.hq_cs.mapped	Homo_sapiens_tRNA-Glu-CTC-1-1	3.373	Homo_sapiens_tRNA-Glu-CTC-1-1-tRH-5' 3.373	7	68.12	oneDeletion	0.0597751	G
blood1.fastq.gz.hq_cs.mapped	Homo_sapiens_tRNA-Glu-CTC-1-1	3.373	Homo_sapiens_tRNA-Glu-CTC-1-1-tRH-5' 3.373	8	68.12	oneDeletion	0.0597751	T
blood1.fastq.gz.hq_cs.mapped	Homo_sapiens_tRNA-Glu-CTC-1-1	3.373	Homo_sapiens_tRNA-Glu-CTC-1-1-tRH-5' 3.373	9	68.12		0	G
blood1.fastq.gz.hq_cs.mapped	Homo_sapiens_tRNA-Glu-CTC-1-1	3.373	Homo_sapiens_tRNA-Glu-CTC-1-1-tRH-5' 3.373	10	68.12		0	G
blood1.fastq.gz.hq_cs.mapped	Homo_sapiens_tRNA-Glu-CTC-1-1	3.373	Homo_sapiens_tRNA-Glu-CTC-1-1-tRH-5' 3.373	11	68.12		0	T
blood1.fastq.gz.hq_cs.mapped	Homo_sapiens_tRNA-Glu-CTC-1-1	3.373	Homo_sapiens_tRNA-Glu-CTC-1-1-tRH-5' 3.373	12	68.12		0	C
blood1.fastq.gz.hq_cs.mapped	Homo_sapiens_tRNA-Glu-CTC-1-1	3.373	Homo_sapiens_tRNA-Glu-CTC-1-1-tRH-5' 3.373	13	73.131		0	T
blood1.fastq.gz.hq_cs.mapped	Homo_sapiens_tRNA-Glu-CTC-1-1	3.373	Homo_sapiens_tRNA-Glu-CTC-1-1-tRH-5' 3.373	14	75.143		0	A
blood1.fastq.gz.hq_cs.mapped	Homo_sapiens_tRNA-Glu-CTC-1-1	3.373	Homo_sapiens_tRNA-Glu-CTC-1-1-tRH-5' 3.373	15	75.143		0	G
blood1.fastq.gz.hq_cs.mapped	Homo_sapiens_tRNA-Glu-CTC-1-1	3.373	Homo_sapiens_tRNA-Glu-CTC-1-1-tRH-5' 3.373	16	97.909		0	T
blood1.fastq.gz.hq_cs.mapped	Homo_sapiens_tRNA-Glu-CTC-1-1	3.373	Homo_sapiens_tRNA-Glu-CTC-1-1-tRH-5' 3.373	17	97.909		0	G
blood1.fastq.gz.hq_cs.mapped	Homo_sapiens_tRNA-Glu-CTC-1-1	3.373	Homo_sapiens_tRNA-Glu-CTC-1-1-tRH-5' 3.373	18	97.909		0	G
blood1.fastq.gz.hq_cs.mapped	Homo_sapiens_tRNA-Glu-CTC-1-1	3.373	Homo_sapiens_tRNA-Glu-CTC-1-1-tRH-5' 3.373	19	97.909		0	T
blood1.fastq.gz.hq_cs.mapped	Homo_sapiens_tRNA-Glu-CTC-1-1	3.373	Homo_sapiens_tRNA-Glu-CTC-1-1-tRH-5' 3.373	20	97.909		0	T
blood1.fastq.gz.hq_cs.mapped	Homo_sapiens_tRNA-Glu-CTC-1-1	3.373	Homo_sapiens_tRNA-Glu-CTC-1-1-tRH-5' 3.373	21	97.909		0	A
blood1.fastq.gz.hq_cs.mapped	Homo_sapiens_tRNA-Glu-CTC-1-1	3.373	Homo_sapiens_tRNA-Glu-CTC-1-1-tRH-5' 3.373	22	97.909		0	G
blood1.fastq.gz.hq_cs.mapped	Homo_sapiens_tRNA-Glu-CTC-1-1	3.373	Homo_sapiens_tRNA-Glu-CTC-1-1-tRH-5' 3.373	23	100		0	G
blood1.fastq.gz.hq_cs.mapped	Homo_sapiens_tRNA-Glu-CTC-1-1	3.373	Homo_sapiens_tRNA-Glu-CTC-1-1-tRH-5' 3.373	24	100		0	A
blood1.fastq.gz.hq_cs.mapped	Homo_sapiens_tRNA-Glu-CTC-1-1	3.373	Homo_sapiens_tRNA-Glu-CTC-1-1-tRH-5' 3.373	25	100		0	T
blood1.fastq.gz.hq_cs.mapped	Homo_sapiens_tRNA-Glu-CTC-1-1	3.373	Homo_sapiens_tRNA-Glu-CTC-1-1-tRH-5' 3.373	26	100		0	T
blood1.fastq.gz.hq_cs.mapped	Homo_sapiens_tRNA-Glu-CTC-1-1	3.373	Homo_sapiens_tRNA-Glu-CTC-1-1-tRH-5' 3.373	27	100		0	C
blood1.fastq.gz.hq_cs.mapped	Homo_sapiens_tRNA-Glu-CTC-1-1	3.373	Homo_sapiens_tRNA-Glu-CTC-1-1-tRH-5' 3.373	28	97.83		0	G
blood1.fastq.gz.hq_cs.mapped	Homo_sapiens_tRNA-Glu-CTC-1-1	3.373	Homo_sapiens_tRNA-Glu-CTC-1-1-tRH-5' 3.373	29	97.83		0	G
blood1.fastq.gz.hq_cs.mapped	Homo_sapiens_tRNA-Glu-CTC-1-1	3.373	Homo_sapiens_tRNA-Glu-CTC-1-1-tRH-5' 3.373	30	87.414		0	C
blood1.fastq.gz.hq_cs.mapped	Homo_sapiens_tRNA-Glu-CTC-1-1	3.373	Homo_sapiens_tRNA-Glu-CTC-1-1-tRH-5' 3.373	31	78.516		0	G
blood1.fastq.gz.hq_cs.mapped	Homo_sapiens_tRNA-Glu-CTC-1-1	3.373	Homo_sapiens_tRNA-Glu-CTC-1-1-tRH-5' 3.373	32	76.445		0	C
blood1.fastq.gz.hq_cs.mapped	Homo_sapiens_tRNA-Glu-CTC-1-1	3.373	Homo_sapiens_tRNA-Glu-CTC-1-1-tRH-5' 3.373	33	53.758		0	T
blood1.fastq.gz.hq_cs.mapped	Homo_sapiens_tRNA-Glu-CTC-1-1	3.373	Homo_sapiens_tRNA-Glu-CTC-1-1-tRH-5' 3.373	34	29.513		0	ac
blood1.fastq.gz.hq_cs.mapped	Homo_sapiens_tRNA-Glu-CTC-1-1	3.373	Homo_sapiens_tRNA-Glu-CTC-1-1-tRH-5' 3.373	35	21.168		0	ac
blood1.fastq.gz.hq_cs.mapped	Homo_sapiens_tRNA-Glu-CTC-1-1	3.373	Homo_sapiens_tRNA-Glu-CTC-1-1-tRH-5' 3.373	36	21.168		0	ac
blood1.fastq.gz.hq_cs.mapped	Homo_sapiens_tRNA-Glu-CTC-1-1	3.373	Homo_sapiens_tRNA-Glu-CTC-1-1-tRH-5' 3.373	37	21.168		0	A
blood1.fastq.gz.hq_cs.mapped	Homo_sapiens_tRNA-Glu-CTC-1-1	3.373	Homo_sapiens_tRNA-Glu-CTC-1-1-tRH-5' 3.373	38	21.168		0	C
blood1.fastq.gz.hq_cs.mapped	Homo_sapiens_tRNA-Glu-CTC-1-1	3.373	Homo_sapiens_tRNA-Glu-CTC-1-1-tRH-5' 3.373	39	21.168		0	C
blood1.fastq.gz.hq_cs.mapped	Homo_sapiens_tRNA-Glu-CTC-1-1	3.373	Homo_sapiens_tRNA-Glu-CTC-1-1-tRH-5' 3.373	40	10.002		0	G
blood1.fastq.gz.hq_cs.mapped	Homo_sapiens_tRNA-Glu-CTC-1-1	3.373	Homo_sapiens_tRNA-Glu-CTC-1-1-tRH-5' 3.373	41	10.002		0	C
blood1.fastq.gz.hq_cs.mapped	Homo_sapiens_tRNA-Glu-CTC-1-1	3.373	Homo_sapiens_tRNA-Glu-CTC-1-1-tRH-5' 3.373	42	7.911		0	C
blood1.fastq.gz.hq_cs.mapped	Homo_sapiens_tRNA-Glu-CTC-1-1	3.373	Homo_sapiens_tRNA-Glu-CTC-1-1-tRH-5' 3.373	43	0		0	G
blood1.fastq.gz.hq_cs.mapped	Homo_sapiens_tRNA-Glu-CTC-1-1	3.373	Homo_sapiens_tRNA-Glu-CTC-1-1-tRH-5' 3.373	44	0		0	C
blood1.fastq.gz.hq_cs.mapped	Homo_sapiens_tRNA-Glu-CTC-1-1	3.373	Homo_sapiens_tRNA-Glu-CTC-1-1-tRH-5' 3.373	45	0		0	G
blood1.fastq.gz.hq_cs.mapped	Homo_sapiens_tRNA-Glu-CTC-1-1	3.373	Homo_sapiens_tRNA-Glu-CTC-1-1-tRH-5' 3.373	46	0		0	G
blood1.fastq.gz.hq_cs.mapped	Homo_sapiens_tRNA-Glu-CTC-1-1	3.373	Homo_sapiens_tRNA-Glu-CTC-1-1-tRH-5' 3.373	47	0		0	C
blood1.fastq.gz.hq_cs.mapped	Homo_sapiens_tRNA-Glu-CTC-1-1	3.373	Homo_sapiens_tRNA-Glu-CTC-1-1-tRH-5' 3.373	48	0		0	C
blood1.fastq.gz.hq_cs.mapped	Homo_sapiens_tRNA-Glu-CTC-1-1	3.373	Homo_sapiens_tRNA-Glu-CTC-1-1-tRH-5' 3.373	49	0		0	C
blood1.fastq.gz.hq_cs.mapped	Homo_sapiens_tRNA-Glu-CTC-1-1	3.373	Homo_sapiens_tRNA-Glu-CTC-1-1-tRH-5' 3.373	50	0		0	G
blood1.fastq.gz.hq_cs.mapped	Homo_sapiens_tRNA-Glu-CTC-1-1	3.373	Homo_sapiens_tRNA-Glu-CTC-1-1-tRH-5' 3.373	51	0		0	G
blood1.fastq.gz.hq_cs.mapped	Homo_sapiens_tRNA-Glu-CTC-1-1	3.373	Homo_sapiens_tRNA-Glu-CTC-1-1-tRH-5' 3.373	52	0		0	G
blood1.fastq.gz.hq_cs.mapped	Homo_sapiens_tRNA-Glu-CTC-1-1	3.373	Homo_sapiens_tRNA-Glu-CTC-1-1-tRH-5' 3.373	53	0		0	T
blood1.fastq.gz.hq_cs.mapped	Homo_sapiens_tRNA-Glu-CTC-1-1	3.373	Homo_sapiens_tRNA-Glu-CTC-1-1-tRH-5' 3.373	54	0		0	T
blood1.fastq.gz.hq_cs.mapped	Homo_sapiens_tRNA-Glu-CTC-1-1	3.373	Homo_sapiens_tRNA-Glu-CTC-1-1-tRH-5' 3.373	55	0		0	C
blood1.fastq.gz.hq_cs.mapped	Homo_sapiens_tRNA-Glu-CTC-1-1	3.373	Homo_sapiens_tRNA-Glu-CTC-1-1-tRH-5' 3.373	56	0		0	G
blood1.fastq.gz.hq_cs.mapped	Homo_sapiens_tRNA-Glu-CTC-1-1	3.373	Homo_sapiens_tRNA-Glu-CTC-1-1-tRH-5' 3.373	57	0		0	A
blood1.fastq.gz.hq_cs.mapped	Homo_sapiens_tRNA-Glu-CTC-1-1	3.373	Homo_sapiens_tRNA-Glu-CTC-1-1-tRH-5' 3.373	58	0		0	T
blood1.fastq.gz.hq_cs.mapped	Homo_sapiens_tRNA-Glu-CTC-1-1	3.373	Homo_sapiens_tRNA-Glu-CTC-1-1-tRH-5' 3.373	59	0		0	T
blood1.fastq.gz.hq_cs.mapped	Homo_sapiens_tRNA-Glu-CTC-1-1	3.373	Homo_sapiens_tRNA-Glu-CTC-1-1-tRH-5' 3.373	60	0		0	C
blood1.fastq.gz.hq_cs.mapped	Homo_sapiens_tRNA-Glu-CTC-1-1	3.373	Homo_sapiens_tRNA-Glu-CTC-1-1-tRH-5' 3.373	61	0		0	C
blood1.fastq.gz.hq_cs.mapped	Homo_sapiens_tRNA-Glu-CTC-1-1	3.373	Homo_sapiens_tRNA-Glu-CTC-1-1-tRH-5' 3.373	62	0		0	C
blood1.fastq.gz.hq_cs.mapped	Homo_sapiens_tRNA-Glu-CTC-1-1	3.373	Homo_sapiens_tRNA-Glu-CTC-1-1-tRH-5' 3.373	63	0		0	G
blood1.fastq.gz.hq_cs.mapped	Homo_sapiens_tRNA-Glu-CTC-1-1	3.373	Homo_sapiens_tRNA-Glu-CTC-1-1-tRH-5' 3.373	64	0		0	G
blood1.fastq.gz.hq_cs.mapped	Homo_sapiens_tRNA-Glu-CTC-1-1	3.373	Homo_sapiens_tRNA-Glu-CTC-1-1-tRH-5' 3.373	65	0		0	T
blood1.fastq.gz.hq_cs.mapped	Homo_sapiens_tRNA-Glu-CTC-1-1	3.373	Homo_sapiens_tRNA-Glu-CTC-1-1-tRH-5' 3.373	66	0		0	C
blood1.fastq.gz.hq_cs.mapped	Homo_sapiens_tRNA-Glu-CTC-1-1	3.373	Homo_sapiens_tRNA-Glu-CTC-1-1-tRH-5' 3.373	67	0		0	A
blood1.fastq.gz.hq_cs.mapped	Homo_sapiens_tRNA-Glu-CTC-1-1	3.373	Homo_sapiens_tRNA-Glu-CTC-1-1-tRH-5' 3.373	68	0		0	G
blood1.fastq.gz.hq_cs.mapped	Homo_sapiens_tRNA-Glu-CTC-1-1	3.373	Homo_sapiens_tRNA-Glu-CTC-1-1-tRH-5' 3.373	69	0		0	G
blood1.fastq.gz.hq_cs.mapped	Homo_sapiens_tRNA-Glu-CTC-1-1	3.373	Homo_sapiens_tRNA-Glu-CTC-1-1-tRH-5' 3.373	70	0		0	G
blood1.fastq.gz.hq_cs.mapped	Homo_sapiens_tRNA-Glu-CTC-1-1	3.373	Homo_sapiens_tRNA-Glu-CTC-1-1-tRH-5' 3.373	71	0		0	A
blood1.fastq.gz.hq_cs.mapped	Homo_sapiens_tRNA-Glu-CTC-1-1	3.373	Homo_sapiens_tRNA-Glu-CTC-1-1-tRH-5' 3.373	72	0		0	A
blood1.fastq.gz.hq_cs.mapped	Homo_sapiens_tRNA-Glu-CTC-1-1	3.373	Homo_sapiens_tRNA-Glu-CTC-1-1-tRH-5' 3.373	73	0		0	C
blood1.fastq.gz.hq_cs.mapped	Homo_sapiens_tRNA-Glu-CTC-1-1	3.373	Homo_sapiens_tRNA-Glu-CTC-1-1-tRH-5' 3.373	74	0		0	C
blood1.fastq.gz.hq_cs.mapped	Homo_sapiens_tRNA-Glu-CTC-1-1	3.373	Homo_sapiens_tRNA-Glu-CTC-1-1-tRH-5' 3.373	75	0		0	A
blood1.fastq.gz.hq_cs.mapped	Homo_sapiens_tRNA-Glu-CTC-1-3	3.373	Homo_sapiens_tRNA-Glu-CTC-1-3-tRH-5' 3.373	1	68.12		0	T
blood1.fastq.gz.hq_cs.mapped	Homo_sapiens_tRNA-Glu-CTC-1-3	3.373	Homo_sapiens_tRNA-Glu-CTC-1-3-tRH-5' 3.373	2	68.12		0	C
blood1.fastq.gz.hq_cs.mapped	Homo_sapiens_tRNA-Glu-CTC-1-3	3.373	Homo_sapiens_tRNA-Glu-CTC-1-3-tRH-5' 3.373	3	68.12		0	C
blood1.fastq.gz.hq_cs.mapped	Homo_sapiens_tRNA-Glu-CTC-1-3	3.373	Homo_sapiens_tRNA-Glu-CTC-1-3-tRH-5' 3.373	4	68.12		0	C
blood1.fastq.gz.hq_cs.mapped	Homo_sapiens_tRNA-Glu-CTC-1-3	3.373	Homo_sapiens_tRNA-Glu-CTC-1-3-tRH-5' 3.373	5	68.12		0	T
blood1.fastq.gz.hq_cs.mapped	Homo_sapiens_tRNA-Glu-CTC-1-3	3.373	Homo_sapiens_tRNA-Glu-CTC-1-3-tRH-5' 3.373	6	68.12		0	G
blood1.fastq.gz.hq_cs.mapped	Homo_sapiens_tRNA-Glu-CTC-1-3	3.373	Homo_sapiens_tRNA-Glu-CTC-1-3-tRH-5' 3.373	7	68.12	oneDeletion	0.0597751	G
blood1.fastq.gz.hq_cs.mapped	Homo_sapiens_tRNA-Glu-CTC-1-3	3.373	Homo_sapiens_tRNA-Glu-CTC-1-3-tRH-5' 3.373	8	68.12	oneDeletion	0.0597751	T
blood1.fastq.gz.hq_cs.mapped	Homo_sapiens_tRNA-Glu-CTC-1-3	3.373	Homo_sapiens_tRNA-Glu-CTC-1-3-tRH-5' 3.373	9	68.12		0	G
blood1.fastq.gz.hq_cs.mapped	Homo_sapiens_tRNA-Glu-CTC-1-3	3.373	Homo_sapiens_tRNA-Glu-CTC-1-3-tRH-5' 3.373	10	68.12		0	G
blood1.fastq.gz.hq_cs.mapped	Homo_sapiens_tRNA-Glu-CTC-1-3	3.373	Homo_sapiens_tRNA-Glu-CTC-1-3-tRH-5' 3.373	11	68.12		0	T
blood1.fastq.gz.hq_cs.mapped	Homo_sapiens_tRNA-Glu-CTC-1-3	3.373	Homo_sapiens_tRNA-Glu-CTC-1-3-tRH-5' 3.373	12	68.12		0	C
blood1.fastq.gz.hq_cs.mapped	Homo_sapiens_tRNA-Glu-CTC-1-3	3.373	Homo_sapiens_tRNA-Glu-CTC-1-3-tRH-5' 3.373	13	73.131		0	T
blood1.fastq.gz.hq_cs.mapped	Homo_sapiens_tRNA-Glu-CTC-1-3	3.373	Homo_sapiens_tRNA-Glu-CTC-1-3-tRH-5' 3.373	14	75.143		0	A
blood1.fastq.gz.hq_cs.mapped	Homo_sapiens_tRNA-Glu-CTC-1-3	3.373	Homo_sapiens_tRNA-Glu-CTC-1-3-tRH-5' 3.373	15	75.143		0	G
blood1.fastq.gz.hq_cs.mapped	Homo_sapiens_tRNA-Glu-CTC-1-3	3.373	Homo_sapiens_tRNA-Glu-CTC-1-3-tRH-5' 3.373	16	97.909		0	T
blood1.fastq.gz.hq_cs.mapped	Homo_sapiens_tRNA-Glu-CTC-1-3	3.373	Homo_sapiens_tRNA-Glu-CTC-1-3-tRH-5' 3.373	17	97.909		0	G
blood1.fastq.gz.hq_cs.mapped	Homo_sapiens_tRNA-Glu-CTC-1-3	3.373	Homo_sapiens_tRNA-Glu-CTC-1-3-tRH-5' 3.373	18	97.909		0	G
blood1.fastq.gz.hq_cs.mapped	Homo_sapiens_tRNA-Glu-CTC-1-3	3.373	Homo_sapiens_tRNA-Glu-CTC-1-3-tRH-5' 3.373	19	97.909		0	T
blood1.fastq.gz.hq_cs.mapped	Homo_sapiens_tRNA-Glu-CTC-1-3	3.373	Homo_sapiens_tRNA-Glu-CTC-1-3-tRH-5' 3.373	20	97.909		0	T
blood1.fastq.gz.hq_cs.mapped	Homo_sapiens_tRNA-Glu-CTC-1-3	3.373	Homo_sapiens_tRNA-Glu-CTC-1-3-tRH-5' 3.373	21	97.909		0	A
blood1.fastq.gz.hq_cs.mapped	Homo_sapiens_tRNA-Glu-CTC-1-3	3.373	Homo_sapiens_tRNA-Glu-CTC-1-3-tRH-5' 3.373	22	97.909		0	G
blood1.fastq.gz.hq_cs.mapped	Homo_sapiens_tRNA-Glu-CTC-1-3	3.373	Homo_sapiens_tRNA-Glu-CTC-1-3-tRH-5' 3.373	23	100		0	G
blood1.fastq.gz.hq_cs.mapped	Homo_sapiens_tRNA-Glu-CTC-1-3	3.373	Homo_sapiens_tRNA-Glu-CTC-1-3-tRH-5' 3.373	24	100		0	A
blood1.fastq.gz.hq_cs.mapped	Homo_sapiens_tRNA-Glu-CTC-1-3	3.373	Homo_sapiens_tRNA-Glu-CTC-1-3-tRH-5' 3.373	25	100		0	T
blood1.fastq.gz.hq_cs.mapped	Homo_sapiens_tRNA-Glu-CTC-1-3	3.373	Homo_sapiens_tRNA-Glu-CTC-1-3-tRH-5' 3.373	26	100		0	T
blood1.fastq.gz.hq_cs.mapped	Homo_sapiens_tRNA-Glu-CTC-1-3	3.373	Homo_sapiens_tRNA-Glu-CTC-1-3-tRH-5' 3.373	27	100		0	C
blood1.fastq.gz.hq_cs.mapped	Homo_sapiens_tRNA-Glu-CTC-1-3	3.373	Homo_sapiens_tRNA-Glu-CTC-1-3-tRH-5' 3.373	28	97.83		0	G
blood1.fastq.gz.hq_cs.mapped	Homo_sapiens_tRNA-Glu-CTC-1-3	3.373	Homo_sapiens_tRNA-Glu-CTC-1-3-tRH-5' 3.373	29	97.83		0	G
blood1.fastq.gz.hq_cs.mapped	Homo_sapiens_tRNA-Glu-CTC-1-3	3.373	Homo_sapiens_tRNA-Glu-CTC-1-3-tRH-5' 3.373	30	87.414		0	C
blood1.fastq.gz.hq_cs.mapped	Homo_sapiens_tRNA-Glu-CTC-1-3	3.373	Homo_sapiens_tRNA-Glu-CTC-1-3-tRH-5' 3.373	31	78.516		0	G
blood1.fastq.gz.hq_cs.mapped	Homo_sapiens_tRNA-Glu-CTC-1-3	3.373	Homo_sapiens_tRNA-Glu-CTC-1-3-tRH-5' 3.373	32	76.445		0	C
blood1.fastq.gz.hq_cs.mapped	Homo_sapiens_tRNA-Glu-CTC-1-3	3.373	Homo_sapiens_tRNA-Glu-CTC-1-3-tRH-5' 3.373	33	53.758		0	T
blood1.fastq.gz.hq_cs.mapped	Homo_sapiens_tRNA-Glu-CTC-1-3	3.373	Homo_sapiens_tRNA-Glu-CTC-1-3-tRH-5' 3.373	34	29.513		0	ac
blood1.fastq.gz.hq_cs.mapped	Homo_sapiens_tRNA-Glu-CTC-1-3	3.373	Homo_sapiens_tRNA-Glu-CTC-1-3-tRH-5' 3.373	35	21.168		0	ac
blood1.fastq.gz.hq_cs.mapped	Homo_sapiens_tRNA-Glu-CTC-1-3	3.373	Homo_sapiens_tRNA-Glu-CTC-1-3-tRH-5' 3.373	36	21.168		0	ac
blood1.fastq.gz.hq_cs.mapped	Homo_sapiens_tRNA-Glu-CTC-1-3	3.373	Homo_sapiens_tRNA-Glu-CTC-1-3-tRH-5' 3.373	37	21.168		0	A
blood1.fastq.gz.hq_cs.mapped	Homo_sapiens_tRNA-Glu-CTC-1-3	3.373	Homo_sapiens_tRNA-Glu-CTC-1-3-tRH-5' 3.373	38	21.168		0	C
blood1.fastq.gz.hq_cs.mapped	Homo_sapiens_tRNA-Glu-CTC-1-3	3.373	Homo_sapiens_tRNA-Glu-CTC-1-3-tRH-5' 3.373	39	21.168		0	C
blood1.fastq.gz.hq_cs.mapped	Homo_sapiens_tRNA-Glu-CTC-1-3	3.373	Homo_sapiens_tRNA-Glu-CTC-1-3-tRH-5' 3.373	40	10.002		0	G
blood1.fastq.gz.hq_cs.mapped	Homo_sapiens_tRNA-Glu-CTC-1-3	3.373	Homo_sapiens_tRNA-Glu-CTC-1-3-tRH-5' 3.373	41	10.002		0	C
blood1.fastq.gz.hq_cs.mapped	Homo_sapiens_tRNA-Glu-CTC-1-3	3.373	Homo_sapiens_tRNA-Glu-CTC-1-3-tRH-5' 3.373	42	7.911		0	C
blood1.fastq.gz.hq_cs.mapped	Homo_sapiens_tRNA-Glu-CTC-1-3	3.373	Homo_sapiens_tRNA-Glu-CTC-1-3-tRH-5' 3.373	43	0		0	G
blood1.fastq.gz.hq_cs.mapped	Homo_sapiens_tRNA-Glu-CTC-1-3	3.373	Homo_sapiens_tRNA-Glu-CTC-1-3-tRH-5' 3.373	44	0		0	C
blood1.fastq.gz.hq_cs.mapped	Homo_sapiens_tRNA-Glu-CTC-1-3	3.373	Homo_sapiens_tRNA-Glu-CTC-1-3-tRH-5' 3.373	45	0		0	G
blood1.fastq.gz.hq_cs.mapped	Homo_sapiens_tRNA-Glu-CTC-1-3	3.373	Homo_sapiens_tRNA-Glu-CTC-1-3-tRH-5' 3.373	46	0		0	G
blood1.fastq.gz.hq_cs.mapped	Homo_sapiens_tRNA-Glu-CTC-1-3	3.373	Homo_sapiens_tRNA-Glu-CTC-1-3-tRH-5' 3.373	47	0		0	C
blood1.fastq.gz.hq_cs.mapped	Homo_sapiens_tRNA-Glu-CTC-1-3	3.373	Homo_sapiens_tRNA-Glu-CTC-1-3-tRH-5' 3.373	48	0		0	C
blood1.fastq.gz.hq_cs.mapped	Homo_sapiens_tRNA-Glu-CTC-1-3	3.373	Homo_sapiens_tRNA-Glu-CTC-1-3-tRH-5' 3.373	49	0		0	C
blood1.fastq.gz.hq_cs.mapped	Homo_sapiens_tRNA-Glu-CTC-1-3	3.373	Homo_sapiens_tRNA-Glu-CTC-1-3-tRH-5' 3.373	50	0		0	G
blood1.fastq.gz.hq_cs.mapped	Homo_sapiens_tRNA-Glu-CTC-1-3	3.373	Homo_sapiens_tRNA-Glu-CTC-1-3-tRH-5' 3.373	51	0		0	G
blood1.fastq.gz.hq_cs.mapped	Homo_sapiens_tRNA-Glu-CTC-1-3	3.373	Homo_sapiens_tRNA-Glu-CTC-1-3-tRH-5' 3.373	52	0		0	G
blood1.fastq.gz.hq_cs.mapped	Homo_sapiens_tRNA-Glu-CTC-1-3	3.373	Homo_sapiens_tRNA-Glu-CTC-1-3-tRH-5' 3.373	53	0		0	T
blood1.fastq.gz.hq_cs.mapped	Homo_sapiens_tRNA-Glu-CTC-1-3	3.373	Homo_sapiens_tRNA-Glu-CTC-1-3-tRH-5' 3.373	54	0		0	T
blood1.fastq.gz.hq_cs.mapped	Homo_sapiens_tRNA-Glu-CTC-1-3	3.373	Homo_sapiens_tRNA-Glu-CTC-1-3-tRH-5' 3.373	55	0		0	C
blood1.fastq.gz.hq_cs.mapped	Homo_sapiens_tRNA-Glu-CTC-1-3	3.373	Homo_sapiens_tRNA-Glu-CTC-1-3-tRH-5' 3.373	56	0		0	G
blood1.fastq.gz.hq_cs.mapped	Homo_sapiens_tRNA-Glu-CTC-1-3	3.373	Homo_sapiens_tRNA-Glu-CTC-1-3-tRH-5' 3.373	57	0		0	A
blood1.fastq.gz.hq_cs.mapped	Homo_sapiens_tRNA-Glu-CTC-1-3	3.373	Homo_sapiens_tRNA-Glu-CTC-1-3-tRH-5' 3.373	58	0		0	T
blood1.fastq.gz.hq_cs.mapped	Homo_sapiens_tRNA-Glu-CTC-1-3	3.373	Homo_sapiens_tRNA-Glu-CTC-1-3-tRH-5' 3.373	59	0		0	T
blood1.fastq.gz.hq_cs.mapped	Homo_sapiens_tRNA-Glu-CTC-1-3	3.373	Homo_sapiens_tRNA-Glu-CTC-1-3-tRH-5' 3.373	60	0		0	C
blood1.fastq.gz.hq_cs.mapped	Homo_sapiens_tRNA-Glu-CTC-1-3	3.373	Homo_sapiens_tRNA-Glu-CTC-1-3-tRH-5' 3.373	61	0		0	C
blood1.fastq.gz.hq_cs.mapped	Homo_sapiens_tRNA-Glu-CTC-1-3	3.373	Homo_sapiens_tRNA-Glu-CTC-1-3-tRH-5' 3.373	62	0		0	C
blood1.fastq.gz.hq_cs.mapped	Homo_sapiens_tRNA-Glu-CTC-1-3	3.373	Homo_sapiens_tRNA-Glu-CTC-1-3-tRH-5' 3.373	63	0		0	G
blood1.fastq.gz.hq_cs.mapped	Homo_sapiens_tRNA-Glu-CTC-1-3	3.373	Homo_sapiens_tRNA-Glu-CTC-1-3-tRH-5' 3.373	64	0		0	G
blood1.fastq.gz.hq_cs.mapped	Homo_sapiens_tRNA-Glu-CTC-1-3	3.373	Homo_sapiens_tRNA-Glu-CTC-1-3-tRH-5' 3.373	65	0		0	T
blood1.fastq.gz.hq_cs.mapped	Homo_sapiens_tRNA-Glu-CTC-1-3	3.373	Homo_sapiens_tRNA-Glu-CTC-1-3-tRH-5' 3.373	66	0		0	C
blood1.fastq.gz.hq_cs.mapped	Homo_sapiens_tRNA-Glu-CTC-1-3	3.373	Homo_sapiens_tRNA-Glu-CTC-1-3-tRH-5' 3.373	67	0		0	A
blood1.fastq.gz.hq_cs.mapped	Homo_sapiens_tRNA-Glu-CTC-1-3	3.373	Homo_sapiens_tRNA-Glu-CTC-1-3-tRH-5' 3.373	68	0		0	G
blood1.fastq.gz.hq_cs.mapped	Homo_sapiens_tRNA-Glu-CTC-1-3	3.373	Homo_sapiens_tRNA-Glu-CTC-1-3-tRH-5' 3.373	69	0		0	G
blood1.fastq.gz.hq_cs.mapped	Homo_sapiens_tRNA-Glu-CTC-1-3	3.373	Homo_sapiens_tRNA-Glu-CTC-1-3-tRH-5' 3.373	70	0		0	G
blood1.fastq.gz.hq_cs.mapped	Homo_sapiens_tRNA-Glu-CTC-1-3	3.373	Homo_sapiens_tRNA-Glu-CTC-1-3-tRH-5' 3.373	71	0		0	A
blood1.fastq.gz.hq_cs.mapped	Homo_sapiens_tRNA-Glu-CTC-1-3	3.373	Homo_sapiens_tRNA-Glu-CTC-1-3-tRH-5' 3.373	72	0		0	A
blood1.fastq.gz.hq_cs.mapped	Homo_sapiens_tRNA-Glu-CTC-1-3	3.373	Homo_sapiens_tRNA-Glu-CTC-1-3-tRH-5' 3.373	73	0		0	C
blood1.fastq.gz.hq_cs.mapped	Homo_sapiens_tRNA-Glu-CTC-1-3	3.373	Homo_sapiens_tRNA-Glu-CTC-1-3-tRH-5' 3.373	74	0		0	C
blood1.fastq.gz.hq_cs.mapped	Homo_sapiens_tRNA-Glu-CTC-1-3	3.373	Homo_sapiens_tRNA-Glu-CTC-1-3-tRH-5' 3.373	75	0		0	A
blood1.fastq.gz.hq_cs.mapped	Homo_sapiens_tRNA-Glu-CTC-1-6	3.373	Homo_sapiens_tRNA-Glu-CTC-1-6-tRH-5' 3.373	1	68.12		0	T
blood1.fastq.gz.hq_cs.mapped	Homo_sapiens_tRNA-Glu-CTC-1-6	3.373	Homo_sapiens_tRNA-Glu-CTC-1-6-tRH-5' 3.373	2	68.12		0	C
blood1.fastq.gz.hq_cs.mapped	Homo_sapiens_tRNA-Glu-CTC-1-6	3.373	Homo_sapiens_tRNA-Glu-CTC-1-6-tRH-5' 3.373	3	68.12		0	C
blood1.fastq.gz.hq_cs.mapped	Homo_sapiens_tRNA-Glu-CTC-1-6	3.373	Homo_sapiens_tRNA-Glu-CTC-1-6-tRH-5' 3.373	4	68.12		0	C
blood1.fastq.gz.hq_cs.mapped	Homo_sapiens_tRNA-Glu-CTC-1-6	3.373	Homo_sapiens_tRNA-Glu-CTC-1-6-tRH-5' 3.373	5	68.12		0	T
blood1.fastq.gz.hq_cs.mapped	Homo_sapiens_tRNA-Glu-CTC-1-6	3.373	Homo_sapiens_tRNA-Glu-CTC-1-6-tRH-5' 3.373	6	68.12		0	G
blood1.fastq.gz.hq_cs.mapped	Homo_sapiens_tRNA-Glu-CTC-1-6	3.373	Homo_sapiens_tRNA-Glu-CTC-1-6-tRH-5' 3.373	7	68.12	oneDeletion	0.0597751	G
blood1.fastq.gz.hq_cs.mapped	Homo_sapiens_tRNA-Glu-CTC-1-6	3.373	Homo_sapiens_tRNA-Glu-CTC-1-6-tRH-5' 3.373	8	68.12	oneDeletion	0.0597751	T
blood1.fastq.gz.hq_cs.mapped	Homo_sapiens_tRNA-Glu-CTC-1-6	3.373	Homo_sapiens_tRNA-Glu-CTC-1-6-tRH-5' 3.373	9	68.12		0	G
blood1.fastq.gz.hq_cs.mapped	Homo_sapiens_tRNA-Glu-CTC-1-6	3.373	Homo_sapiens_tRNA-Glu-CTC-1-6-tRH-5' 3.373	10	68.12		0	G
blood1.fastq.gz.hq_cs.mapped	Homo_sapiens_tRNA-Glu-CTC-1-6	3.373	Homo_sapiens_tRNA-Glu-CTC-1-6-tRH-5' 3.373	11	68.12		0	T
blood1.fastq.gz.hq_cs.mapped	Homo_sapiens_tRNA-Glu-CTC-1-6	3.373	Homo_sapiens_tRNA-Glu-CTC-1-6-tRH-5' 3.373	12	68.12		0	C
blood1.fastq.gz.hq_cs.mapped	Homo_sapiens_tRNA-Glu-CTC-1-6	3.373	Homo_sapiens_tRNA-Glu-CTC-1-6-tRH-5' 3.373	13	73.131		0	T
blood1.fastq.gz.hq_cs.mapped	Homo_sapiens_tRNA-Glu-CTC-1-6	3.373	Homo_sapiens_tRNA-Glu-CTC-1-6-tRH-5' 3.373	14	75.143		0	A
blood1.fastq.gz.hq_cs.mapped	Homo_sapiens_tRNA-Glu-CTC-1-6	3.373	Homo_sapiens_tRNA-Glu-CTC-1-6-tRH-5' 3.373	15	75.143		0	G
blood1.fastq.gz.hq_cs.mapped	Homo_sapiens_tRNA-Glu-CTC-1-6	3.373	Homo_sapiens_tRNA-Glu-CTC-1-6-tRH-5' 3.373	16	97.909		0	T
blood1.fastq.gz.hq_cs.mapped	Homo_sapiens_tRNA-Glu-CTC-1-6	3.373	Homo_sapiens_tRNA-Glu-CTC-1-6-tRH-5' 3.373	17	97.909		0	G
blood1.fastq.gz.hq_cs.mapped	Homo_sapiens_tRNA-Glu-CTC-1-6	3.373	Homo_sapiens_tRNA-Glu-CTC-1-6-tRH-5' 3.373	18	97.909		0	G
blood1.fastq.gz.hq_cs.mapped	Homo_sapiens_tRNA-Glu-CTC-1-6	3.373	Homo_sapiens_tRNA-Glu-CTC-1-6-tRH-5' 3.373	19	97.909		0	T
blood1.fastq.gz.hq_cs.mapped	Homo_sapiens_tRNA-Glu-CTC-1-6	3.373	Homo_sapiens_tRNA-Glu-CTC-1-6-tRH-5' 3.373	20	97.909		0	T
blood1.fastq.gz.hq_cs.mapped	Homo_sapiens_tRNA-Glu-CTC-1-6	3.373	Homo_sapiens_tRNA-Glu-CTC-1-6-tRH-5' 3.373	21	97.909		0	A
blood1.fastq.gz.hq_cs.mapped	Homo_sapiens_tRNA-Glu-CTC-1-6	3.373	Homo_sapiens_tRNA-Glu-CTC-1-6-tRH-5' 3.373	22	97.909		0	G
blood1.fastq.gz.hq_cs.mapped	Homo_sapiens_tRNA-Glu-CTC-1-6	3.373	Homo_sapiens_tRNA-Glu-CTC-1-6-tRH-5' 3.373	23	100		0	G
blood1.fastq.gz.hq_cs.mapped	Homo_sapiens_tRNA-Glu-CTC-1-6	3.373	Homo_sapiens_tRNA-Glu-CTC-1-6-tRH-5' 3.373	24	100		0	A
blood1.fastq.gz.hq_cs.mapped	Homo_sapiens_tRNA-Glu-CTC-1-6	3.373	Homo_sapiens_tRNA-Glu-CTC-1-6-tRH-5' 3.373	25	100		0	T
blood1.fastq.gz.hq_cs.mapped	Homo_sapiens_tRNA-Glu-CTC-1-6	3.373	Homo_sapiens_tRNA-Glu-CTC-1-6-tRH-5' 3.373	26	100		0	T
blood1.fastq.gz.hq_cs.mapped	Homo_sapiens_tRNA-Glu-CTC-1-6	3.373	Homo_sapiens_tRNA-Glu-CTC-1-6-tRH-5' 3.373	27	100		0	C
blood1.fastq.gz.hq_cs.mapped	Homo_sapiens_tRNA-Glu-CTC-1-6	3.373	Homo_sapiens_tRNA-Glu-CTC-1-6-tRH-5' 3.373	28	97.83		0	G
blood1.fastq.gz.hq_cs.mapped	Homo_sapiens_tRNA-Glu-CTC-1-6	3.373	Homo_sapiens_tRNA-Glu-CTC-1-6-tRH-5' 3.373	29	97.83		0	G
blood1.fastq.gz.hq_cs.mapped	Homo_sapiens_tRNA-Glu-CTC-1-6	3.373	Homo_sapiens_tRNA-Glu-CTC-1-6-tRH-5' 3.373	30	87.414		0	C
blood1.fastq.gz.hq_cs.mapped	Homo_sapiens_tRNA-Glu-CTC-1-6	3.373	Homo_sapiens_tRNA-Glu-CTC-1-6-tRH-5' 3.373	31	78.516		0	G
blood1.fastq.gz.hq_cs.mapped	Homo_sapiens_tRNA-Glu-CTC-1-6	3.373	Homo_sapiens_tRNA-Glu-CTC-1-6-tRH-5' 3.373	32	76.445		0	C
blood1.fastq.gz.hq_cs.mapped	Homo_sapiens_tRNA-Glu-CTC-1-6	3.373	Homo_sapiens_tRNA-Glu-CTC-1-6-tRH-5' 3.373	33	53.758		0	T
blood1.fastq.gz.hq_cs.mapped	Homo_sapiens_tRNA-Glu-CTC-1-6	3.373	Homo_sapiens_tRNA-Glu-CTC-1-6-tRH-5' 3.373	34	29.513		0	ac
blood1.fastq.gz.hq_cs.mapped	Homo_sapiens_tRNA-Glu-CTC-1-6	3.373	Homo_sapiens_tRNA-Glu-CTC-1-6-tRH-5' 3.373	35	21.168		0	ac
blood1.fastq.gz.hq_cs.mapped	Homo_sapiens_tRNA-Glu-CTC-1-6	3.373	Homo_sapiens_tRNA-Glu-CTC-1-6-tRH-5' 3.373	36	21.168		0	ac
blood1.fastq.gz.hq_cs.mapped	Homo_sapiens_tRNA-Glu-CTC-1-6	3.373	Homo_sapiens_tRNA-Glu-CTC-1-6-tRH-5' 3.373	37	21.168		0	A
blood1.fastq.gz.hq_cs.mapped	Homo_sapiens_tRNA-Glu-CTC-1-6	3.373	Homo_sapiens_tRNA-Glu-CTC-1-6-tRH-5' 3.373	38	21.168		0	C
blood1.fastq.gz.hq_cs.mapped	Homo_sapiens_tRNA-Glu-CTC-1-6	3.373	Homo_sapiens_tRNA-Glu-CTC-1-6-tRH-5' 3.373	39	21.168		0	C
blood1.fastq.gz.hq_cs.mapped	Homo_sapiens_tRNA-Glu-CTC-1-6	3.373	Homo_sapiens_tRNA-Glu-CTC-1-6-tRH-5' 3.373	40	10.002		0	G
blood1.fastq.gz.hq_cs.mapped	Homo_sapiens_tRNA-Glu-CTC-1-6	3.373	Homo_sapiens_tRNA-Glu-CTC-1-6-tRH-5' 3.373	41	10.002		0	C
blood1.fastq.gz.hq_cs.mapped	Homo_sapiens_tRNA-Glu-CTC-1-6	3.373	Homo_sapiens_tRNA-Glu-CTC-1-6-tRH-5' 3.373	42	7.911		0	C
blood1.fastq.gz.hq_cs.mapped	Homo_sapiens_tRNA-Glu-CTC-1-6	3.373	Homo_sapiens_tRNA-Glu-CTC-1-6-tRH-5' 3.373	43	0		0	G
blood1.fastq.gz.hq_cs.mapped	Homo_sapiens_tRNA-Glu-CTC-1-6	3.373	Homo_sapiens_tRNA-Glu-CTC-1-6-tRH-5' 3.373	44	0		0	C
blood1.fastq.gz.hq_cs.mapped	Homo_sapiens_tRNA-Glu-CTC-1-6	3.373	Homo_sapiens_tRNA-Glu-CTC-1-6-tRH-5' 3.373	45	0		0	G
blood1.fastq.gz.hq_cs.mapped	Homo_sapiens_tRNA-Glu-CTC-1-6	3.373	Homo_sapiens_tRNA-Glu-CTC-1-6-tRH-5' 3.373	46	0		0	G
blood1.fastq.gz.hq_cs.mapped	Homo_sapiens_tRNA-Glu-CTC-1-6	3.373	Homo_sapiens_tRNA-Glu-CTC-1-6-tRH-5' 3.373	47	0		0	C
blood1.fastq.gz.hq_cs.mapped	Homo_sapiens_tRNA-Glu-CTC-1-6	3.373	Homo_sapiens_tRNA-Glu-CTC-1-6-tRH-5' 3.373	48	0		0	C
blood1.fastq.gz.hq_cs.mapped	Homo_sapiens_tRNA-Glu-CTC-1-6	3.373	Homo_sapiens_tRNA-Glu-CTC-1-6-tRH-5' 3.373	49	0		0	C
blood1.fastq.gz.hq_cs.mapped	Homo_sapiens_tRNA-Glu-CTC-1-6	3.373	Homo_sapiens_tRNA-Glu-CTC-1-6-tRH-5' 3.373	50	0		0	G
blood1.fastq.gz.hq_cs.mapped	Homo_sapiens_tRNA-Glu-CTC-1-6	3.373	Homo_sapiens_tRNA-Glu-CTC-1-6-tRH-5' 3.373	51	0		0	G
blood1.fastq.gz.hq_cs.mapped	Homo_sapiens_tRNA-Glu-CTC-1-6	3.373	Homo_sapiens_tRNA-Glu-CTC-1-6-tRH-5' 3.373	52	0		0	G
blood1.fastq.gz.hq_cs.mapped	Homo_sapiens_tRNA-Glu-CTC-1-6	3.373	Homo_sapiens_tRNA-Glu-CTC-1-6-tRH-5' 3.373	53	0		0	T
blood1.fastq.gz.hq_cs.mapped	Homo_sapiens_tRNA-Glu-CTC-1-6	3.373	Homo_sapiens_tRNA-Glu-CTC-1-6-tRH-5' 3.373	54	0		0	T
blood1.fastq.gz.hq_cs.mapped	Homo_sapiens_tRNA-Glu-CTC-1-6	3.373	Homo_sapiens_tRNA-Glu-CTC-1-6-tRH-5' 3.373	55	0		0	C
blood1.fastq.gz.hq_cs.mapped	Homo_sapiens_tRNA-Glu-CTC-1-6	3.373	Homo_sapiens_tRNA-Glu-CTC-1-6-tRH-5' 3.373	56	0		0	G
blood1.fastq.gz.hq_cs.mapped	Homo_sapiens_tRNA-Glu-CTC-1-6	3.373	Homo_sapiens_tRNA-Glu-CTC-1-6-tRH-5' 3.373	57	0		0	A
blood1.fastq.gz.hq_cs.mapped	Homo_sapiens_tRNA-Glu-CTC-1-6	3.373	Homo_sapiens_tRNA-Glu-CTC-1-6-tRH-5' 3.373	58	0		0	T
blood1.fastq.gz.hq_cs.mapped	Homo_sapiens_tRNA-Glu-CTC-1-6	3.373	Homo_sapiens_tRNA-Glu-CTC-1-6-tRH-5' 3.373	59	0		0	T
blood1.fastq.gz.hq_cs.mapped	Homo_sapiens_tRNA-Glu-CTC-1-6	3.373	Homo_sapiens_tRNA-Glu-CTC-1-6-tRH-5' 3.373	60	0		0	C
blood1.fastq.gz.hq_cs.mapped	Homo_sapiens_tRNA-Glu-CTC-1-6	3.373	Homo_sapiens_tRNA-Glu-CTC-1-6-tRH-5' 3.373	61	0		0	C
blood1.fastq.gz.hq_cs.mapped	Homo_sapiens_tRNA-Glu-CTC-1-6	3.373	Homo_sapiens_tRNA-Glu-CTC-1-6-tRH-5' 3.373	62	0		0	C
blood1.fastq.gz.hq_cs.mapped	Homo_sapiens_tRNA-Glu-CTC-1-6	3.373	Homo_sapiens_tRNA-Glu-CTC-1-6-tRH-5' 3.373	63	0		0	G
blood1.fastq.gz.hq_cs.mapped	Homo_sapiens_tRNA-Glu-CTC-1-6	3.373	Homo_sapiens_tRNA-Glu-CTC-1-6-tRH-5' 3.373	64	0		0	G
blood1.fastq.gz.hq_cs.mapped	Homo_sapiens_tRNA-Glu-CTC-1-6	3.373	Homo_sapiens_tRNA-Glu-CTC-1-6-tRH-5' 3.373	65	0		0	T
blood1.fastq.gz.hq_cs.mapped	Homo_sapiens_tRNA-Glu-CTC-1-6	3.373	Homo_sapiens_tRNA-Glu-CTC-1-6-tRH-5' 3.373	66	0		0	C
blood1.fastq.gz.hq_cs.mapped	Homo_sapiens_tRNA-Glu-CTC-1-6	3.373	Homo_sapiens_tRNA-Glu-CTC-1-6-tRH-5' 3.373	67	0		0	A
blood1.fastq.gz.hq_cs.mapped	Homo_sapiens_tRNA-Glu-CTC-1-6	3.373	Homo_sapiens_tRNA-Glu-CTC-1-6-tRH-5' 3.373	68	0		0	G
blood1.fastq.gz.hq_cs.mapped	Homo_sapiens_tRNA-Glu-CTC-1-6	3.373	Homo_sapiens_tRNA-Glu-CTC-1-6-tRH-5' 3.373	69	0		0	G
blood1.fastq.gz.hq_cs.mapped	Homo_sapiens_tRNA-Glu-CTC-1-6	3.373	Homo_sapiens_tRNA-Glu-CTC-1-6-tRH-5' 3.373	70	0		0	G
blood1.fastq.gz.hq_cs.mapped	Homo_sapiens_tRNA-Glu-CTC-1-6	3.373	Homo_sapiens_tRNA-Glu-CTC-1-6-tRH-5' 3.373	71	0		0	A
blood1.fastq.gz.hq_cs.mapped	Homo_sapiens_tRNA-Glu-CTC-1-6	3.373	Homo_sapiens_tRNA-Glu-CTC-1-6-tRH-5' 3.373	72	0		0	A
blood1.fastq.gz.hq_cs.mapped	Homo_sapiens_tRNA-Glu-CTC-1-6	3.373	Homo_sapiens_tRNA-Glu-CTC-1-6-tRH-5' 3.373	73	0		0	C
blood1.fastq.gz.hq_cs.mapped	Homo_sapiens_tRNA-Glu-CTC-1-6	3.373	Homo_sapiens_tRNA-Glu-CTC-1-6-tRH-5' 3.373	74	0		0	C
blood1.fastq.gz.hq_cs.mapped	Homo_sapiens_tRNA-Glu-CTC-1-6	3.373	Homo_sapiens_tRNA-Glu-CTC-1-6-tRH-5' 3.373	75	0		0	A
blood1.fastq.gz.hq_cs.mapped	Homo_sapiens_tRNA-Glu-CTC-1-2	3.373	Homo_sapiens_tRNA-Glu-CTC-1-2-tRH-5' 3.373	1	68.12		0	T
blood1.fastq.gz.hq_cs.mapped	Homo_sapiens_tRNA-Glu-CTC-1-2	3.373	Homo_sapiens_tRNA-Glu-CTC-1-2-tRH-5' 3.373	2	68.12		0	C
blood1.fastq.gz.hq_cs.mapped	Homo_sapiens_tRNA-Glu-CTC-1-2	3.373	Homo_sapiens_tRNA-Glu-CTC-1-2-tRH-5' 3.373	3	68.12		0	C
blood1.fastq.gz.hq_cs.mapped	Homo_sapiens_tRNA-Glu-CTC-1-2	3.373	Homo_sapiens_tRNA-Glu-CTC-1-2-tRH-5' 3.373	4	68.12		0	C
blood1.fastq.gz.hq_cs.mapped	Homo_sapiens_tRNA-Glu-CTC-1-2	3.373	Homo_sapiens_tRNA-Glu-CTC-1-2-tRH-5' 3.373	5	68.12		0	T
blood1.fastq.gz.hq_cs.mapped	Homo_sapiens_tRNA-Glu-CTC-1-2	3.373	Homo_sapiens_tRNA-Glu-CTC-1-2-tRH-5' 3.373	6	68.12		0	G
blood1.fastq.gz.hq_cs.mapped	Homo_sapiens_tRNA-Glu-CTC-1-2	3.373	Homo_sapiens_tRNA-Glu-CTC-1-2-tRH-5' 3.373	7	68.12	oneDeletion	0.0597751	G
blood1.fastq.gz.hq_cs.mapped	Homo_sapiens_tRNA-Glu-CTC-1-2	3.373	Homo_sapiens_tRNA-Glu-CTC-1-2-tRH-5' 3.373	8	68.12	oneDeletion	0.0597751	T
blood1.fastq.gz.hq_cs.mapped	Homo_sapiens_tRNA-Glu-CTC-1-2	3.373	Homo_sapiens_tRNA-Glu-CTC-1-2-tRH-5' 3.373	9	68.12		0	G
blood1.fastq.gz.hq_cs.mapped	Homo_sapiens_tRNA-Glu-CTC-1-2	3.373	Homo_sapiens_tRNA-Glu-CTC-1-2-tRH-5' 3.373	10	68.12		0	G
blood1.fastq.gz.hq_cs.mapped	Homo_sapiens_tRNA-Glu-CTC-1-2	3.373	Homo_sapiens_tRNA-Glu-CTC-1-2-tRH-5' 3.373	11	68.12		0	T
blood1.fastq.gz.hq_cs.mapped	Homo_sapiens_tRNA-Glu-CTC-1-2	3.373	Homo_sapiens_tRNA-Glu-CTC-1-2-tRH-5' 3.373	12	68.12		0	C
blood1.fastq.gz.hq_cs.mapped	Homo_sapiens_tRNA-Glu-CTC-1-2	3.373	Homo_sapiens_tRNA-Glu-CTC-1-2-tRH-5' 3.373	13	73.131		0	T
blood1.fastq.gz.hq_cs.mapped	Homo_sapiens_tRNA-Glu-CTC-1-2	3.373	Homo_sapiens_tRNA-Glu-CTC-1-2-tRH-5' 3.373	14	75.143		0	A
blood1.fastq.gz.hq_cs.mapped	Homo_sapiens_tRNA-Glu-CTC-1-2	3.373	Homo_sapiens_tRNA-Glu-CTC-1-2-tRH-5' 3.373	15	75.143		0	G
blood1.fastq.gz.hq_cs.mapped	Homo_sapiens_tRNA-Glu-CTC-1-2	3.373	Homo_sapiens_tRNA-Glu-CTC-1-2-tRH-5' 3.373	16	97.909		0	T
blood1.fastq.gz.hq_cs.mapped	Homo_sapiens_tRNA-Glu-CTC-1-2	3.373	Homo_sapiens_tRNA-Glu-CTC-1-2-tRH-5' 3.373	17	97.909		0	G
blood1.fastq.gz.hq_cs.mapped	Homo_sapiens_tRNA-Glu-CTC-1-2	3.373	Homo_sapiens_tRNA-Glu-CTC-1-2-tRH-5' 3.373	18	97.909		0	G
blood1.fastq.gz.hq_cs.mapped	Homo_sapiens_tRNA-Glu-CTC-1-2	3.373	Homo_sapiens_tRNA-Glu-CTC-1-2-tRH-5' 3.373	19	97.909		0	T
blood1.fastq.gz.hq_cs.mapped	Homo_sapiens_tRNA-Glu-CTC-1-2	3.373	Homo_sapiens_tRNA-Glu-CTC-1-2-tRH-5' 3.373	20	97.909		0	T
blood1.fastq.gz.hq_cs.mapped	Homo_sapiens_tRNA-Glu-CTC-1-2	3.373	Homo_sapiens_tRNA-Glu-CTC-1-2-tRH-5' 3.373	21	97.909		0	A
blood1.fastq.gz.hq_cs.mapped	Homo_sapiens_tRNA-Glu-CTC-1-2	3.373	Homo_sapiens_tRNA-Glu-CTC-1-2-tRH-5' 3.373	22	97.909		0	G
blood1.fastq.gz.hq_cs.mapped	Homo_sapiens_tRNA-Glu-CTC-1-2	3.373	Homo_sapiens_tRNA-Glu-CTC-1-2-tRH-5' 3.373	23	100		0	G
blood1.fastq.gz.hq_cs.mapped	Homo_sapiens_tRNA-Glu-CTC-1-2	3.373	Homo_sapiens_tRNA-Glu-CTC-1-2-tRH-5' 3.373	24	100		0	A
blood1.fastq.gz.hq_cs.mapped	Homo_sapiens_tRNA-Glu-CTC-1-2	3.373	Homo_sapiens_tRNA-Glu-CTC-1-2-tRH-5' 3.373	25	100		0	T
blood1.fastq.gz.hq_cs.mapped	Homo_sapiens_tRNA-Glu-CTC-1-2	3.373	Homo_sapiens_tRNA-Glu-CTC-1-2-tRH-5' 3.373	26	100		0	T
blood1.fastq.gz.hq_cs.mapped	Homo_sapiens_tRNA-Glu-CTC-1-2	3.373	Homo_sapiens_tRNA-Glu-CTC-1-2-tRH-5' 3.373	27	100		0	C
blood1.fastq.gz.hq_cs.mapped	Homo_sapiens_tRNA-Glu-CTC-1-2	3.373	Homo_sapiens_tRNA-Glu-CTC-1-2-tRH-5' 3.373	28	97.83		0	G
blood1.fastq.gz.hq_cs.mapped	Homo_sapiens_tRNA-Glu-CTC-1-2	3.373	Homo_sapiens_tRNA-Glu-CTC-1-2-tRH-5' 3.373	29	97.83		0	G
blood1.fastq.gz.hq_cs.mapped	Homo_sapiens_tRNA-Glu-CTC-1-2	3.373	Homo_sapiens_tRNA-Glu-CTC-1-2-tRH-5' 3.373	30	87.414		0	C
blood1.fastq.gz.hq_cs.mapped	Homo_sapiens_tRNA-Glu-CTC-1-2	3.373	Homo_sapiens_tRNA-Glu-CTC-1-2-tRH-5' 3.373	31	78.516		0	G
blood1.fastq.gz.hq_cs.mapped	Homo_sapiens_tRNA-Glu-CTC-1-2	3.373	Homo_sapiens_tRNA-Glu-CTC-1-2-tRH-5' 3.373	32	76.445		0	C
blood1.fastq.gz.hq_cs.mapped	Homo_sapiens_tRNA-Glu-CTC-1-2	3.373	Homo_sapiens_tRNA-Glu-CTC-1-2-tRH-5' 3.373	33	53.758		0	T
blood1.fastq.gz.hq_cs.mapped	Homo_sapiens_tRNA-Glu-CTC-1-2	3.373	Homo_sapiens_tRNA-Glu-CTC-1-2-tRH-5' 3.373	34	29.513		0	ac
blood1.fastq.gz.hq_cs.mapped	Homo_sapiens_tRNA-Glu-CTC-1-2	3.373	Homo_sapiens_tRNA-Glu-CTC-1-2-tRH-5' 3.373	35	21.168		0	ac
blood1.fastq.gz.hq_cs.mapped	Homo_sapiens_tRNA-Glu-CTC-1-2	3.373	Homo_sapiens_tRNA-Glu-CTC-1-2-tRH-5' 3.373	36	21.168		0	ac
blood1.fastq.gz.hq_cs.mapped	Homo_sapiens_tRNA-Glu-CTC-1-2	3.373	Homo_sapiens_tRNA-Glu-CTC-1-2-tRH-5' 3.373	37	21.168		0	A
blood1.fastq.gz.hq_cs.mapped	Homo_sapiens_tRNA-Glu-CTC-1-2	3.373	Homo_sapiens_tRNA-Glu-CTC-1-2-tRH-5' 3.373	38	21.168		0	C
blood1.fastq.gz.hq_cs.mapped	Homo_sapiens_tRNA-Glu-CTC-1-2	3.373	Homo_sapiens_tRNA-Glu-CTC-1-2-tRH-5' 3.373	39	21.168		0	C
blood1.fastq.gz.hq_cs.mapped	Homo_sapiens_tRNA-Glu-CTC-1-2	3.373	Homo_sapiens_tRNA-Glu-CTC-1-2-tRH-5' 3.373	40	10.002		0	G
blood1.fastq.gz.hq_cs.mapped	Homo_sapiens_tRNA-Glu-CTC-1-2	3.373	Homo_sapiens_tRNA-Glu-CTC-1-2-tRH-5' 3.373	41	10.002		0	C
blood1.fastq.gz.hq_cs.mapped	Homo_sapiens_tRNA-Glu-CTC-1-2	3.373	Homo_sapiens_tRNA-Glu-CTC-1-2-tRH-5' 3.373	42	7.911		0	C
blood1.fastq.gz.hq_cs.mapped	Homo_sapiens_tRNA-Glu-CTC-1-2	3.373	Homo_sapiens_tRNA-Glu-CTC-1-2-tRH-5' 3.373	43	0		0	G
blood1.fastq.gz.hq_cs.mapped	Homo_sapiens_tRNA-Glu-CTC-1-2	3.373	Homo_sapiens_tRNA-Glu-CTC-1-2-tRH-5' 3.373	44	0		0	C
blood1.fastq.gz.hq_cs.mapped	Homo_sapiens_tRNA-Glu-CTC-1-2	3.373	Homo_sapiens_tRNA-Glu-CTC-1-2-tRH-5' 3.373	45	0		0	G
blood1.fastq.gz.hq_cs.mapped	Homo_sapiens_tRNA-Glu-CTC-1-2	3.373	Homo_sapiens_tRNA-Glu-CTC-1-2-tRH-5' 3.373	46	0		0	G
blood1.fastq.gz.hq_cs.mapped	Homo_sapiens_tRNA-Glu-CTC-1-2	3.373	Homo_sapiens_tRNA-Glu-CTC-1-2-tRH-5' 3.373	47	0		0	C
blood1.fastq.gz.hq_cs.mapped	Homo_sapiens_tRNA-Glu-CTC-1-2	3.373	Homo_sapiens_tRNA-Glu-CTC-1-2-tRH-5' 3.373	48	0		0	C
blood1.fastq.gz.hq_cs.mapped	Homo_sapiens_tRNA-Glu-CTC-1-2	3.373	Homo_sapiens_tRNA-Glu-CTC-1-2-tRH-5' 3.373	49	0		0	C
blood1.fastq.gz.hq_cs.mapped	Homo_sapiens_tRNA-Glu-CTC-1-2	3.373	Homo_sapiens_tRNA-Glu-CTC-1-2-tRH-5' 3.373	50	0		0	G
blood1.fastq.gz.hq_cs.mapped	Homo_sapiens_tRNA-Glu-CTC-1-2	3.373	Homo_sapiens_tRNA-Glu-CTC-1-2-tRH-5' 3.373	51	0		0	G
blood1.fastq.gz.hq_cs.mapped	Homo_sapiens_tRNA-Glu-CTC-1-2	3.373	Homo_sapiens_tRNA-Glu-CTC-1-2-tRH-5' 3.373	52	0		0	G
blood1.fastq.gz.hq_cs.mapped	Homo_sapiens_tRNA-Glu-CTC-1-2	3.373	Homo_sapiens_tRNA-Glu-CTC-1-2-tRH-5' 3.373	53	0		0	T
blood1.fastq.gz.hq_cs.mapped	Homo_sapiens_tRNA-Glu-CTC-1-2	3.373	Homo_sapiens_tRNA-Glu-CTC-1-2-tRH-5' 3.373	54	0		0	T
blood1.fastq.gz.hq_cs.mapped	Homo_sapiens_tRNA-Glu-CTC-1-2	3.373	Homo_sapiens_tRNA-Glu-CTC-1-2-tRH-5' 3.373	55	0		0	C
blood1.fastq.gz.hq_cs.mapped	Homo_sapiens_tRNA-Glu-CTC-1-2	3.373	Homo_sapiens_tRNA-Glu-CTC-1-2-tRH-5' 3.373	56	0		0	G
blood1.fastq.gz.hq_cs.mapped	Homo_sapiens_tRNA-Glu-CTC-1-2	3.373	Homo_sapiens_tRNA-Glu-CTC-1-2-tRH-5' 3.373	57	0		0	A
blood1.fastq.gz.hq_cs.mapped	Homo_sapiens_tRNA-Glu-CTC-1-2	3.373	Homo_sapiens_tRNA-Glu-CTC-1-2-tRH-5' 3.373	58	0		0	T
blood1.fastq.gz.hq_cs.mapped	Homo_sapiens_tRNA-Glu-CTC-1-2	3.373	Homo_sapiens_tRNA-Glu-CTC-1-2-tRH-5' 3.373	59	0		0	T
blood1.fastq.gz.hq_cs.mapped	Homo_sapiens_tRNA-Glu-CTC-1-2	3.373	Homo_sapiens_tRNA-Glu-CTC-1-2-tRH-5' 3.373	60	0		0	C
blood1.fastq.gz.hq_cs.mapped	Homo_sapiens_tRNA-Glu-CTC-1-2	3.373	Homo_sapiens_tRNA-Glu-CTC-1-2-tRH-5' 3.373	61	0		0	C
blood1.fastq.gz.hq_cs.mapped	Homo_sapiens_tRNA-Glu-CTC-1-2	3.373	Homo_sapiens_tRNA-Glu-CTC-1-2-tRH-5' 3.373	62	0		0	C
blood1.fastq.gz.hq_cs.mapped	Homo_sapiens_tRNA-Glu-CTC-1-2	3.373	Homo_sapiens_tRNA-Glu-CTC-1-2-tRH-5' 3.373	63	0		0	G
blood1.fastq.gz.hq_cs.mapped	Homo_sapiens_tRNA-Glu-CTC-1-2	3.373	Homo_sapiens_tRNA-Glu-CTC-1-2-tRH-5' 3.373	64	0		0	G
blood1.fastq.gz.hq_cs.mapped	Homo_sapiens_tRNA-Glu-CTC-1-2	3.373	Homo_sapiens_tRNA-Glu-CTC-1-2-tRH-5' 3.373	65	0		0	T
blood1.fastq.gz.hq_cs.mapped	Homo_sapiens_tRNA-Glu-CTC-1-2	3.373	Homo_sapiens_tRNA-Glu-CTC-1-2-tRH-5' 3.373	66	0		0	C
blood1.fastq.gz.hq_cs.mapped	Homo_sapiens_tRNA-Glu-CTC-1-2	3.373	Homo_sapiens_tRNA-Glu-CTC-1-2-tRH-5' 3.373	67	0		0	A
blood1.fastq.gz.hq_cs.mapped	Homo_sapiens_tRNA-Glu-CTC-1-2	3.373	Homo_sapiens_tRNA-Glu-CTC-1-2-tRH-5' 3.373	68	0		0	G
blood1.fastq.gz.hq_cs.mapped	Homo_sapiens_tRNA-Glu-CTC-1-2	3.373	Homo_sapiens_tRNA-Glu-CTC-1-2-tRH-5' 3.373	69	0		0	G
blood1.fastq.gz.hq_cs.mapped	Homo_sapiens_tRNA-Glu-CTC-1-2	3.373	Homo_sapiens_tRNA-Glu-CTC-1-2-tRH-5' 3.373	70	0		0	G
blood1.fastq.gz.hq_cs.mapped	Homo_sapiens_tRNA-Glu-CTC-1-2	3.373	Homo_sapiens_tRNA-Glu-CTC-1-2-tRH-5' 3.373	71	0		0	A
blood1.fastq.gz.hq_cs.mapped	Homo_sapiens_tRNA-Glu-CTC-1-2	3.373	Homo_sapiens_tRNA-Glu-CTC-1-2-tRH-5' 3.373	72	0		0	A
blood1.fastq.gz.hq_cs.mapped	Homo_sapiens_tRNA-Glu-CTC-1-2	3.373	Homo_sapiens_tRNA-Glu-CTC-1-2-tRH-5' 3.373	73	0		0	C
blood1.fastq.gz.hq_cs.mapped	Homo_sapiens_tRNA-Glu-CTC-1-2	3.373	Homo_sapiens_tRNA-Glu-CTC-1-2-tRH-5' 3.373	74	0		0	C
blood1.fastq.gz.hq_cs.mapped	Homo_sapiens_tRNA-Glu-CTC-1-2	3.373	Homo_sapiens_tRNA-Glu-CTC-1-2-tRH-5' 3.373	75	0		0	A
blood1.fastq.gz.hq_cs.mapped	Homo_sapiens_tRNA-Lys-CTT-1-2	0.956	Homo_sapiens_tRNA-Lys-CTT-1-2-Undefined 0.956	1	9.19		0	G
blood1.fastq.gz.hq_cs.mapped	Homo_sapiens_tRNA-Lys-CTT-1-2	0.956	Homo_sapiens_tRNA-Lys-CTT-1-2-Undefined 0.956	2	9.19		0	C
blood1.fastq.gz.hq_cs.mapped	Homo_sapiens_tRNA-Lys-CTT-1-2	0.956	Homo_sapiens_tRNA-Lys-CTT-1-2-Undefined 0.956	3	9.19		0	C
blood1.fastq.gz.hq_cs.mapped	Homo_sapiens_tRNA-Lys-CTT-1-2	0.956	Homo_sapiens_tRNA-Lys-CTT-1-2-Undefined 0.956	4	9.19		0	C
blood1.fastq.gz.hq_cs.mapped	Homo_sapiens_tRNA-Lys-CTT-1-2	0.956	Homo_sapiens_tRNA-Lys-CTT-1-2-Undefined 0.956	5	9.19		0	G
blood1.fastq.gz.hq_cs.mapped	Homo_sapiens_tRNA-Lys-CTT-1-2	0.956	Homo_sapiens_tRNA-Lys-CTT-1-2-Undefined 0.956	6	9.19		0	G
blood1.fastq.gz.hq_cs.mapped	Homo_sapiens_tRNA-Lys-CTT-1-2	0.956	Homo_sapiens_tRNA-Lys-CTT-1-2-Undefined 0.956	7	9.19		0	C
blood1.fastq.gz.hq_cs.mapped	Homo_sapiens_tRNA-Lys-CTT-1-2	0.956	Homo_sapiens_tRNA-Lys-CTT-1-2-Undefined 0.956	8	9.19		0	T
blood1.fastq.gz.hq_cs.mapped	Homo_sapiens_tRNA-Lys-CTT-1-2	0.956	Homo_sapiens_tRNA-Lys-CTT-1-2-Undefined 0.956	9	9.19		0	A
blood1.fastq.gz.hq_cs.mapped	Homo_sapiens_tRNA-Lys-CTT-1-2	0.956	Homo_sapiens_tRNA-Lys-CTT-1-2-Undefined 0.956	10	9.19		0	G
blood1.fastq.gz.hq_cs.mapped	Homo_sapiens_tRNA-Lys-CTT-1-2	0.956	Homo_sapiens_tRNA-Lys-CTT-1-2-Undefined 0.956	11	16.169		0	C
blood1.fastq.gz.hq_cs.mapped	Homo_sapiens_tRNA-Lys-CTT-1-2	0.956	Homo_sapiens_tRNA-Lys-CTT-1-2-Undefined 0.956	12	22.761		0	T
blood1.fastq.gz.hq_cs.mapped	Homo_sapiens_tRNA-Lys-CTT-1-2	0.956	Homo_sapiens_tRNA-Lys-CTT-1-2-Undefined 0.956	13	22.761		0	C
blood1.fastq.gz.hq_cs.mapped	Homo_sapiens_tRNA-Lys-CTT-1-2	0.956	Homo_sapiens_tRNA-Lys-CTT-1-2-Undefined 0.956	14	22.761		0	A
blood1.fastq.gz.hq_cs.mapped	Homo_sapiens_tRNA-Lys-CTT-1-2	0.956	Homo_sapiens_tRNA-Lys-CTT-1-2-Undefined 0.956	15	22.761		0	G
blood1.fastq.gz.hq_cs.mapped	Homo_sapiens_tRNA-Lys-CTT-1-2	0.956	Homo_sapiens_tRNA-Lys-CTT-1-2-Undefined 0.956	16	38.93		0	T
blood1.fastq.gz.hq_cs.mapped	Homo_sapiens_tRNA-Lys-CTT-1-2	0.956	Homo_sapiens_tRNA-Lys-CTT-1-2-Undefined 0.956	17	38.93		0	C
blood1.fastq.gz.hq_cs.mapped	Homo_sapiens_tRNA-Lys-CTT-1-2	0.956	Homo_sapiens_tRNA-Lys-CTT-1-2-Undefined 0.956	18	44.32		0	G
blood1.fastq.gz.hq_cs.mapped	Homo_sapiens_tRNA-Lys-CTT-1-2	0.956	Homo_sapiens_tRNA-Lys-CTT-1-2-Undefined 0.956	19	44.32		0	G
blood1.fastq.gz.hq_cs.mapped	Homo_sapiens_tRNA-Lys-CTT-1-2	0.956	Homo_sapiens_tRNA-Lys-CTT-1-2-Undefined 0.956	20	44.32		0	T
blood1.fastq.gz.hq_cs.mapped	Homo_sapiens_tRNA-Lys-CTT-1-2	0.956	Homo_sapiens_tRNA-Lys-CTT-1-2-Undefined 0.956	21	44.32		0	A
blood1.fastq.gz.hq_cs.mapped	Homo_sapiens_tRNA-Lys-CTT-1-2	0.956	Homo_sapiens_tRNA-Lys-CTT-1-2-Undefined 0.956	22	44.32		0	G
blood1.fastq.gz.hq_cs.mapped	Homo_sapiens_tRNA-Lys-CTT-1-2	0.956	Homo_sapiens_tRNA-Lys-CTT-1-2-Undefined 0.956	23	44.32		0	A
blood1.fastq.gz.hq_cs.mapped	Homo_sapiens_tRNA-Lys-CTT-1-2	0.956	Homo_sapiens_tRNA-Lys-CTT-1-2-Undefined 0.956	24	44.32		0	G
blood1.fastq.gz.hq_cs.mapped	Homo_sapiens_tRNA-Lys-CTT-1-2	0.956	Homo_sapiens_tRNA-Lys-CTT-1-2-Undefined 0.956	25	44.32		0	C
blood1.fastq.gz.hq_cs.mapped	Homo_sapiens_tRNA-Lys-CTT-1-2	0.956	Homo_sapiens_tRNA-Lys-CTT-1-2-Undefined 0.956	26	44.32		0	A
blood1.fastq.gz.hq_cs.mapped	Homo_sapiens_tRNA-Lys-CTT-1-2	0.956	Homo_sapiens_tRNA-Lys-CTT-1-2-Undefined 0.956	27	44.32		0	T
blood1.fastq.gz.hq_cs.mapped	Homo_sapiens_tRNA-Lys-CTT-1-2	0.956	Homo_sapiens_tRNA-Lys-CTT-1-2-Undefined 0.956	28	44.32		0	G
blood1.fastq.gz.hq_cs.mapped	Homo_sapiens_tRNA-Lys-CTT-1-2	0.956	Homo_sapiens_tRNA-Lys-CTT-1-2-Undefined 0.956	29	44.32		0	G
blood1.fastq.gz.hq_cs.mapped	Homo_sapiens_tRNA-Lys-CTT-1-2	0.956	Homo_sapiens_tRNA-Lys-CTT-1-2-Undefined 0.956	30	30.748		0	G
blood1.fastq.gz.hq_cs.mapped	Homo_sapiens_tRNA-Lys-CTT-1-2	0.956	Homo_sapiens_tRNA-Lys-CTT-1-2-Undefined 0.956	31	30.748		0	A
blood1.fastq.gz.hq_cs.mapped	Homo_sapiens_tRNA-Lys-CTT-1-2	0.956	Homo_sapiens_tRNA-Lys-CTT-1-2-Undefined 0.956	32	25.087		0	C
blood1.fastq.gz.hq_cs.mapped	Homo_sapiens_tRNA-Lys-CTT-1-2	0.956	Homo_sapiens_tRNA-Lys-CTT-1-2-Undefined 0.956	33	9.19		0	T
blood1.fastq.gz.hq_cs.mapped	Homo_sapiens_tRNA-Lys-CTT-1-2	0.956	Homo_sapiens_tRNA-Lys-CTT-1-2-Undefined 0.956	34	9.19		0	ac
blood1.fastq.gz.hq_cs.mapped	Homo_sapiens_tRNA-Lys-CTT-1-2	0.956	Homo_sapiens_tRNA-Lys-CTT-1-2-Undefined 0.956	35	9.19		0	ac
blood1.fastq.gz.hq_cs.mapped	Homo_sapiens_tRNA-Lys-CTT-1-2	0.956	Homo_sapiens_tRNA-Lys-CTT-1-2-Undefined 0.956	36	9.19		0	ac
blood1.fastq.gz.hq_cs.mapped	Homo_sapiens_tRNA-Lys-CTT-1-2	0.956	Homo_sapiens_tRNA-Lys-CTT-1-2-Undefined 0.956	37	9.19		0	A
blood1.fastq.gz.hq_cs.mapped	Homo_sapiens_tRNA-Lys-CTT-1-2	0.956	Homo_sapiens_tRNA-Lys-CTT-1-2-Undefined 0.956	38	9.19		0	A
blood1.fastq.gz.hq_cs.mapped	Homo_sapiens_tRNA-Lys-CTT-1-2	0.956	Homo_sapiens_tRNA-Lys-CTT-1-2-Undefined 0.956	39	9.19		0	T
blood1.fastq.gz.hq_cs.mapped	Homo_sapiens_tRNA-Lys-CTT-1-2	0.956	Homo_sapiens_tRNA-Lys-CTT-1-2-Undefined 0.956	40	4.653		0	C
blood1.fastq.gz.hq_cs.mapped	Homo_sapiens_tRNA-Lys-CTT-1-2	0.956	Homo_sapiens_tRNA-Lys-CTT-1-2-Undefined 0.956	41	0		0	C
blood1.fastq.gz.hq_cs.mapped	Homo_sapiens_tRNA-Lys-CTT-1-2	0.956	Homo_sapiens_tRNA-Lys-CTT-1-2-Undefined 0.956	42	0		0	C
blood1.fastq.gz.hq_cs.mapped	Homo_sapiens_tRNA-Lys-CTT-1-2	0.956	Homo_sapiens_tRNA-Lys-CTT-1-2-Undefined 0.956	43	0		0	A
blood1.fastq.gz.hq_cs.mapped	Homo_sapiens_tRNA-Lys-CTT-1-2	0.956	Homo_sapiens_tRNA-Lys-CTT-1-2-Undefined 0.956	44	0		0	G
blood1.fastq.gz.hq_cs.mapped	Homo_sapiens_tRNA-Lys-CTT-1-2	0.956	Homo_sapiens_tRNA-Lys-CTT-1-2-Undefined 0.956	45	0		0	G
blood1.fastq.gz.hq_cs.mapped	Homo_sapiens_tRNA-Lys-CTT-1-2	0.956	Homo_sapiens_tRNA-Lys-CTT-1-2-Undefined 0.956	46	0		0	G
blood1.fastq.gz.hq_cs.mapped	Homo_sapiens_tRNA-Lys-CTT-1-2	0.956	Homo_sapiens_tRNA-Lys-CTT-1-2-Undefined 0.956	47	0		0	T
blood1.fastq.gz.hq_cs.mapped	Homo_sapiens_tRNA-Lys-CTT-1-2	0.956	Homo_sapiens_tRNA-Lys-CTT-1-2-Undefined 0.956	48	0		0	C
blood1.fastq.gz.hq_cs.mapped	Homo_sapiens_tRNA-Lys-CTT-1-2	0.956	Homo_sapiens_tRNA-Lys-CTT-1-2-Undefined 0.956	49	0		0	G
blood1.fastq.gz.hq_cs.mapped	Homo_sapiens_tRNA-Lys-CTT-1-2	0.956	Homo_sapiens_tRNA-Lys-CTT-1-2-Undefined 0.956	50	0		0	T
blood1.fastq.gz.hq_cs.mapped	Homo_sapiens_tRNA-Lys-CTT-1-2	0.956	Homo_sapiens_tRNA-Lys-CTT-1-2-Undefined 0.956	51	0		0	G
blood1.fastq.gz.hq_cs.mapped	Homo_sapiens_tRNA-Lys-CTT-1-2	0.956	Homo_sapiens_tRNA-Lys-CTT-1-2-Undefined 0.956	52	0		0	G
blood1.fastq.gz.hq_cs.mapped	Homo_sapiens_tRNA-Lys-CTT-1-2	0.956	Homo_sapiens_tRNA-Lys-CTT-1-2-Undefined 0.956	53	0		0	G
blood1.fastq.gz.hq_cs.mapped	Homo_sapiens_tRNA-Lys-CTT-1-2	0.956	Homo_sapiens_tRNA-Lys-CTT-1-2-Undefined 0.956	54	0		0	T
blood1.fastq.gz.hq_cs.mapped	Homo_sapiens_tRNA-Lys-CTT-1-2	0.956	Homo_sapiens_tRNA-Lys-CTT-1-2-Undefined 0.956	55	0		0	T
blood1.fastq.gz.hq_cs.mapped	Homo_sapiens_tRNA-Lys-CTT-1-2	0.956	Homo_sapiens_tRNA-Lys-CTT-1-2-Undefined 0.956	56	0		0	C
blood1.fastq.gz.hq_cs.mapped	Homo_sapiens_tRNA-Lys-CTT-1-2	0.956	Homo_sapiens_tRNA-Lys-CTT-1-2-Undefined 0.956	57	0		0	G
blood1.fastq.gz.hq_cs.mapped	Homo_sapiens_tRNA-Lys-CTT-1-2	0.956	Homo_sapiens_tRNA-Lys-CTT-1-2-Undefined 0.956	58	0		0	A
blood1.fastq.gz.hq_cs.mapped	Homo_sapiens_tRNA-Lys-CTT-1-2	0.956	Homo_sapiens_tRNA-Lys-CTT-1-2-Undefined 0.956	59	0		0	G
blood1.fastq.gz.hq_cs.mapped	Homo_sapiens_tRNA-Lys-CTT-1-2	0.956	Homo_sapiens_tRNA-Lys-CTT-1-2-Undefined 0.956	60	0		0	C
blood1.fastq.gz.hq_cs.mapped	Homo_sapiens_tRNA-Lys-CTT-1-2	0.956	Homo_sapiens_tRNA-Lys-CTT-1-2-Undefined 0.956	61	0		0	C
blood1.fastq.gz.hq_cs.mapped	Homo_sapiens_tRNA-Lys-CTT-1-2	0.956	Homo_sapiens_tRNA-Lys-CTT-1-2-Undefined 0.956	62	5.196		0	C
blood1.fastq.gz.hq_cs.mapped	Homo_sapiens_tRNA-Lys-CTT-1-2	0.956	Homo_sapiens_tRNA-Lys-CTT-1-2-Undefined 0.956	63	55.68		0	C
blood1.fastq.gz.hq_cs.mapped	Homo_sapiens_tRNA-Lys-CTT-1-2	0.956	Homo_sapiens_tRNA-Lys-CTT-1-2-Undefined 0.956	64	55.68		0	A
blood1.fastq.gz.hq_cs.mapped	Homo_sapiens_tRNA-Lys-CTT-1-2	0.956	Homo_sapiens_tRNA-Lys-CTT-1-2-Undefined 0.956	65	55.68		0	C
blood1.fastq.gz.hq_cs.mapped	Homo_sapiens_tRNA-Lys-CTT-1-2	0.956	Homo_sapiens_tRNA-Lys-CTT-1-2-Undefined 0.956	66	55.68		0	G
blood1.fastq.gz.hq_cs.mapped	Homo_sapiens_tRNA-Lys-CTT-1-2	0.956	Homo_sapiens_tRNA-Lys-CTT-1-2-Undefined 0.956	67	55.68		0	T
blood1.fastq.gz.hq_cs.mapped	Homo_sapiens_tRNA-Lys-CTT-1-2	0.956	Homo_sapiens_tRNA-Lys-CTT-1-2-Undefined 0.956	68	55.68		0	T
blood1.fastq.gz.hq_cs.mapped	Homo_sapiens_tRNA-Lys-CTT-1-2	0.956	Homo_sapiens_tRNA-Lys-CTT-1-2-Undefined 0.956	69	55.68		0	G
blood1.fastq.gz.hq_cs.mapped	Homo_sapiens_tRNA-Lys-CTT-1-2	0.956	Homo_sapiens_tRNA-Lys-CTT-1-2-Undefined 0.956	70	55.68		0	G
blood1.fastq.gz.hq_cs.mapped	Homo_sapiens_tRNA-Lys-CTT-1-2	0.956	Homo_sapiens_tRNA-Lys-CTT-1-2-Undefined 0.956	71	55.68		0	G
blood1.fastq.gz.hq_cs.mapped	Homo_sapiens_tRNA-Lys-CTT-1-2	0.956	Homo_sapiens_tRNA-Lys-CTT-1-2-Undefined 0.956	72	55.68		0	C
blood1.fastq.gz.hq_cs.mapped	Homo_sapiens_tRNA-Lys-CTT-1-2	0.956	Homo_sapiens_tRNA-Lys-CTT-1-2-Undefined 0.956	73	55.68		0	G
blood1.fastq.gz.hq_cs.mapped	Homo_sapiens_tRNA-Lys-CTT-1-2	0.956	Homo_sapiens_tRNA-Lys-CTT-1-2-Undefined 0.956	74	55.68		0	C
blood1.fastq.gz.hq_cs.mapped	Homo_sapiens_tRNA-Lys-CTT-1-2	0.956	Homo_sapiens_tRNA-Lys-CTT-1-2-Undefined 0.956	75	55.68		0	C
blood1.fastq.gz.hq_cs.mapped	Homo_sapiens_tRNA-Lys-CTT-1-2	0.956	Homo_sapiens_tRNA-Lys-CTT-1-2-Undefined 0.956	76	55.68		0	A
blood1.fastq.gz.hq_cs.mapped	Homo_sapiens_tRNA-Lys-CTT-4-1	0.956	Homo_sapiens_tRNA-Lys-CTT-4-1-Undefined 0.956	1	9.19		0	G
blood1.fastq.gz.hq_cs.mapped	Homo_sapiens_tRNA-Lys-CTT-4-1	0.956	Homo_sapiens_tRNA-Lys-CTT-4-1-Undefined 0.956	2	9.19		0	C
blood1.fastq.gz.hq_cs.mapped	Homo_sapiens_tRNA-Lys-CTT-4-1	0.956	Homo_sapiens_tRNA-Lys-CTT-4-1-Undefined 0.956	3	9.19		0	C
blood1.fastq.gz.hq_cs.mapped	Homo_sapiens_tRNA-Lys-CTT-4-1	0.956	Homo_sapiens_tRNA-Lys-CTT-4-1-Undefined 0.956	4	9.19		0	C
blood1.fastq.gz.hq_cs.mapped	Homo_sapiens_tRNA-Lys-CTT-4-1	0.956	Homo_sapiens_tRNA-Lys-CTT-4-1-Undefined 0.956	5	9.19		0	G
blood1.fastq.gz.hq_cs.mapped	Homo_sapiens_tRNA-Lys-CTT-4-1	0.956	Homo_sapiens_tRNA-Lys-CTT-4-1-Undefined 0.956	6	9.19		0	G
blood1.fastq.gz.hq_cs.mapped	Homo_sapiens_tRNA-Lys-CTT-4-1	0.956	Homo_sapiens_tRNA-Lys-CTT-4-1-Undefined 0.956	7	9.19		0	C
blood1.fastq.gz.hq_cs.mapped	Homo_sapiens_tRNA-Lys-CTT-4-1	0.956	Homo_sapiens_tRNA-Lys-CTT-4-1-Undefined 0.956	8	9.19		0	T
blood1.fastq.gz.hq_cs.mapped	Homo_sapiens_tRNA-Lys-CTT-4-1	0.956	Homo_sapiens_tRNA-Lys-CTT-4-1-Undefined 0.956	9	9.19		0	A
blood1.fastq.gz.hq_cs.mapped	Homo_sapiens_tRNA-Lys-CTT-4-1	0.956	Homo_sapiens_tRNA-Lys-CTT-4-1-Undefined 0.956	10	9.19		0	G
blood1.fastq.gz.hq_cs.mapped	Homo_sapiens_tRNA-Lys-CTT-4-1	0.956	Homo_sapiens_tRNA-Lys-CTT-4-1-Undefined 0.956	11	16.169		0	C
blood1.fastq.gz.hq_cs.mapped	Homo_sapiens_tRNA-Lys-CTT-4-1	0.956	Homo_sapiens_tRNA-Lys-CTT-4-1-Undefined 0.956	12	22.761		0	T
blood1.fastq.gz.hq_cs.mapped	Homo_sapiens_tRNA-Lys-CTT-4-1	0.956	Homo_sapiens_tRNA-Lys-CTT-4-1-Undefined 0.956	13	22.761		0	C
blood1.fastq.gz.hq_cs.mapped	Homo_sapiens_tRNA-Lys-CTT-4-1	0.956	Homo_sapiens_tRNA-Lys-CTT-4-1-Undefined 0.956	14	22.761		0	A
blood1.fastq.gz.hq_cs.mapped	Homo_sapiens_tRNA-Lys-CTT-4-1	0.956	Homo_sapiens_tRNA-Lys-CTT-4-1-Undefined 0.956	15	22.761		0	G
blood1.fastq.gz.hq_cs.mapped	Homo_sapiens_tRNA-Lys-CTT-4-1	0.956	Homo_sapiens_tRNA-Lys-CTT-4-1-Undefined 0.956	16	38.93		0	T
blood1.fastq.gz.hq_cs.mapped	Homo_sapiens_tRNA-Lys-CTT-4-1	0.956	Homo_sapiens_tRNA-Lys-CTT-4-1-Undefined 0.956	17	38.93		0	C
blood1.fastq.gz.hq_cs.mapped	Homo_sapiens_tRNA-Lys-CTT-4-1	0.956	Homo_sapiens_tRNA-Lys-CTT-4-1-Undefined 0.956	18	44.32		0	G
blood1.fastq.gz.hq_cs.mapped	Homo_sapiens_tRNA-Lys-CTT-4-1	0.956	Homo_sapiens_tRNA-Lys-CTT-4-1-Undefined 0.956	19	44.32		0	G
blood1.fastq.gz.hq_cs.mapped	Homo_sapiens_tRNA-Lys-CTT-4-1	0.956	Homo_sapiens_tRNA-Lys-CTT-4-1-Undefined 0.956	20	44.32		0	T
blood1.fastq.gz.hq_cs.mapped	Homo_sapiens_tRNA-Lys-CTT-4-1	0.956	Homo_sapiens_tRNA-Lys-CTT-4-1-Undefined 0.956	21	44.32		0	A
blood1.fastq.gz.hq_cs.mapped	Homo_sapiens_tRNA-Lys-CTT-4-1	0.956	Homo_sapiens_tRNA-Lys-CTT-4-1-Undefined 0.956	22	44.32		0	G
blood1.fastq.gz.hq_cs.mapped	Homo_sapiens_tRNA-Lys-CTT-4-1	0.956	Homo_sapiens_tRNA-Lys-CTT-4-1-Undefined 0.956	23	44.32		0	A
blood1.fastq.gz.hq_cs.mapped	Homo_sapiens_tRNA-Lys-CTT-4-1	0.956	Homo_sapiens_tRNA-Lys-CTT-4-1-Undefined 0.956	24	44.32		0	G
blood1.fastq.gz.hq_cs.mapped	Homo_sapiens_tRNA-Lys-CTT-4-1	0.956	Homo_sapiens_tRNA-Lys-CTT-4-1-Undefined 0.956	25	44.32		0	C
blood1.fastq.gz.hq_cs.mapped	Homo_sapiens_tRNA-Lys-CTT-4-1	0.956	Homo_sapiens_tRNA-Lys-CTT-4-1-Undefined 0.956	26	44.32		0	A
blood1.fastq.gz.hq_cs.mapped	Homo_sapiens_tRNA-Lys-CTT-4-1	0.956	Homo_sapiens_tRNA-Lys-CTT-4-1-Undefined 0.956	27	44.32		0	T
blood1.fastq.gz.hq_cs.mapped	Homo_sapiens_tRNA-Lys-CTT-4-1	0.956	Homo_sapiens_tRNA-Lys-CTT-4-1-Undefined 0.956	28	44.32		0	G
blood1.fastq.gz.hq_cs.mapped	Homo_sapiens_tRNA-Lys-CTT-4-1	0.956	Homo_sapiens_tRNA-Lys-CTT-4-1-Undefined 0.956	29	44.32		0	G
blood1.fastq.gz.hq_cs.mapped	Homo_sapiens_tRNA-Lys-CTT-4-1	0.956	Homo_sapiens_tRNA-Lys-CTT-4-1-Undefined 0.956	30	30.748		0	G
blood1.fastq.gz.hq_cs.mapped	Homo_sapiens_tRNA-Lys-CTT-4-1	0.956	Homo_sapiens_tRNA-Lys-CTT-4-1-Undefined 0.956	31	30.748		0	A
blood1.fastq.gz.hq_cs.mapped	Homo_sapiens_tRNA-Lys-CTT-4-1	0.956	Homo_sapiens_tRNA-Lys-CTT-4-1-Undefined 0.956	32	25.087		0	C
blood1.fastq.gz.hq_cs.mapped	Homo_sapiens_tRNA-Lys-CTT-4-1	0.956	Homo_sapiens_tRNA-Lys-CTT-4-1-Undefined 0.956	33	9.19		0	T
blood1.fastq.gz.hq_cs.mapped	Homo_sapiens_tRNA-Lys-CTT-4-1	0.956	Homo_sapiens_tRNA-Lys-CTT-4-1-Undefined 0.956	34	9.19		0	ac
blood1.fastq.gz.hq_cs.mapped	Homo_sapiens_tRNA-Lys-CTT-4-1	0.956	Homo_sapiens_tRNA-Lys-CTT-4-1-Undefined 0.956	35	9.19		0	ac
blood1.fastq.gz.hq_cs.mapped	Homo_sapiens_tRNA-Lys-CTT-4-1	0.956	Homo_sapiens_tRNA-Lys-CTT-4-1-Undefined 0.956	36	9.19		0	ac
blood1.fastq.gz.hq_cs.mapped	Homo_sapiens_tRNA-Lys-CTT-4-1	0.956	Homo_sapiens_tRNA-Lys-CTT-4-1-Undefined 0.956	37	9.19		0	A
blood1.fastq.gz.hq_cs.mapped	Homo_sapiens_tRNA-Lys-CTT-4-1	0.956	Homo_sapiens_tRNA-Lys-CTT-4-1-Undefined 0.956	38	9.19		0	A
blood1.fastq.gz.hq_cs.mapped	Homo_sapiens_tRNA-Lys-CTT-4-1	0.956	Homo_sapiens_tRNA-Lys-CTT-4-1-Undefined 0.956	39	9.19		0	T
blood1.fastq.gz.hq_cs.mapped	Homo_sapiens_tRNA-Lys-CTT-4-1	0.956	Homo_sapiens_tRNA-Lys-CTT-4-1-Undefined 0.956	40	4.653		0	C
blood1.fastq.gz.hq_cs.mapped	Homo_sapiens_tRNA-Lys-CTT-4-1	0.956	Homo_sapiens_tRNA-Lys-CTT-4-1-Undefined 0.956	41	0		0	T
blood1.fastq.gz.hq_cs.mapped	Homo_sapiens_tRNA-Lys-CTT-4-1	0.956	Homo_sapiens_tRNA-Lys-CTT-4-1-Undefined 0.956	42	0		0	C
blood1.fastq.gz.hq_cs.mapped	Homo_sapiens_tRNA-Lys-CTT-4-1	0.956	Homo_sapiens_tRNA-Lys-CTT-4-1-Undefined 0.956	43	0		0	A
blood1.fastq.gz.hq_cs.mapped	Homo_sapiens_tRNA-Lys-CTT-4-1	0.956	Homo_sapiens_tRNA-Lys-CTT-4-1-Undefined 0.956	44	0		0	G
blood1.fastq.gz.hq_cs.mapped	Homo_sapiens_tRNA-Lys-CTT-4-1	0.956	Homo_sapiens_tRNA-Lys-CTT-4-1-Undefined 0.956	45	0		0	G
blood1.fastq.gz.hq_cs.mapped	Homo_sapiens_tRNA-Lys-CTT-4-1	0.956	Homo_sapiens_tRNA-Lys-CTT-4-1-Undefined 0.956	46	0		0	G
blood1.fastq.gz.hq_cs.mapped	Homo_sapiens_tRNA-Lys-CTT-4-1	0.956	Homo_sapiens_tRNA-Lys-CTT-4-1-Undefined 0.956	47	0		0	T
blood1.fastq.gz.hq_cs.mapped	Homo_sapiens_tRNA-Lys-CTT-4-1	0.956	Homo_sapiens_tRNA-Lys-CTT-4-1-Undefined 0.956	48	0		0	C
blood1.fastq.gz.hq_cs.mapped	Homo_sapiens_tRNA-Lys-CTT-4-1	0.956	Homo_sapiens_tRNA-Lys-CTT-4-1-Undefined 0.956	49	0		0	G
blood1.fastq.gz.hq_cs.mapped	Homo_sapiens_tRNA-Lys-CTT-4-1	0.956	Homo_sapiens_tRNA-Lys-CTT-4-1-Undefined 0.956	50	0		0	T
blood1.fastq.gz.hq_cs.mapped	Homo_sapiens_tRNA-Lys-CTT-4-1	0.956	Homo_sapiens_tRNA-Lys-CTT-4-1-Undefined 0.956	51	0		0	G
blood1.fastq.gz.hq_cs.mapped	Homo_sapiens_tRNA-Lys-CTT-4-1	0.956	Homo_sapiens_tRNA-Lys-CTT-4-1-Undefined 0.956	52	0		0	G
blood1.fastq.gz.hq_cs.mapped	Homo_sapiens_tRNA-Lys-CTT-4-1	0.956	Homo_sapiens_tRNA-Lys-CTT-4-1-Undefined 0.956	53	0		0	G
blood1.fastq.gz.hq_cs.mapped	Homo_sapiens_tRNA-Lys-CTT-4-1	0.956	Homo_sapiens_tRNA-Lys-CTT-4-1-Undefined 0.956	54	0		0	T
blood1.fastq.gz.hq_cs.mapped	Homo_sapiens_tRNA-Lys-CTT-4-1	0.956	Homo_sapiens_tRNA-Lys-CTT-4-1-Undefined 0.956	55	0		0	T
blood1.fastq.gz.hq_cs.mapped	Homo_sapiens_tRNA-Lys-CTT-4-1	0.956	Homo_sapiens_tRNA-Lys-CTT-4-1-Undefined 0.956	56	0		0	C
blood1.fastq.gz.hq_cs.mapped	Homo_sapiens_tRNA-Lys-CTT-4-1	0.956	Homo_sapiens_tRNA-Lys-CTT-4-1-Undefined 0.956	57	0		0	G
blood1.fastq.gz.hq_cs.mapped	Homo_sapiens_tRNA-Lys-CTT-4-1	0.956	Homo_sapiens_tRNA-Lys-CTT-4-1-Undefined 0.956	58	0		0	A
blood1.fastq.gz.hq_cs.mapped	Homo_sapiens_tRNA-Lys-CTT-4-1	0.956	Homo_sapiens_tRNA-Lys-CTT-4-1-Undefined 0.956	59	0		0	G
blood1.fastq.gz.hq_cs.mapped	Homo_sapiens_tRNA-Lys-CTT-4-1	0.956	Homo_sapiens_tRNA-Lys-CTT-4-1-Undefined 0.956	60	0		0	C
blood1.fastq.gz.hq_cs.mapped	Homo_sapiens_tRNA-Lys-CTT-4-1	0.956	Homo_sapiens_tRNA-Lys-CTT-4-1-Undefined 0.956	61	0		0	C
blood1.fastq.gz.hq_cs.mapped	Homo_sapiens_tRNA-Lys-CTT-4-1	0.956	Homo_sapiens_tRNA-Lys-CTT-4-1-Undefined 0.956	62	5.196		0	C
blood1.fastq.gz.hq_cs.mapped	Homo_sapiens_tRNA-Lys-CTT-4-1	0.956	Homo_sapiens_tRNA-Lys-CTT-4-1-Undefined 0.956	63	55.68		0	C
blood1.fastq.gz.hq_cs.mapped	Homo_sapiens_tRNA-Lys-CTT-4-1	0.956	Homo_sapiens_tRNA-Lys-CTT-4-1-Undefined 0.956	64	55.68		0	A
blood1.fastq.gz.hq_cs.mapped	Homo_sapiens_tRNA-Lys-CTT-4-1	0.956	Homo_sapiens_tRNA-Lys-CTT-4-1-Undefined 0.956	65	55.68		0	C
blood1.fastq.gz.hq_cs.mapped	Homo_sapiens_tRNA-Lys-CTT-4-1	0.956	Homo_sapiens_tRNA-Lys-CTT-4-1-Undefined 0.956	66	55.68		0	G
blood1.fastq.gz.hq_cs.mapped	Homo_sapiens_tRNA-Lys-CTT-4-1	0.956	Homo_sapiens_tRNA-Lys-CTT-4-1-Undefined 0.956	67	55.68		0	T
blood1.fastq.gz.hq_cs.mapped	Homo_sapiens_tRNA-Lys-CTT-4-1	0.956	Homo_sapiens_tRNA-Lys-CTT-4-1-Undefined 0.956	68	55.68		0	T
blood1.fastq.gz.hq_cs.mapped	Homo_sapiens_tRNA-Lys-CTT-4-1	0.956	Homo_sapiens_tRNA-Lys-CTT-4-1-Undefined 0.956	69	55.68		0	G
blood1.fastq.gz.hq_cs.mapped	Homo_sapiens_tRNA-Lys-CTT-4-1	0.956	Homo_sapiens_tRNA-Lys-CTT-4-1-Undefined 0.956	70	55.68		0	G
blood1.fastq.gz.hq_cs.mapped	Homo_sapiens_tRNA-Lys-CTT-4-1	0.956	Homo_sapiens_tRNA-Lys-CTT-4-1-Undefined 0.956	71	55.68		0	G
blood1.fastq.gz.hq_cs.mapped	Homo_sapiens_tRNA-Lys-CTT-4-1	0.956	Homo_sapiens_tRNA-Lys-CTT-4-1-Undefined 0.956	72	55.68		0	C
blood1.fastq.gz.hq_cs.mapped	Homo_sapiens_tRNA-Lys-CTT-4-1	0.956	Homo_sapiens_tRNA-Lys-CTT-4-1-Undefined 0.956	73	55.68		0	G
blood1.fastq.gz.hq_cs.mapped	Homo_sapiens_tRNA-Lys-CTT-4-1	0.956	Homo_sapiens_tRNA-Lys-CTT-4-1-Undefined 0.956	74	55.68		0	C
blood1.fastq.gz.hq_cs.mapped	Homo_sapiens_tRNA-Lys-CTT-4-1	0.956	Homo_sapiens_tRNA-Lys-CTT-4-1-Undefined 0.956	75	55.68		0	C
blood1.fastq.gz.hq_cs.mapped	Homo_sapiens_tRNA-Lys-CTT-4-1	0.956	Homo_sapiens_tRNA-Lys-CTT-4-1-Undefined 0.956	76	55.68		0	A
blood1.fastq.gz.hq_cs.mapped	Homo_sapiens_tRNA-Lys-CTT-1-1	0.956	Homo_sapiens_tRNA-Lys-CTT-1-1-Undefined 0.956	1	9.19		0	G
blood1.fastq.gz.hq_cs.mapped	Homo_sapiens_tRNA-Lys-CTT-1-1	0.956	Homo_sapiens_tRNA-Lys-CTT-1-1-Undefined 0.956	2	9.19		0	C
blood1.fastq.gz.hq_cs.mapped	Homo_sapiens_tRNA-Lys-CTT-1-1	0.956	Homo_sapiens_tRNA-Lys-CTT-1-1-Undefined 0.956	3	9.19		0	C
blood1.fastq.gz.hq_cs.mapped	Homo_sapiens_tRNA-Lys-CTT-1-1	0.956	Homo_sapiens_tRNA-Lys-CTT-1-1-Undefined 0.956	4	9.19		0	C
blood1.fastq.gz.hq_cs.mapped	Homo_sapiens_tRNA-Lys-CTT-1-1	0.956	Homo_sapiens_tRNA-Lys-CTT-1-1-Undefined 0.956	5	9.19		0	G
blood1.fastq.gz.hq_cs.mapped	Homo_sapiens_tRNA-Lys-CTT-1-1	0.956	Homo_sapiens_tRNA-Lys-CTT-1-1-Undefined 0.956	6	9.19		0	G
blood1.fastq.gz.hq_cs.mapped	Homo_sapiens_tRNA-Lys-CTT-1-1	0.956	Homo_sapiens_tRNA-Lys-CTT-1-1-Undefined 0.956	7	9.19		0	C
blood1.fastq.gz.hq_cs.mapped	Homo_sapiens_tRNA-Lys-CTT-1-1	0.956	Homo_sapiens_tRNA-Lys-CTT-1-1-Undefined 0.956	8	9.19		0	T
blood1.fastq.gz.hq_cs.mapped	Homo_sapiens_tRNA-Lys-CTT-1-1	0.956	Homo_sapiens_tRNA-Lys-CTT-1-1-Undefined 0.956	9	9.19		0	A
blood1.fastq.gz.hq_cs.mapped	Homo_sapiens_tRNA-Lys-CTT-1-1	0.956	Homo_sapiens_tRNA-Lys-CTT-1-1-Undefined 0.956	10	9.19		0	G
blood1.fastq.gz.hq_cs.mapped	Homo_sapiens_tRNA-Lys-CTT-1-1	0.956	Homo_sapiens_tRNA-Lys-CTT-1-1-Undefined 0.956	11	16.169		0	C
blood1.fastq.gz.hq_cs.mapped	Homo_sapiens_tRNA-Lys-CTT-1-1	0.956	Homo_sapiens_tRNA-Lys-CTT-1-1-Undefined 0.956	12	22.761		0	T
blood1.fastq.gz.hq_cs.mapped	Homo_sapiens_tRNA-Lys-CTT-1-1	0.956	Homo_sapiens_tRNA-Lys-CTT-1-1-Undefined 0.956	13	22.761		0	C
blood1.fastq.gz.hq_cs.mapped	Homo_sapiens_tRNA-Lys-CTT-1-1	0.956	Homo_sapiens_tRNA-Lys-CTT-1-1-Undefined 0.956	14	22.761		0	A
blood1.fastq.gz.hq_cs.mapped	Homo_sapiens_tRNA-Lys-CTT-1-1	0.956	Homo_sapiens_tRNA-Lys-CTT-1-1-Undefined 0.956	15	22.761		0	G
blood1.fastq.gz.hq_cs.mapped	Homo_sapiens_tRNA-Lys-CTT-1-1	0.956	Homo_sapiens_tRNA-Lys-CTT-1-1-Undefined 0.956	16	38.93		0	T
blood1.fastq.gz.hq_cs.mapped	Homo_sapiens_tRNA-Lys-CTT-1-1	0.956	Homo_sapiens_tRNA-Lys-CTT-1-1-Undefined 0.956	17	38.93		0	C
blood1.fastq.gz.hq_cs.mapped	Homo_sapiens_tRNA-Lys-CTT-1-1	0.956	Homo_sapiens_tRNA-Lys-CTT-1-1-Undefined 0.956	18	44.32		0	G
blood1.fastq.gz.hq_cs.mapped	Homo_sapiens_tRNA-Lys-CTT-1-1	0.956	Homo_sapiens_tRNA-Lys-CTT-1-1-Undefined 0.956	19	44.32		0	G
blood1.fastq.gz.hq_cs.mapped	Homo_sapiens_tRNA-Lys-CTT-1-1	0.956	Homo_sapiens_tRNA-Lys-CTT-1-1-Undefined 0.956	20	44.32		0	T
blood1.fastq.gz.hq_cs.mapped	Homo_sapiens_tRNA-Lys-CTT-1-1	0.956	Homo_sapiens_tRNA-Lys-CTT-1-1-Undefined 0.956	21	44.32		0	A
blood1.fastq.gz.hq_cs.mapped	Homo_sapiens_tRNA-Lys-CTT-1-1	0.956	Homo_sapiens_tRNA-Lys-CTT-1-1-Undefined 0.956	22	44.32		0	G
blood1.fastq.gz.hq_cs.mapped	Homo_sapiens_tRNA-Lys-CTT-1-1	0.956	Homo_sapiens_tRNA-Lys-CTT-1-1-Undefined 0.956	23	44.32		0	A
blood1.fastq.gz.hq_cs.mapped	Homo_sapiens_tRNA-Lys-CTT-1-1	0.956	Homo_sapiens_tRNA-Lys-CTT-1-1-Undefined 0.956	24	44.32		0	G
blood1.fastq.gz.hq_cs.mapped	Homo_sapiens_tRNA-Lys-CTT-1-1	0.956	Homo_sapiens_tRNA-Lys-CTT-1-1-Undefined 0.956	25	44.32		0	C
blood1.fastq.gz.hq_cs.mapped	Homo_sapiens_tRNA-Lys-CTT-1-1	0.956	Homo_sapiens_tRNA-Lys-CTT-1-1-Undefined 0.956	26	44.32		0	A
blood1.fastq.gz.hq_cs.mapped	Homo_sapiens_tRNA-Lys-CTT-1-1	0.956	Homo_sapiens_tRNA-Lys-CTT-1-1-Undefined 0.956	27	44.32		0	T
blood1.fastq.gz.hq_cs.mapped	Homo_sapiens_tRNA-Lys-CTT-1-1	0.956	Homo_sapiens_tRNA-Lys-CTT-1-1-Undefined 0.956	28	44.32		0	G
blood1.fastq.gz.hq_cs.mapped	Homo_sapiens_tRNA-Lys-CTT-1-1	0.956	Homo_sapiens_tRNA-Lys-CTT-1-1-Undefined 0.956	29	44.32		0	G
blood1.fastq.gz.hq_cs.mapped	Homo_sapiens_tRNA-Lys-CTT-1-1	0.956	Homo_sapiens_tRNA-Lys-CTT-1-1-Undefined 0.956	30	30.748		0	G
blood1.fastq.gz.hq_cs.mapped	Homo_sapiens_tRNA-Lys-CTT-1-1	0.956	Homo_sapiens_tRNA-Lys-CTT-1-1-Undefined 0.956	31	30.748		0	A
blood1.fastq.gz.hq_cs.mapped	Homo_sapiens_tRNA-Lys-CTT-1-1	0.956	Homo_sapiens_tRNA-Lys-CTT-1-1-Undefined 0.956	32	25.087		0	C
blood1.fastq.gz.hq_cs.mapped	Homo_sapiens_tRNA-Lys-CTT-1-1	0.956	Homo_sapiens_tRNA-Lys-CTT-1-1-Undefined 0.956	33	9.19		0	T
blood1.fastq.gz.hq_cs.mapped	Homo_sapiens_tRNA-Lys-CTT-1-1	0.956	Homo_sapiens_tRNA-Lys-CTT-1-1-Undefined 0.956	34	9.19		0	ac
blood1.fastq.gz.hq_cs.mapped	Homo_sapiens_tRNA-Lys-CTT-1-1	0.956	Homo_sapiens_tRNA-Lys-CTT-1-1-Undefined 0.956	35	9.19		0	ac
blood1.fastq.gz.hq_cs.mapped	Homo_sapiens_tRNA-Lys-CTT-1-1	0.956	Homo_sapiens_tRNA-Lys-CTT-1-1-Undefined 0.956	36	9.19		0	ac
blood1.fastq.gz.hq_cs.mapped	Homo_sapiens_tRNA-Lys-CTT-1-1	0.956	Homo_sapiens_tRNA-Lys-CTT-1-1-Undefined 0.956	37	9.19		0	A
blood1.fastq.gz.hq_cs.mapped	Homo_sapiens_tRNA-Lys-CTT-1-1	0.956	Homo_sapiens_tRNA-Lys-CTT-1-1-Undefined 0.956	38	9.19		0	A
blood1.fastq.gz.hq_cs.mapped	Homo_sapiens_tRNA-Lys-CTT-1-1	0.956	Homo_sapiens_tRNA-Lys-CTT-1-1-Undefined 0.956	39	9.19		0	T
blood1.fastq.gz.hq_cs.mapped	Homo_sapiens_tRNA-Lys-CTT-1-1	0.956	Homo_sapiens_tRNA-Lys-CTT-1-1-Undefined 0.956	40	4.653		0	C
blood1.fastq.gz.hq_cs.mapped	Homo_sapiens_tRNA-Lys-CTT-1-1	0.956	Homo_sapiens_tRNA-Lys-CTT-1-1-Undefined 0.956	41	0		0	C
blood1.fastq.gz.hq_cs.mapped	Homo_sapiens_tRNA-Lys-CTT-1-1	0.956	Homo_sapiens_tRNA-Lys-CTT-1-1-Undefined 0.956	42	0		0	C
blood1.fastq.gz.hq_cs.mapped	Homo_sapiens_tRNA-Lys-CTT-1-1	0.956	Homo_sapiens_tRNA-Lys-CTT-1-1-Undefined 0.956	43	0		0	A
blood1.fastq.gz.hq_cs.mapped	Homo_sapiens_tRNA-Lys-CTT-1-1	0.956	Homo_sapiens_tRNA-Lys-CTT-1-1-Undefined 0.956	44	0		0	G
blood1.fastq.gz.hq_cs.mapped	Homo_sapiens_tRNA-Lys-CTT-1-1	0.956	Homo_sapiens_tRNA-Lys-CTT-1-1-Undefined 0.956	45	0		0	G
blood1.fastq.gz.hq_cs.mapped	Homo_sapiens_tRNA-Lys-CTT-1-1	0.956	Homo_sapiens_tRNA-Lys-CTT-1-1-Undefined 0.956	46	0		0	G
blood1.fastq.gz.hq_cs.mapped	Homo_sapiens_tRNA-Lys-CTT-1-1	0.956	Homo_sapiens_tRNA-Lys-CTT-1-1-Undefined 0.956	47	0		0	T
blood1.fastq.gz.hq_cs.mapped	Homo_sapiens_tRNA-Lys-CTT-1-1	0.956	Homo_sapiens_tRNA-Lys-CTT-1-1-Undefined 0.956	48	0		0	C
blood1.fastq.gz.hq_cs.mapped	Homo_sapiens_tRNA-Lys-CTT-1-1	0.956	Homo_sapiens_tRNA-Lys-CTT-1-1-Undefined 0.956	49	0		0	G
blood1.fastq.gz.hq_cs.mapped	Homo_sapiens_tRNA-Lys-CTT-1-1	0.956	Homo_sapiens_tRNA-Lys-CTT-1-1-Undefined 0.956	50	0		0	T
blood1.fastq.gz.hq_cs.mapped	Homo_sapiens_tRNA-Lys-CTT-1-1	0.956	Homo_sapiens_tRNA-Lys-CTT-1-1-Undefined 0.956	51	0		0	G
blood1.fastq.gz.hq_cs.mapped	Homo_sapiens_tRNA-Lys-CTT-1-1	0.956	Homo_sapiens_tRNA-Lys-CTT-1-1-Undefined 0.956	52	0		0	G
blood1.fastq.gz.hq_cs.mapped	Homo_sapiens_tRNA-Lys-CTT-1-1	0.956	Homo_sapiens_tRNA-Lys-CTT-1-1-Undefined 0.956	53	0		0	G
blood1.fastq.gz.hq_cs.mapped	Homo_sapiens_tRNA-Lys-CTT-1-1	0.956	Homo_sapiens_tRNA-Lys-CTT-1-1-Undefined 0.956	54	0		0	T
blood1.fastq.gz.hq_cs.mapped	Homo_sapiens_tRNA-Lys-CTT-1-1	0.956	Homo_sapiens_tRNA-Lys-CTT-1-1-Undefined 0.956	55	0		0	T
blood1.fastq.gz.hq_cs.mapped	Homo_sapiens_tRNA-Lys-CTT-1-1	0.956	Homo_sapiens_tRNA-Lys-CTT-1-1-Undefined 0.956	56	0		0	C
blood1.fastq.gz.hq_cs.mapped	Homo_sapiens_tRNA-Lys-CTT-1-1	0.956	Homo_sapiens_tRNA-Lys-CTT-1-1-Undefined 0.956	57	0		0	G
blood1.fastq.gz.hq_cs.mapped	Homo_sapiens_tRNA-Lys-CTT-1-1	0.956	Homo_sapiens_tRNA-Lys-CTT-1-1-Undefined 0.956	58	0		0	A
blood1.fastq.gz.hq_cs.mapped	Homo_sapiens_tRNA-Lys-CTT-1-1	0.956	Homo_sapiens_tRNA-Lys-CTT-1-1-Undefined 0.956	59	0		0	G
blood1.fastq.gz.hq_cs.mapped	Homo_sapiens_tRNA-Lys-CTT-1-1	0.956	Homo_sapiens_tRNA-Lys-CTT-1-1-Undefined 0.956	60	0		0	C
blood1.fastq.gz.hq_cs.mapped	Homo_sapiens_tRNA-Lys-CTT-1-1	0.956	Homo_sapiens_tRNA-Lys-CTT-1-1-Undefined 0.956	61	0		0	C
blood1.fastq.gz.hq_cs.mapped	Homo_sapiens_tRNA-Lys-CTT-1-1	0.956	Homo_sapiens_tRNA-Lys-CTT-1-1-Undefined 0.956	62	5.196		0	C
blood1.fastq.gz.hq_cs.mapped	Homo_sapiens_tRNA-Lys-CTT-1-1	0.956	Homo_sapiens_tRNA-Lys-CTT-1-1-Undefined 0.956	63	55.68		0	C
blood1.fastq.gz.hq_cs.mapped	Homo_sapiens_tRNA-Lys-CTT-1-1	0.956	Homo_sapiens_tRNA-Lys-CTT-1-1-Undefined 0.956	64	55.68		0	A
blood1.fastq.gz.hq_cs.mapped	Homo_sapiens_tRNA-Lys-CTT-1-1	0.956	Homo_sapiens_tRNA-Lys-CTT-1-1-Undefined 0.956	65	55.68		0	C
blood1.fastq.gz.hq_cs.mapped	Homo_sapiens_tRNA-Lys-CTT-1-1	0.956	Homo_sapiens_tRNA-Lys-CTT-1-1-Undefined 0.956	66	55.68		0	G
blood1.fastq.gz.hq_cs.mapped	Homo_sapiens_tRNA-Lys-CTT-1-1	0.956	Homo_sapiens_tRNA-Lys-CTT-1-1-Undefined 0.956	67	55.68		0	T
blood1.fastq.gz.hq_cs.mapped	Homo_sapiens_tRNA-Lys-CTT-1-1	0.956	Homo_sapiens_tRNA-Lys-CTT-1-1-Undefined 0.956	68	55.68		0	T
blood1.fastq.gz.hq_cs.mapped	Homo_sapiens_tRNA-Lys-CTT-1-1	0.956	Homo_sapiens_tRNA-Lys-CTT-1-1-Undefined 0.956	69	55.68		0	G
blood1.fastq.gz.hq_cs.mapped	Homo_sapiens_tRNA-Lys-CTT-1-1	0.956	Homo_sapiens_tRNA-Lys-CTT-1-1-Undefined 0.956	70	55.68		0	G
blood1.fastq.gz.hq_cs.mapped	Homo_sapiens_tRNA-Lys-CTT-1-1	0.956	Homo_sapiens_tRNA-Lys-CTT-1-1-Undefined 0.956	71	55.68		0	G
blood1.fastq.gz.hq_cs.mapped	Homo_sapiens_tRNA-Lys-CTT-1-1	0.956	Homo_sapiens_tRNA-Lys-CTT-1-1-Undefined 0.956	72	55.68		0	C
blood1.fastq.gz.hq_cs.mapped	Homo_sapiens_tRNA-Lys-CTT-1-1	0.956	Homo_sapiens_tRNA-Lys-CTT-1-1-Undefined 0.956	73	55.68		0	G
blood1.fastq.gz.hq_cs.mapped	Homo_sapiens_tRNA-Lys-CTT-1-1	0.956	Homo_sapiens_tRNA-Lys-CTT-1-1-Undefined 0.956	74	55.68		0	C
blood1.fastq.gz.hq_cs.mapped	Homo_sapiens_tRNA-Lys-CTT-1-1	0.956	Homo_sapiens_tRNA-Lys-CTT-1-1-Undefined 0.956	75	55.68		0	C
blood1.fastq.gz.hq_cs.mapped	Homo_sapiens_tRNA-Lys-CTT-1-1	0.956	Homo_sapiens_tRNA-Lys-CTT-1-1-Undefined 0.956	76	55.68		0	A
blood1.fastq.gz.hq_cs.mapped	Homo_sapiens_tRNA-Val-CAC-1-5	1.669	Homo_sapiens_tRNA-Val-CAC-1-5-tRF-3' 1.669	1	0		0	G
blood1.fastq.gz.hq_cs.mapped	Homo_sapiens_tRNA-Val-CAC-1-5	1.669	Homo_sapiens_tRNA-Val-CAC-1-5-tRF-3' 1.669	2	0		0	T
blood1.fastq.gz.hq_cs.mapped	Homo_sapiens_tRNA-Val-CAC-1-5	1.669	Homo_sapiens_tRNA-Val-CAC-1-5-tRF-3' 1.669	3	0		0	T
blood1.fastq.gz.hq_cs.mapped	Homo_sapiens_tRNA-Val-CAC-1-5	1.669	Homo_sapiens_tRNA-Val-CAC-1-5-tRF-3' 1.669	4	0		0	T
blood1.fastq.gz.hq_cs.mapped	Homo_sapiens_tRNA-Val-CAC-1-5	1.669	Homo_sapiens_tRNA-Val-CAC-1-5-tRF-3' 1.669	5	0		0	C
blood1.fastq.gz.hq_cs.mapped	Homo_sapiens_tRNA-Val-CAC-1-5	1.669	Homo_sapiens_tRNA-Val-CAC-1-5-tRF-3' 1.669	6	0		0	C
blood1.fastq.gz.hq_cs.mapped	Homo_sapiens_tRNA-Val-CAC-1-5	1.669	Homo_sapiens_tRNA-Val-CAC-1-5-tRF-3' 1.669	7	0		0	G
blood1.fastq.gz.hq_cs.mapped	Homo_sapiens_tRNA-Val-CAC-1-5	1.669	Homo_sapiens_tRNA-Val-CAC-1-5-tRF-3' 1.669	8	0		0	T
blood1.fastq.gz.hq_cs.mapped	Homo_sapiens_tRNA-Val-CAC-1-5	1.669	Homo_sapiens_tRNA-Val-CAC-1-5-tRF-3' 1.669	9	0		0	A
blood1.fastq.gz.hq_cs.mapped	Homo_sapiens_tRNA-Val-CAC-1-5	1.669	Homo_sapiens_tRNA-Val-CAC-1-5-tRF-3' 1.669	10	0		0	G
blood1.fastq.gz.hq_cs.mapped	Homo_sapiens_tRNA-Val-CAC-1-5	1.669	Homo_sapiens_tRNA-Val-CAC-1-5-tRF-3' 1.669	11	0		0	T
blood1.fastq.gz.hq_cs.mapped	Homo_sapiens_tRNA-Val-CAC-1-5	1.669	Homo_sapiens_tRNA-Val-CAC-1-5-tRF-3' 1.669	12	0		0	G
blood1.fastq.gz.hq_cs.mapped	Homo_sapiens_tRNA-Val-CAC-1-5	1.669	Homo_sapiens_tRNA-Val-CAC-1-5-tRF-3' 1.669	13	0		0	T
blood1.fastq.gz.hq_cs.mapped	Homo_sapiens_tRNA-Val-CAC-1-5	1.669	Homo_sapiens_tRNA-Val-CAC-1-5-tRF-3' 1.669	14	0		0	A
blood1.fastq.gz.hq_cs.mapped	Homo_sapiens_tRNA-Val-CAC-1-5	1.669	Homo_sapiens_tRNA-Val-CAC-1-5-tRF-3' 1.669	15	0		0	G
blood1.fastq.gz.hq_cs.mapped	Homo_sapiens_tRNA-Val-CAC-1-5	1.669	Homo_sapiens_tRNA-Val-CAC-1-5-tRF-3' 1.669	16	0		0	T
blood1.fastq.gz.hq_cs.mapped	Homo_sapiens_tRNA-Val-CAC-1-5	1.669	Homo_sapiens_tRNA-Val-CAC-1-5-tRF-3' 1.669	17	0		0	G
blood1.fastq.gz.hq_cs.mapped	Homo_sapiens_tRNA-Val-CAC-1-5	1.669	Homo_sapiens_tRNA-Val-CAC-1-5-tRF-3' 1.669	18	0		0	G
blood1.fastq.gz.hq_cs.mapped	Homo_sapiens_tRNA-Val-CAC-1-5	1.669	Homo_sapiens_tRNA-Val-CAC-1-5-tRF-3' 1.669	19	0		0	T
blood1.fastq.gz.hq_cs.mapped	Homo_sapiens_tRNA-Val-CAC-1-5	1.669	Homo_sapiens_tRNA-Val-CAC-1-5-tRF-3' 1.669	20	0		0	T
blood1.fastq.gz.hq_cs.mapped	Homo_sapiens_tRNA-Val-CAC-1-5	1.669	Homo_sapiens_tRNA-Val-CAC-1-5-tRF-3' 1.669	21	0		0	A
blood1.fastq.gz.hq_cs.mapped	Homo_sapiens_tRNA-Val-CAC-1-5	1.669	Homo_sapiens_tRNA-Val-CAC-1-5-tRF-3' 1.669	22	0		0	T
blood1.fastq.gz.hq_cs.mapped	Homo_sapiens_tRNA-Val-CAC-1-5	1.669	Homo_sapiens_tRNA-Val-CAC-1-5-tRF-3' 1.669	23	0		0	C
blood1.fastq.gz.hq_cs.mapped	Homo_sapiens_tRNA-Val-CAC-1-5	1.669	Homo_sapiens_tRNA-Val-CAC-1-5-tRF-3' 1.669	24	0		0	A
blood1.fastq.gz.hq_cs.mapped	Homo_sapiens_tRNA-Val-CAC-1-5	1.669	Homo_sapiens_tRNA-Val-CAC-1-5-tRF-3' 1.669	25	0		0	C
blood1.fastq.gz.hq_cs.mapped	Homo_sapiens_tRNA-Val-CAC-1-5	1.669	Homo_sapiens_tRNA-Val-CAC-1-5-tRF-3' 1.669	26	0		0	G
blood1.fastq.gz.hq_cs.mapped	Homo_sapiens_tRNA-Val-CAC-1-5	1.669	Homo_sapiens_tRNA-Val-CAC-1-5-tRF-3' 1.669	27	0		0	T
blood1.fastq.gz.hq_cs.mapped	Homo_sapiens_tRNA-Val-CAC-1-5	1.669	Homo_sapiens_tRNA-Val-CAC-1-5-tRF-3' 1.669	28	0		0	T
blood1.fastq.gz.hq_cs.mapped	Homo_sapiens_tRNA-Val-CAC-1-5	1.669	Homo_sapiens_tRNA-Val-CAC-1-5-tRF-3' 1.669	29	0		0	C
blood1.fastq.gz.hq_cs.mapped	Homo_sapiens_tRNA-Val-CAC-1-5	1.669	Homo_sapiens_tRNA-Val-CAC-1-5-tRF-3' 1.669	30	0		0	G
blood1.fastq.gz.hq_cs.mapped	Homo_sapiens_tRNA-Val-CAC-1-5	1.669	Homo_sapiens_tRNA-Val-CAC-1-5-tRF-3' 1.669	31	0		0	C
blood1.fastq.gz.hq_cs.mapped	Homo_sapiens_tRNA-Val-CAC-1-5	1.669	Homo_sapiens_tRNA-Val-CAC-1-5-tRF-3' 1.669	32	0		0	C
blood1.fastq.gz.hq_cs.mapped	Homo_sapiens_tRNA-Val-CAC-1-5	1.669	Homo_sapiens_tRNA-Val-CAC-1-5-tRF-3' 1.669	33	0		0	T
blood1.fastq.gz.hq_cs.mapped	Homo_sapiens_tRNA-Val-CAC-1-5	1.669	Homo_sapiens_tRNA-Val-CAC-1-5-tRF-3' 1.669	34	0		0	ac
blood1.fastq.gz.hq_cs.mapped	Homo_sapiens_tRNA-Val-CAC-1-5	1.669	Homo_sapiens_tRNA-Val-CAC-1-5-tRF-3' 1.669	35	0		0	ac
blood1.fastq.gz.hq_cs.mapped	Homo_sapiens_tRNA-Val-CAC-1-5	1.669	Homo_sapiens_tRNA-Val-CAC-1-5-tRF-3' 1.669	36	0		0	ac
blood1.fastq.gz.hq_cs.mapped	Homo_sapiens_tRNA-Val-CAC-1-5	1.669	Homo_sapiens_tRNA-Val-CAC-1-5-tRF-3' 1.669	37	0		0	A
blood1.fastq.gz.hq_cs.mapped	Homo_sapiens_tRNA-Val-CAC-1-5	1.669	Homo_sapiens_tRNA-Val-CAC-1-5-tRF-3' 1.669	38	0		0	C
blood1.fastq.gz.hq_cs.mapped	Homo_sapiens_tRNA-Val-CAC-1-5	1.669	Homo_sapiens_tRNA-Val-CAC-1-5-tRF-3' 1.669	39	0		0	G
blood1.fastq.gz.hq_cs.mapped	Homo_sapiens_tRNA-Val-CAC-1-5	1.669	Homo_sapiens_tRNA-Val-CAC-1-5-tRF-3' 1.669	40	0		0	C
blood1.fastq.gz.hq_cs.mapped	Homo_sapiens_tRNA-Val-CAC-1-5	1.669	Homo_sapiens_tRNA-Val-CAC-1-5-tRF-3' 1.669	41	0		0	G
blood1.fastq.gz.hq_cs.mapped	Homo_sapiens_tRNA-Val-CAC-1-5	1.669	Homo_sapiens_tRNA-Val-CAC-1-5-tRF-3' 1.669	42	0		0	A
blood1.fastq.gz.hq_cs.mapped	Homo_sapiens_tRNA-Val-CAC-1-5	1.669	Homo_sapiens_tRNA-Val-CAC-1-5-tRF-3' 1.669	43	0		0	A
blood1.fastq.gz.hq_cs.mapped	Homo_sapiens_tRNA-Val-CAC-1-5	1.669	Homo_sapiens_tRNA-Val-CAC-1-5-tRF-3' 1.669	44	0		0	A
blood1.fastq.gz.hq_cs.mapped	Homo_sapiens_tRNA-Val-CAC-1-5	1.669	Homo_sapiens_tRNA-Val-CAC-1-5-tRF-3' 1.669	45	0		0	G
blood1.fastq.gz.hq_cs.mapped	Homo_sapiens_tRNA-Val-CAC-1-5	1.669	Homo_sapiens_tRNA-Val-CAC-1-5-tRF-3' 1.669	46	0		0	G
blood1.fastq.gz.hq_cs.mapped	Homo_sapiens_tRNA-Val-CAC-1-5	1.669	Homo_sapiens_tRNA-Val-CAC-1-5-tRF-3' 1.669	47	0		0	T
blood1.fastq.gz.hq_cs.mapped	Homo_sapiens_tRNA-Val-CAC-1-5	1.669	Homo_sapiens_tRNA-Val-CAC-1-5-tRF-3' 1.669	48	0		0	C
blood1.fastq.gz.hq_cs.mapped	Homo_sapiens_tRNA-Val-CAC-1-5	1.669	Homo_sapiens_tRNA-Val-CAC-1-5-tRF-3' 1.669	49	0		0	C
blood1.fastq.gz.hq_cs.mapped	Homo_sapiens_tRNA-Val-CAC-1-5	1.669	Homo_sapiens_tRNA-Val-CAC-1-5-tRF-3' 1.669	50	0		0	C
blood1.fastq.gz.hq_cs.mapped	Homo_sapiens_tRNA-Val-CAC-1-5	1.669	Homo_sapiens_tRNA-Val-CAC-1-5-tRF-3' 1.669	51	0		0	C
blood1.fastq.gz.hq_cs.mapped	Homo_sapiens_tRNA-Val-CAC-1-5	1.669	Homo_sapiens_tRNA-Val-CAC-1-5-tRF-3' 1.669	52	0		0	G
blood1.fastq.gz.hq_cs.mapped	Homo_sapiens_tRNA-Val-CAC-1-5	1.669	Homo_sapiens_tRNA-Val-CAC-1-5-tRF-3' 1.669	53	0		0	G
[truncated: 1,753 more rows]

## Sheet: blood2_top50covg
tRNA: the parent tRNA name
tRNAPer: quantification of that tDR species
Catted: info for the y-axis of the coverage plots (tRNA proportion, tRNA, and the species)
Position: then nucleotide position within the tRNA
perCovg: the percent of coverage at that position, (number of reads at that position / number of reads mapping to that tRNA
GM: "error type" listed if there is an “error type" that is present in more than 5% of the reads and the majority "error type" at that position is listed
perGM: the proportion of “error type” at that position (number of reads that have a mismatch or gap / number of total reads at each position)
base: the nucleotide at that position, unless that position part of the anti-codon
file	tRNA	tRNAPer	Catted	Position	perCovg	GM	perGM	base
blood2.fastq.gz.hq_cs.mapped	Homo_sapiens_tRNA-Gly-GCC-2-4	78.919	Homo_sapiens_tRNA-Gly-GCC-2-4-tRH-5' 78.919	1	90.651		0	G
blood2.fastq.gz.hq_cs.mapped	Homo_sapiens_tRNA-Gly-GCC-2-4	78.919	Homo_sapiens_tRNA-Gly-GCC-2-4-tRH-5' 78.919	2	90.651		0	C
blood2.fastq.gz.hq_cs.mapped	Homo_sapiens_tRNA-Gly-GCC-2-4	78.919	Homo_sapiens_tRNA-Gly-GCC-2-4-tRH-5' 78.919	3	90.79		0	A
blood2.fastq.gz.hq_cs.mapped	Homo_sapiens_tRNA-Gly-GCC-2-4	78.919	Homo_sapiens_tRNA-Gly-GCC-2-4-tRH-5' 78.919	4	90.79		0	T
blood2.fastq.gz.hq_cs.mapped	Homo_sapiens_tRNA-Gly-GCC-2-4	78.919	Homo_sapiens_tRNA-Gly-GCC-2-4-tRH-5' 78.919	5	90.79		0.000611834	T
blood2.fastq.gz.hq_cs.mapped	Homo_sapiens_tRNA-Gly-GCC-2-4	78.919	Homo_sapiens_tRNA-Gly-GCC-2-4-tRH-5' 78.919	6	90.79		0.000611834	G
blood2.fastq.gz.hq_cs.mapped	Homo_sapiens_tRNA-Gly-GCC-2-4	78.919	Homo_sapiens_tRNA-Gly-GCC-2-4-tRH-5' 78.919	7	90.79		0.0128645	G
blood2.fastq.gz.hq_cs.mapped	Homo_sapiens_tRNA-Gly-GCC-2-4	78.919	Homo_sapiens_tRNA-Gly-GCC-2-4-tRH-5' 78.919	8	91.179		0.0128645	T
blood2.fastq.gz.hq_cs.mapped	Homo_sapiens_tRNA-Gly-GCC-2-4	78.919	Homo_sapiens_tRNA-Gly-GCC-2-4-tRH-5' 78.919	9	91.179		0	G
blood2.fastq.gz.hq_cs.mapped	Homo_sapiens_tRNA-Gly-GCC-2-4	78.919	Homo_sapiens_tRNA-Gly-GCC-2-4-tRH-5' 78.919	10	91.259		0	G
blood2.fastq.gz.hq_cs.mapped	Homo_sapiens_tRNA-Gly-GCC-2-4	78.919	Homo_sapiens_tRNA-Gly-GCC-2-4-tRH-5' 78.919	11	91.387		0	T
blood2.fastq.gz.hq_cs.mapped	Homo_sapiens_tRNA-Gly-GCC-2-4	78.919	Homo_sapiens_tRNA-Gly-GCC-2-4-tRH-5' 78.919	12	91.586		0	T
blood2.fastq.gz.hq_cs.mapped	Homo_sapiens_tRNA-Gly-GCC-2-4	78.919	Homo_sapiens_tRNA-Gly-GCC-2-4-tRH-5' 78.919	13	91.675		0	C
blood2.fastq.gz.hq_cs.mapped	Homo_sapiens_tRNA-Gly-GCC-2-4	78.919	Homo_sapiens_tRNA-Gly-GCC-2-4-tRH-5' 78.919	14	91.675		0	A
blood2.fastq.gz.hq_cs.mapped	Homo_sapiens_tRNA-Gly-GCC-2-4	78.919	Homo_sapiens_tRNA-Gly-GCC-2-4-tRH-5' 78.919	15	91.764		0	G
blood2.fastq.gz.hq_cs.mapped	Homo_sapiens_tRNA-Gly-GCC-2-4	78.919	Homo_sapiens_tRNA-Gly-GCC-2-4-tRH-5' 78.919	16	92.534		0	T
blood2.fastq.gz.hq_cs.mapped	Homo_sapiens_tRNA-Gly-GCC-2-4	78.919	Homo_sapiens_tRNA-Gly-GCC-2-4-tRH-5' 78.919	17	92.534		0	G
blood2.fastq.gz.hq_cs.mapped	Homo_sapiens_tRNA-Gly-GCC-2-4	78.919	Homo_sapiens_tRNA-Gly-GCC-2-4-tRH-5' 78.919	18	92.444		0	G
blood2.fastq.gz.hq_cs.mapped	Homo_sapiens_tRNA-Gly-GCC-2-4	78.919	Homo_sapiens_tRNA-Gly-GCC-2-4-tRH-5' 78.919	19	88.062		0	T
blood2.fastq.gz.hq_cs.mapped	Homo_sapiens_tRNA-Gly-GCC-2-4	78.919	Homo_sapiens_tRNA-Gly-GCC-2-4-tRH-5' 78.919	20	88.062		0	A
blood2.fastq.gz.hq_cs.mapped	Homo_sapiens_tRNA-Gly-GCC-2-4	78.919	Homo_sapiens_tRNA-Gly-GCC-2-4-tRH-5' 78.919	21	88.062		0	G
blood2.fastq.gz.hq_cs.mapped	Homo_sapiens_tRNA-Gly-GCC-2-4	78.919	Homo_sapiens_tRNA-Gly-GCC-2-4-tRH-5' 78.919	22	88.2		0	A
blood2.fastq.gz.hq_cs.mapped	Homo_sapiens_tRNA-Gly-GCC-2-4	78.919	Homo_sapiens_tRNA-Gly-GCC-2-4-tRH-5' 78.919	23	88.2		0	A
blood2.fastq.gz.hq_cs.mapped	Homo_sapiens_tRNA-Gly-GCC-2-4	78.919	Homo_sapiens_tRNA-Gly-GCC-2-4-tRH-5' 78.919	24	87.962		0	T
blood2.fastq.gz.hq_cs.mapped	Homo_sapiens_tRNA-Gly-GCC-2-4	78.919	Homo_sapiens_tRNA-Gly-GCC-2-4-tRH-5' 78.919	25	87.962		0	T
blood2.fastq.gz.hq_cs.mapped	Homo_sapiens_tRNA-Gly-GCC-2-4	78.919	Homo_sapiens_tRNA-Gly-GCC-2-4-tRH-5' 78.919	26	87.962		0	C
blood2.fastq.gz.hq_cs.mapped	Homo_sapiens_tRNA-Gly-GCC-2-4	78.919	Homo_sapiens_tRNA-Gly-GCC-2-4-tRH-5' 78.919	27	86.556		0	T
blood2.fastq.gz.hq_cs.mapped	Homo_sapiens_tRNA-Gly-GCC-2-4	78.919	Homo_sapiens_tRNA-Gly-GCC-2-4-tRH-5' 78.919	28	86.255		0.00099303	C
blood2.fastq.gz.hq_cs.mapped	Homo_sapiens_tRNA-Gly-GCC-2-4	78.919	Homo_sapiens_tRNA-Gly-GCC-2-4-tRH-5' 78.919	29	84.965		0	G
blood2.fastq.gz.hq_cs.mapped	Homo_sapiens_tRNA-Gly-GCC-2-4	78.919	Homo_sapiens_tRNA-Gly-GCC-2-4-tRH-5' 78.919	30	21.285		0.0022231	C
blood2.fastq.gz.hq_cs.mapped	Homo_sapiens_tRNA-Gly-GCC-2-4	78.919	Homo_sapiens_tRNA-Gly-GCC-2-4-tRH-5' 78.919	31	11.36		0	C
blood2.fastq.gz.hq_cs.mapped	Homo_sapiens_tRNA-Gly-GCC-2-4	78.919	Homo_sapiens_tRNA-Gly-GCC-2-4-tRH-5' 78.919	32	7.079		0.00128133	T
blood2.fastq.gz.hq_cs.mapped	Homo_sapiens_tRNA-Gly-GCC-2-4	78.919	Homo_sapiens_tRNA-Gly-GCC-2-4-tRH-5' 78.919	33	2.764		0	ac
blood2.fastq.gz.hq_cs.mapped	Homo_sapiens_tRNA-Gly-GCC-2-4	78.919	Homo_sapiens_tRNA-Gly-GCC-2-4-tRH-5' 78.919	34	1.162		0	ac
blood2.fastq.gz.hq_cs.mapped	Homo_sapiens_tRNA-Gly-GCC-2-4	78.919	Homo_sapiens_tRNA-Gly-GCC-2-4-tRH-5' 78.919	35	1.162		0	ac
blood2.fastq.gz.hq_cs.mapped	Homo_sapiens_tRNA-Gly-GCC-2-4	78.919	Homo_sapiens_tRNA-Gly-GCC-2-4-tRH-5' 78.919	36	0.925		0	A
blood2.fastq.gz.hq_cs.mapped	Homo_sapiens_tRNA-Gly-GCC-2-4	78.919	Homo_sapiens_tRNA-Gly-GCC-2-4-tRH-5' 78.919	37	0.925		0	C
blood2.fastq.gz.hq_cs.mapped	Homo_sapiens_tRNA-Gly-GCC-2-4	78.919	Homo_sapiens_tRNA-Gly-GCC-2-4-tRH-5' 78.919	38	0.925		0	G
blood2.fastq.gz.hq_cs.mapped	Homo_sapiens_tRNA-Gly-GCC-2-4	78.919	Homo_sapiens_tRNA-Gly-GCC-2-4-tRH-5' 78.919	39	0.729		0	C
blood2.fastq.gz.hq_cs.mapped	Homo_sapiens_tRNA-Gly-GCC-2-4	78.919	Homo_sapiens_tRNA-Gly-GCC-2-4-tRH-5' 78.919	40	0.599		0	G
blood2.fastq.gz.hq_cs.mapped	Homo_sapiens_tRNA-Gly-GCC-2-4	78.919	Homo_sapiens_tRNA-Gly-GCC-2-4-tRH-5' 78.919	41	0.599		0	G
blood2.fastq.gz.hq_cs.mapped	Homo_sapiens_tRNA-Gly-GCC-2-4	78.919	Homo_sapiens_tRNA-Gly-GCC-2-4-tRH-5' 78.919	42	0.599		0	G
blood2.fastq.gz.hq_cs.mapped	Homo_sapiens_tRNA-Gly-GCC-2-4	78.919	Homo_sapiens_tRNA-Gly-GCC-2-4-tRH-5' 78.919	43	0.599		0	A
blood2.fastq.gz.hq_cs.mapped	Homo_sapiens_tRNA-Gly-GCC-2-4	78.919	Homo_sapiens_tRNA-Gly-GCC-2-4-tRH-5' 78.919	44	0.599		0	G
blood2.fastq.gz.hq_cs.mapped	Homo_sapiens_tRNA-Gly-GCC-2-4	78.919	Homo_sapiens_tRNA-Gly-GCC-2-4-tRH-5' 78.919	45	0.599		0	G
blood2.fastq.gz.hq_cs.mapped	Homo_sapiens_tRNA-Gly-GCC-2-4	78.919	Homo_sapiens_tRNA-Gly-GCC-2-4-tRH-5' 78.919	46	0.599		0	C
blood2.fastq.gz.hq_cs.mapped	Homo_sapiens_tRNA-Gly-GCC-2-4	78.919	Homo_sapiens_tRNA-Gly-GCC-2-4-tRH-5' 78.919	47	0.599		0	C
blood2.fastq.gz.hq_cs.mapped	Homo_sapiens_tRNA-Gly-GCC-2-4	78.919	Homo_sapiens_tRNA-Gly-GCC-2-4-tRH-5' 78.919	48	0.599		0	C
blood2.fastq.gz.hq_cs.mapped	Homo_sapiens_tRNA-Gly-GCC-2-4	78.919	Homo_sapiens_tRNA-Gly-GCC-2-4-tRH-5' 78.919	49	0.599		0	G
blood2.fastq.gz.hq_cs.mapped	Homo_sapiens_tRNA-Gly-GCC-2-4	78.919	Homo_sapiens_tRNA-Gly-GCC-2-4-tRH-5' 78.919	50	0.599		0	G
blood2.fastq.gz.hq_cs.mapped	Homo_sapiens_tRNA-Gly-GCC-2-4	78.919	Homo_sapiens_tRNA-Gly-GCC-2-4-tRH-5' 78.919	51	0.461		0	G
blood2.fastq.gz.hq_cs.mapped	Homo_sapiens_tRNA-Gly-GCC-2-4	78.919	Homo_sapiens_tRNA-Gly-GCC-2-4-tRH-5' 78.919	52	0.461		0	T
blood2.fastq.gz.hq_cs.mapped	Homo_sapiens_tRNA-Gly-GCC-2-4	78.919	Homo_sapiens_tRNA-Gly-GCC-2-4-tRH-5' 78.919	53	6.931		0	T
blood2.fastq.gz.hq_cs.mapped	Homo_sapiens_tRNA-Gly-GCC-2-4	78.919	Homo_sapiens_tRNA-Gly-GCC-2-4-tRH-5' 78.919	54	6.931		0	C
blood2.fastq.gz.hq_cs.mapped	Homo_sapiens_tRNA-Gly-GCC-2-4	78.919	Homo_sapiens_tRNA-Gly-GCC-2-4-tRH-5' 78.919	55	7.002		0	G
blood2.fastq.gz.hq_cs.mapped	Homo_sapiens_tRNA-Gly-GCC-2-4	78.919	Homo_sapiens_tRNA-Gly-GCC-2-4-tRH-5' 78.919	56	7.002		0	A
blood2.fastq.gz.hq_cs.mapped	Homo_sapiens_tRNA-Gly-GCC-2-4	78.919	Homo_sapiens_tRNA-Gly-GCC-2-4-tRH-5' 78.919	57	7.002		0.0342691	T
blood2.fastq.gz.hq_cs.mapped	Homo_sapiens_tRNA-Gly-GCC-2-4	78.919	Homo_sapiens_tRNA-Gly-GCC-2-4-tRH-5' 78.919	58	7.002		0	T
blood2.fastq.gz.hq_cs.mapped	Homo_sapiens_tRNA-Gly-GCC-2-4	78.919	Homo_sapiens_tRNA-Gly-GCC-2-4-tRH-5' 78.919	59	7.002		0	C
blood2.fastq.gz.hq_cs.mapped	Homo_sapiens_tRNA-Gly-GCC-2-4	78.919	Homo_sapiens_tRNA-Gly-GCC-2-4-tRH-5' 78.919	60	7.002		0	C
blood2.fastq.gz.hq_cs.mapped	Homo_sapiens_tRNA-Gly-GCC-2-4	78.919	Homo_sapiens_tRNA-Gly-GCC-2-4-tRH-5' 78.919	61	7.002		0	C
blood2.fastq.gz.hq_cs.mapped	Homo_sapiens_tRNA-Gly-GCC-2-4	78.919	Homo_sapiens_tRNA-Gly-GCC-2-4-tRH-5' 78.919	62	7.002		0	G
blood2.fastq.gz.hq_cs.mapped	Homo_sapiens_tRNA-Gly-GCC-2-4	78.919	Homo_sapiens_tRNA-Gly-GCC-2-4-tRH-5' 78.919	63	7.002		0	G
blood2.fastq.gz.hq_cs.mapped	Homo_sapiens_tRNA-Gly-GCC-2-4	78.919	Homo_sapiens_tRNA-Gly-GCC-2-4-tRH-5' 78.919	64	7.002		0	C
blood2.fastq.gz.hq_cs.mapped	Homo_sapiens_tRNA-Gly-GCC-2-4	78.919	Homo_sapiens_tRNA-Gly-GCC-2-4-tRH-5' 78.919	65	7.002		0	C
blood2.fastq.gz.hq_cs.mapped	Homo_sapiens_tRNA-Gly-GCC-2-4	78.919	Homo_sapiens_tRNA-Gly-GCC-2-4-tRH-5' 78.919	66	7.002		0	A
blood2.fastq.gz.hq_cs.mapped	Homo_sapiens_tRNA-Gly-GCC-2-4	78.919	Homo_sapiens_tRNA-Gly-GCC-2-4-tRH-5' 78.919	67	7.002		0	A
blood2.fastq.gz.hq_cs.mapped	Homo_sapiens_tRNA-Gly-GCC-2-4	78.919	Homo_sapiens_tRNA-Gly-GCC-2-4-tRH-5' 78.919	68	7.002		0	T
blood2.fastq.gz.hq_cs.mapped	Homo_sapiens_tRNA-Gly-GCC-2-4	78.919	Homo_sapiens_tRNA-Gly-GCC-2-4-tRH-5' 78.919	69	7.002		0	G
blood2.fastq.gz.hq_cs.mapped	Homo_sapiens_tRNA-Gly-GCC-2-4	78.919	Homo_sapiens_tRNA-Gly-GCC-2-4-tRH-5' 78.919	70	7.002		0	C
blood2.fastq.gz.hq_cs.mapped	Homo_sapiens_tRNA-Gly-GCC-2-4	78.919	Homo_sapiens_tRNA-Gly-GCC-2-4-tRH-5' 78.919	71	7.002		0	A
blood2.fastq.gz.hq_cs.mapped	Homo_sapiens_tRNA-Gly-GCC-2-4	78.919	Homo_sapiens_tRNA-Gly-GCC-2-4-tRH-5' 78.919	72	7.002		0	C
blood2.fastq.gz.hq_cs.mapped	Homo_sapiens_tRNA-Gly-GCC-2-4	78.919	Homo_sapiens_tRNA-Gly-GCC-2-4-tRH-5' 78.919	73	6.931		0	C
blood2.fastq.gz.hq_cs.mapped	Homo_sapiens_tRNA-Gly-GCC-2-4	78.919	Homo_sapiens_tRNA-Gly-GCC-2-4-tRH-5' 78.919	74	6.931		0	A
blood2.fastq.gz.hq_cs.mapped	Homo_sapiens_tRNA-Gly-GCC-2-1	78.919	Homo_sapiens_tRNA-Gly-GCC-2-1-tRH-5' 78.919	1	90.651		0	G
blood2.fastq.gz.hq_cs.mapped	Homo_sapiens_tRNA-Gly-GCC-2-1	78.919	Homo_sapiens_tRNA-Gly-GCC-2-1-tRH-5' 78.919	2	90.651		0	C
blood2.fastq.gz.hq_cs.mapped	Homo_sapiens_tRNA-Gly-GCC-2-1	78.919	Homo_sapiens_tRNA-Gly-GCC-2-1-tRH-5' 78.919	3	90.79		0	A
blood2.fastq.gz.hq_cs.mapped	Homo_sapiens_tRNA-Gly-GCC-2-1	78.919	Homo_sapiens_tRNA-Gly-GCC-2-1-tRH-5' 78.919	4	90.79		0	T
blood2.fastq.gz.hq_cs.mapped	Homo_sapiens_tRNA-Gly-GCC-2-1	78.919	Homo_sapiens_tRNA-Gly-GCC-2-1-tRH-5' 78.919	5	90.79		0.000611834	T
blood2.fastq.gz.hq_cs.mapped	Homo_sapiens_tRNA-Gly-GCC-2-1	78.919	Homo_sapiens_tRNA-Gly-GCC-2-1-tRH-5' 78.919	6	90.79		0.000611834	G
blood2.fastq.gz.hq_cs.mapped	Homo_sapiens_tRNA-Gly-GCC-2-1	78.919	Homo_sapiens_tRNA-Gly-GCC-2-1-tRH-5' 78.919	7	90.79		0.0128645	G
blood2.fastq.gz.hq_cs.mapped	Homo_sapiens_tRNA-Gly-GCC-2-1	78.919	Homo_sapiens_tRNA-Gly-GCC-2-1-tRH-5' 78.919	8	91.179		0.0128645	T
blood2.fastq.gz.hq_cs.mapped	Homo_sapiens_tRNA-Gly-GCC-2-1	78.919	Homo_sapiens_tRNA-Gly-GCC-2-1-tRH-5' 78.919	9	91.179		0	G
blood2.fastq.gz.hq_cs.mapped	Homo_sapiens_tRNA-Gly-GCC-2-1	78.919	Homo_sapiens_tRNA-Gly-GCC-2-1-tRH-5' 78.919	10	91.259		0	G
blood2.fastq.gz.hq_cs.mapped	Homo_sapiens_tRNA-Gly-GCC-2-1	78.919	Homo_sapiens_tRNA-Gly-GCC-2-1-tRH-5' 78.919	11	91.387		0	T
blood2.fastq.gz.hq_cs.mapped	Homo_sapiens_tRNA-Gly-GCC-2-1	78.919	Homo_sapiens_tRNA-Gly-GCC-2-1-tRH-5' 78.919	12	91.586		0	T
blood2.fastq.gz.hq_cs.mapped	Homo_sapiens_tRNA-Gly-GCC-2-1	78.919	Homo_sapiens_tRNA-Gly-GCC-2-1-tRH-5' 78.919	13	91.675		0	C
blood2.fastq.gz.hq_cs.mapped	Homo_sapiens_tRNA-Gly-GCC-2-1	78.919	Homo_sapiens_tRNA-Gly-GCC-2-1-tRH-5' 78.919	14	91.675		0	A
blood2.fastq.gz.hq_cs.mapped	Homo_sapiens_tRNA-Gly-GCC-2-1	78.919	Homo_sapiens_tRNA-Gly-GCC-2-1-tRH-5' 78.919	15	91.764		0	G
blood2.fastq.gz.hq_cs.mapped	Homo_sapiens_tRNA-Gly-GCC-2-1	78.919	Homo_sapiens_tRNA-Gly-GCC-2-1-tRH-5' 78.919	16	92.534		0	T
blood2.fastq.gz.hq_cs.mapped	Homo_sapiens_tRNA-Gly-GCC-2-1	78.919	Homo_sapiens_tRNA-Gly-GCC-2-1-tRH-5' 78.919	17	92.534		0	G
blood2.fastq.gz.hq_cs.mapped	Homo_sapiens_tRNA-Gly-GCC-2-1	78.919	Homo_sapiens_tRNA-Gly-GCC-2-1-tRH-5' 78.919	18	92.444		0	G
blood2.fastq.gz.hq_cs.mapped	Homo_sapiens_tRNA-Gly-GCC-2-1	78.919	Homo_sapiens_tRNA-Gly-GCC-2-1-tRH-5' 78.919	19	88.062		0	T
blood2.fastq.gz.hq_cs.mapped	Homo_sapiens_tRNA-Gly-GCC-2-1	78.919	Homo_sapiens_tRNA-Gly-GCC-2-1-tRH-5' 78.919	20	88.062		0	A
blood2.fastq.gz.hq_cs.mapped	Homo_sapiens_tRNA-Gly-GCC-2-1	78.919	Homo_sapiens_tRNA-Gly-GCC-2-1-tRH-5' 78.919	21	88.062		0	G
blood2.fastq.gz.hq_cs.mapped	Homo_sapiens_tRNA-Gly-GCC-2-1	78.919	Homo_sapiens_tRNA-Gly-GCC-2-1-tRH-5' 78.919	22	88.2		0	A
blood2.fastq.gz.hq_cs.mapped	Homo_sapiens_tRNA-Gly-GCC-2-1	78.919	Homo_sapiens_tRNA-Gly-GCC-2-1-tRH-5' 78.919	23	88.2		0	A
blood2.fastq.gz.hq_cs.mapped	Homo_sapiens_tRNA-Gly-GCC-2-1	78.919	Homo_sapiens_tRNA-Gly-GCC-2-1-tRH-5' 78.919	24	87.962		0	T
blood2.fastq.gz.hq_cs.mapped	Homo_sapiens_tRNA-Gly-GCC-2-1	78.919	Homo_sapiens_tRNA-Gly-GCC-2-1-tRH-5' 78.919	25	87.962		0	T
blood2.fastq.gz.hq_cs.mapped	Homo_sapiens_tRNA-Gly-GCC-2-1	78.919	Homo_sapiens_tRNA-Gly-GCC-2-1-tRH-5' 78.919	26	87.962		0	C
blood2.fastq.gz.hq_cs.mapped	Homo_sapiens_tRNA-Gly-GCC-2-1	78.919	Homo_sapiens_tRNA-Gly-GCC-2-1-tRH-5' 78.919	27	86.556		0	T
blood2.fastq.gz.hq_cs.mapped	Homo_sapiens_tRNA-Gly-GCC-2-1	78.919	Homo_sapiens_tRNA-Gly-GCC-2-1-tRH-5' 78.919	28	86.255		0.00099303	C
blood2.fastq.gz.hq_cs.mapped	Homo_sapiens_tRNA-Gly-GCC-2-1	78.919	Homo_sapiens_tRNA-Gly-GCC-2-1-tRH-5' 78.919	29	84.965		0	G
blood2.fastq.gz.hq_cs.mapped	Homo_sapiens_tRNA-Gly-GCC-2-1	78.919	Homo_sapiens_tRNA-Gly-GCC-2-1-tRH-5' 78.919	30	21.285		0.0022231	C
blood2.fastq.gz.hq_cs.mapped	Homo_sapiens_tRNA-Gly-GCC-2-1	78.919	Homo_sapiens_tRNA-Gly-GCC-2-1-tRH-5' 78.919	31	11.36		0	C
blood2.fastq.gz.hq_cs.mapped	Homo_sapiens_tRNA-Gly-GCC-2-1	78.919	Homo_sapiens_tRNA-Gly-GCC-2-1-tRH-5' 78.919	32	7.079		0.00128133	T
blood2.fastq.gz.hq_cs.mapped	Homo_sapiens_tRNA-Gly-GCC-2-1	78.919	Homo_sapiens_tRNA-Gly-GCC-2-1-tRH-5' 78.919	33	2.764		0	ac
blood2.fastq.gz.hq_cs.mapped	Homo_sapiens_tRNA-Gly-GCC-2-1	78.919	Homo_sapiens_tRNA-Gly-GCC-2-1-tRH-5' 78.919	34	1.162		0	ac
blood2.fastq.gz.hq_cs.mapped	Homo_sapiens_tRNA-Gly-GCC-2-1	78.919	Homo_sapiens_tRNA-Gly-GCC-2-1-tRH-5' 78.919	35	1.162		0	ac
blood2.fastq.gz.hq_cs.mapped	Homo_sapiens_tRNA-Gly-GCC-2-1	78.919	Homo_sapiens_tRNA-Gly-GCC-2-1-tRH-5' 78.919	36	0.925		0	A
blood2.fastq.gz.hq_cs.mapped	Homo_sapiens_tRNA-Gly-GCC-2-1	78.919	Homo_sapiens_tRNA-Gly-GCC-2-1-tRH-5' 78.919	37	0.925		0	C
blood2.fastq.gz.hq_cs.mapped	Homo_sapiens_tRNA-Gly-GCC-2-1	78.919	Homo_sapiens_tRNA-Gly-GCC-2-1-tRH-5' 78.919	38	0.925		0	G
blood2.fastq.gz.hq_cs.mapped	Homo_sapiens_tRNA-Gly-GCC-2-1	78.919	Homo_sapiens_tRNA-Gly-GCC-2-1-tRH-5' 78.919	39	0.729		0	C
blood2.fastq.gz.hq_cs.mapped	Homo_sapiens_tRNA-Gly-GCC-2-1	78.919	Homo_sapiens_tRNA-Gly-GCC-2-1-tRH-5' 78.919	40	0.599		0	G
blood2.fastq.gz.hq_cs.mapped	Homo_sapiens_tRNA-Gly-GCC-2-1	78.919	Homo_sapiens_tRNA-Gly-GCC-2-1-tRH-5' 78.919	41	0.599		0	G
blood2.fastq.gz.hq_cs.mapped	Homo_sapiens_tRNA-Gly-GCC-2-1	78.919	Homo_sapiens_tRNA-Gly-GCC-2-1-tRH-5' 78.919	42	0.599		0	G
blood2.fastq.gz.hq_cs.mapped	Homo_sapiens_tRNA-Gly-GCC-2-1	78.919	Homo_sapiens_tRNA-Gly-GCC-2-1-tRH-5' 78.919	43	0.599		0	A
blood2.fastq.gz.hq_cs.mapped	Homo_sapiens_tRNA-Gly-GCC-2-1	78.919	Homo_sapiens_tRNA-Gly-GCC-2-1-tRH-5' 78.919	44	0.599		0	G
blood2.fastq.gz.hq_cs.mapped	Homo_sapiens_tRNA-Gly-GCC-2-1	78.919	Homo_sapiens_tRNA-Gly-GCC-2-1-tRH-5' 78.919	45	0.599		0	G
blood2.fastq.gz.hq_cs.mapped	Homo_sapiens_tRNA-Gly-GCC-2-1	78.919	Homo_sapiens_tRNA-Gly-GCC-2-1-tRH-5' 78.919	46	0.599		0	C
blood2.fastq.gz.hq_cs.mapped	Homo_sapiens_tRNA-Gly-GCC-2-1	78.919	Homo_sapiens_tRNA-Gly-GCC-2-1-tRH-5' 78.919	47	0.599		0	C
blood2.fastq.gz.hq_cs.mapped	Homo_sapiens_tRNA-Gly-GCC-2-1	78.919	Homo_sapiens_tRNA-Gly-GCC-2-1-tRH-5' 78.919	48	0.599		0	C
blood2.fastq.gz.hq_cs.mapped	Homo_sapiens_tRNA-Gly-GCC-2-1	78.919	Homo_sapiens_tRNA-Gly-GCC-2-1-tRH-5' 78.919	49	0.599		0	G
blood2.fastq.gz.hq_cs.mapped	Homo_sapiens_tRNA-Gly-GCC-2-1	78.919	Homo_sapiens_tRNA-Gly-GCC-2-1-tRH-5' 78.919	50	0.599		0	G
blood2.fastq.gz.hq_cs.mapped	Homo_sapiens_tRNA-Gly-GCC-2-1	78.919	Homo_sapiens_tRNA-Gly-GCC-2-1-tRH-5' 78.919	51	0.461		0	G
blood2.fastq.gz.hq_cs.mapped	Homo_sapiens_tRNA-Gly-GCC-2-1	78.919	Homo_sapiens_tRNA-Gly-GCC-2-1-tRH-5' 78.919	52	0.461		0	T
blood2.fastq.gz.hq_cs.mapped	Homo_sapiens_tRNA-Gly-GCC-2-1	78.919	Homo_sapiens_tRNA-Gly-GCC-2-1-tRH-5' 78.919	53	6.931		0	T
blood2.fastq.gz.hq_cs.mapped	Homo_sapiens_tRNA-Gly-GCC-2-1	78.919	Homo_sapiens_tRNA-Gly-GCC-2-1-tRH-5' 78.919	54	6.931		0	C
blood2.fastq.gz.hq_cs.mapped	Homo_sapiens_tRNA-Gly-GCC-2-1	78.919	Homo_sapiens_tRNA-Gly-GCC-2-1-tRH-5' 78.919	55	7.002		0	G
blood2.fastq.gz.hq_cs.mapped	Homo_sapiens_tRNA-Gly-GCC-2-1	78.919	Homo_sapiens_tRNA-Gly-GCC-2-1-tRH-5' 78.919	56	7.002		0	A
blood2.fastq.gz.hq_cs.mapped	Homo_sapiens_tRNA-Gly-GCC-2-1	78.919	Homo_sapiens_tRNA-Gly-GCC-2-1-tRH-5' 78.919	57	7.002		0.0342691	T
blood2.fastq.gz.hq_cs.mapped	Homo_sapiens_tRNA-Gly-GCC-2-1	78.919	Homo_sapiens_tRNA-Gly-GCC-2-1-tRH-5' 78.919	58	7.002		0	T
blood2.fastq.gz.hq_cs.mapped	Homo_sapiens_tRNA-Gly-GCC-2-1	78.919	Homo_sapiens_tRNA-Gly-GCC-2-1-tRH-5' 78.919	59	7.002		0	C
blood2.fastq.gz.hq_cs.mapped	Homo_sapiens_tRNA-Gly-GCC-2-1	78.919	Homo_sapiens_tRNA-Gly-GCC-2-1-tRH-5' 78.919	60	7.002		0	C
blood2.fastq.gz.hq_cs.mapped	Homo_sapiens_tRNA-Gly-GCC-2-1	78.919	Homo_sapiens_tRNA-Gly-GCC-2-1-tRH-5' 78.919	61	7.002		0	C
blood2.fastq.gz.hq_cs.mapped	Homo_sapiens_tRNA-Gly-GCC-2-1	78.919	Homo_sapiens_tRNA-Gly-GCC-2-1-tRH-5' 78.919	62	7.002		0	G
blood2.fastq.gz.hq_cs.mapped	Homo_sapiens_tRNA-Gly-GCC-2-1	78.919	Homo_sapiens_tRNA-Gly-GCC-2-1-tRH-5' 78.919	63	7.002		0	G
blood2.fastq.gz.hq_cs.mapped	Homo_sapiens_tRNA-Gly-GCC-2-1	78.919	Homo_sapiens_tRNA-Gly-GCC-2-1-tRH-5' 78.919	64	7.002		0	C
blood2.fastq.gz.hq_cs.mapped	Homo_sapiens_tRNA-Gly-GCC-2-1	78.919	Homo_sapiens_tRNA-Gly-GCC-2-1-tRH-5' 78.919	65	7.002		0	C
blood2.fastq.gz.hq_cs.mapped	Homo_sapiens_tRNA-Gly-GCC-2-1	78.919	Homo_sapiens_tRNA-Gly-GCC-2-1-tRH-5' 78.919	66	7.002		0	A
blood2.fastq.gz.hq_cs.mapped	Homo_sapiens_tRNA-Gly-GCC-2-1	78.919	Homo_sapiens_tRNA-Gly-GCC-2-1-tRH-5' 78.919	67	7.002		0	A
blood2.fastq.gz.hq_cs.mapped	Homo_sapiens_tRNA-Gly-GCC-2-1	78.919	Homo_sapiens_tRNA-Gly-GCC-2-1-tRH-5' 78.919	68	7.002		0	T
blood2.fastq.gz.hq_cs.mapped	Homo_sapiens_tRNA-Gly-GCC-2-1	78.919	Homo_sapiens_tRNA-Gly-GCC-2-1-tRH-5' 78.919	69	7.002		0	G
blood2.fastq.gz.hq_cs.mapped	Homo_sapiens_tRNA-Gly-GCC-2-1	78.919	Homo_sapiens_tRNA-Gly-GCC-2-1-tRH-5' 78.919	70	7.002		0	C
blood2.fastq.gz.hq_cs.mapped	Homo_sapiens_tRNA-Gly-GCC-2-1	78.919	Homo_sapiens_tRNA-Gly-GCC-2-1-tRH-5' 78.919	71	7.002		0	A
blood2.fastq.gz.hq_cs.mapped	Homo_sapiens_tRNA-Gly-GCC-2-1	78.919	Homo_sapiens_tRNA-Gly-GCC-2-1-tRH-5' 78.919	72	7.002		0	C
blood2.fastq.gz.hq_cs.mapped	Homo_sapiens_tRNA-Gly-GCC-2-1	78.919	Homo_sapiens_tRNA-Gly-GCC-2-1-tRH-5' 78.919	73	6.931		0	C
blood2.fastq.gz.hq_cs.mapped	Homo_sapiens_tRNA-Gly-GCC-2-1	78.919	Homo_sapiens_tRNA-Gly-GCC-2-1-tRH-5' 78.919	74	6.931		0	A
blood2.fastq.gz.hq_cs.mapped	Homo_sapiens_tRNA-Gly-GCC-2-2	78.919	Homo_sapiens_tRNA-Gly-GCC-2-2-tRH-5' 78.919	1	90.651		0	G
blood2.fastq.gz.hq_cs.mapped	Homo_sapiens_tRNA-Gly-GCC-2-2	78.919	Homo_sapiens_tRNA-Gly-GCC-2-2-tRH-5' 78.919	2	90.651		0	C
blood2.fastq.gz.hq_cs.mapped	Homo_sapiens_tRNA-Gly-GCC-2-2	78.919	Homo_sapiens_tRNA-Gly-GCC-2-2-tRH-5' 78.919	3	90.79		0	A
blood2.fastq.gz.hq_cs.mapped	Homo_sapiens_tRNA-Gly-GCC-2-2	78.919	Homo_sapiens_tRNA-Gly-GCC-2-2-tRH-5' 78.919	4	90.79		0	T
blood2.fastq.gz.hq_cs.mapped	Homo_sapiens_tRNA-Gly-GCC-2-2	78.919	Homo_sapiens_tRNA-Gly-GCC-2-2-tRH-5' 78.919	5	90.79		0.000611834	T
blood2.fastq.gz.hq_cs.mapped	Homo_sapiens_tRNA-Gly-GCC-2-2	78.919	Homo_sapiens_tRNA-Gly-GCC-2-2-tRH-5' 78.919	6	90.79		0.000611834	G
blood2.fastq.gz.hq_cs.mapped	Homo_sapiens_tRNA-Gly-GCC-2-2	78.919	Homo_sapiens_tRNA-Gly-GCC-2-2-tRH-5' 78.919	7	90.79		0.0128645	G
blood2.fastq.gz.hq_cs.mapped	Homo_sapiens_tRNA-Gly-GCC-2-2	78.919	Homo_sapiens_tRNA-Gly-GCC-2-2-tRH-5' 78.919	8	91.179		0.0128645	T
blood2.fastq.gz.hq_cs.mapped	Homo_sapiens_tRNA-Gly-GCC-2-2	78.919	Homo_sapiens_tRNA-Gly-GCC-2-2-tRH-5' 78.919	9	91.179		0	G
blood2.fastq.gz.hq_cs.mapped	Homo_sapiens_tRNA-Gly-GCC-2-2	78.919	Homo_sapiens_tRNA-Gly-GCC-2-2-tRH-5' 78.919	10	91.259		0	G
blood2.fastq.gz.hq_cs.mapped	Homo_sapiens_tRNA-Gly-GCC-2-2	78.919	Homo_sapiens_tRNA-Gly-GCC-2-2-tRH-5' 78.919	11	91.387		0	T
blood2.fastq.gz.hq_cs.mapped	Homo_sapiens_tRNA-Gly-GCC-2-2	78.919	Homo_sapiens_tRNA-Gly-GCC-2-2-tRH-5' 78.919	12	91.586		0	T
blood2.fastq.gz.hq_cs.mapped	Homo_sapiens_tRNA-Gly-GCC-2-2	78.919	Homo_sapiens_tRNA-Gly-GCC-2-2-tRH-5' 78.919	13	91.675		0	C
blood2.fastq.gz.hq_cs.mapped	Homo_sapiens_tRNA-Gly-GCC-2-2	78.919	Homo_sapiens_tRNA-Gly-GCC-2-2-tRH-5' 78.919	14	91.675		0	A
blood2.fastq.gz.hq_cs.mapped	Homo_sapiens_tRNA-Gly-GCC-2-2	78.919	Homo_sapiens_tRNA-Gly-GCC-2-2-tRH-5' 78.919	15	91.764		0	G
blood2.fastq.gz.hq_cs.mapped	Homo_sapiens_tRNA-Gly-GCC-2-2	78.919	Homo_sapiens_tRNA-Gly-GCC-2-2-tRH-5' 78.919	16	92.534		0	T
blood2.fastq.gz.hq_cs.mapped	Homo_sapiens_tRNA-Gly-GCC-2-2	78.919	Homo_sapiens_tRNA-Gly-GCC-2-2-tRH-5' 78.919	17	92.534		0	G
blood2.fastq.gz.hq_cs.mapped	Homo_sapiens_tRNA-Gly-GCC-2-2	78.919	Homo_sapiens_tRNA-Gly-GCC-2-2-tRH-5' 78.919	18	92.444		0	G
blood2.fastq.gz.hq_cs.mapped	Homo_sapiens_tRNA-Gly-GCC-2-2	78.919	Homo_sapiens_tRNA-Gly-GCC-2-2-tRH-5' 78.919	19	88.062		0	T
blood2.fastq.gz.hq_cs.mapped	Homo_sapiens_tRNA-Gly-GCC-2-2	78.919	Homo_sapiens_tRNA-Gly-GCC-2-2-tRH-5' 78.919	20	88.062		0	A
blood2.fastq.gz.hq_cs.mapped	Homo_sapiens_tRNA-Gly-GCC-2-2	78.919	Homo_sapiens_tRNA-Gly-GCC-2-2-tRH-5' 78.919	21	88.062		0	G
blood2.fastq.gz.hq_cs.mapped	Homo_sapiens_tRNA-Gly-GCC-2-2	78.919	Homo_sapiens_tRNA-Gly-GCC-2-2-tRH-5' 78.919	22	88.2		0	A
blood2.fastq.gz.hq_cs.mapped	Homo_sapiens_tRNA-Gly-GCC-2-2	78.919	Homo_sapiens_tRNA-Gly-GCC-2-2-tRH-5' 78.919	23	88.2		0	A
blood2.fastq.gz.hq_cs.mapped	Homo_sapiens_tRNA-Gly-GCC-2-2	78.919	Homo_sapiens_tRNA-Gly-GCC-2-2-tRH-5' 78.919	24	87.962		0	T
blood2.fastq.gz.hq_cs.mapped	Homo_sapiens_tRNA-Gly-GCC-2-2	78.919	Homo_sapiens_tRNA-Gly-GCC-2-2-tRH-5' 78.919	25	87.962		0	T
blood2.fastq.gz.hq_cs.mapped	Homo_sapiens_tRNA-Gly-GCC-2-2	78.919	Homo_sapiens_tRNA-Gly-GCC-2-2-tRH-5' 78.919	26	87.962		0	C
blood2.fastq.gz.hq_cs.mapped	Homo_sapiens_tRNA-Gly-GCC-2-2	78.919	Homo_sapiens_tRNA-Gly-GCC-2-2-tRH-5' 78.919	27	86.556		0	T
blood2.fastq.gz.hq_cs.mapped	Homo_sapiens_tRNA-Gly-GCC-2-2	78.919	Homo_sapiens_tRNA-Gly-GCC-2-2-tRH-5' 78.919	28	86.255		0.00099303	C
blood2.fastq.gz.hq_cs.mapped	Homo_sapiens_tRNA-Gly-GCC-2-2	78.919	Homo_sapiens_tRNA-Gly-GCC-2-2-tRH-5' 78.919	29	84.965		0	G
blood2.fastq.gz.hq_cs.mapped	Homo_sapiens_tRNA-Gly-GCC-2-2	78.919	Homo_sapiens_tRNA-Gly-GCC-2-2-tRH-5' 78.919	30	21.285		0.0022231	C
blood2.fastq.gz.hq_cs.mapped	Homo_sapiens_tRNA-Gly-GCC-2-2	78.919	Homo_sapiens_tRNA-Gly-GCC-2-2-tRH-5' 78.919	31	11.36		0	C
blood2.fastq.gz.hq_cs.mapped	Homo_sapiens_tRNA-Gly-GCC-2-2	78.919	Homo_sapiens_tRNA-Gly-GCC-2-2-tRH-5' 78.919	32	7.079		0.00128133	T
blood2.fastq.gz.hq_cs.mapped	Homo_sapiens_tRNA-Gly-GCC-2-2	78.919	Homo_sapiens_tRNA-Gly-GCC-2-2-tRH-5' 78.919	33	2.764		0	ac
blood2.fastq.gz.hq_cs.mapped	Homo_sapiens_tRNA-Gly-GCC-2-2	78.919	Homo_sapiens_tRNA-Gly-GCC-2-2-tRH-5' 78.919	34	1.162		0	ac
blood2.fastq.gz.hq_cs.mapped	Homo_sapiens_tRNA-Gly-GCC-2-2	78.919	Homo_sapiens_tRNA-Gly-GCC-2-2-tRH-5' 78.919	35	1.162		0	ac
blood2.fastq.gz.hq_cs.mapped	Homo_sapiens_tRNA-Gly-GCC-2-2	78.919	Homo_sapiens_tRNA-Gly-GCC-2-2-tRH-5' 78.919	36	0.925		0	A
blood2.fastq.gz.hq_cs.mapped	Homo_sapiens_tRNA-Gly-GCC-2-2	78.919	Homo_sapiens_tRNA-Gly-GCC-2-2-tRH-5' 78.919	37	0.925		0	C
blood2.fastq.gz.hq_cs.mapped	Homo_sapiens_tRNA-Gly-GCC-2-2	78.919	Homo_sapiens_tRNA-Gly-GCC-2-2-tRH-5' 78.919	38	0.925		0	G
blood2.fastq.gz.hq_cs.mapped	Homo_sapiens_tRNA-Gly-GCC-2-2	78.919	Homo_sapiens_tRNA-Gly-GCC-2-2-tRH-5' 78.919	39	0.729		0	C
blood2.fastq.gz.hq_cs.mapped	Homo_sapiens_tRNA-Gly-GCC-2-2	78.919	Homo_sapiens_tRNA-Gly-GCC-2-2-tRH-5' 78.919	40	0.599		0	G
blood2.fastq.gz.hq_cs.mapped	Homo_sapiens_tRNA-Gly-GCC-2-2	78.919	Homo_sapiens_tRNA-Gly-GCC-2-2-tRH-5' 78.919	41	0.599		0	G
blood2.fastq.gz.hq_cs.mapped	Homo_sapiens_tRNA-Gly-GCC-2-2	78.919	Homo_sapiens_tRNA-Gly-GCC-2-2-tRH-5' 78.919	42	0.599		0	G
blood2.fastq.gz.hq_cs.mapped	Homo_sapiens_tRNA-Gly-GCC-2-2	78.919	Homo_sapiens_tRNA-Gly-GCC-2-2-tRH-5' 78.919	43	0.599		0	A
blood2.fastq.gz.hq_cs.mapped	Homo_sapiens_tRNA-Gly-GCC-2-2	78.919	Homo_sapiens_tRNA-Gly-GCC-2-2-tRH-5' 78.919	44	0.599		0	G
blood2.fastq.gz.hq_cs.mapped	Homo_sapiens_tRNA-Gly-GCC-2-2	78.919	Homo_sapiens_tRNA-Gly-GCC-2-2-tRH-5' 78.919	45	0.599		0	G
blood2.fastq.gz.hq_cs.mapped	Homo_sapiens_tRNA-Gly-GCC-2-2	78.919	Homo_sapiens_tRNA-Gly-GCC-2-2-tRH-5' 78.919	46	0.599		0	C
blood2.fastq.gz.hq_cs.mapped	Homo_sapiens_tRNA-Gly-GCC-2-2	78.919	Homo_sapiens_tRNA-Gly-GCC-2-2-tRH-5' 78.919	47	0.599		0	C
blood2.fastq.gz.hq_cs.mapped	Homo_sapiens_tRNA-Gly-GCC-2-2	78.919	Homo_sapiens_tRNA-Gly-GCC-2-2-tRH-5' 78.919	48	0.599		0	C
blood2.fastq.gz.hq_cs.mapped	Homo_sapiens_tRNA-Gly-GCC-2-2	78.919	Homo_sapiens_tRNA-Gly-GCC-2-2-tRH-5' 78.919	49	0.599		0	G
blood2.fastq.gz.hq_cs.mapped	Homo_sapiens_tRNA-Gly-GCC-2-2	78.919	Homo_sapiens_tRNA-Gly-GCC-2-2-tRH-5' 78.919	50	0.599		0	G
blood2.fastq.gz.hq_cs.mapped	Homo_sapiens_tRNA-Gly-GCC-2-2	78.919	Homo_sapiens_tRNA-Gly-GCC-2-2-tRH-5' 78.919	51	0.461		0	G
blood2.fastq.gz.hq_cs.mapped	Homo_sapiens_tRNA-Gly-GCC-2-2	78.919	Homo_sapiens_tRNA-Gly-GCC-2-2-tRH-5' 78.919	52	0.461		0	T
blood2.fastq.gz.hq_cs.mapped	Homo_sapiens_tRNA-Gly-GCC-2-2	78.919	Homo_sapiens_tRNA-Gly-GCC-2-2-tRH-5' 78.919	53	6.931		0	T
blood2.fastq.gz.hq_cs.mapped	Homo_sapiens_tRNA-Gly-GCC-2-2	78.919	Homo_sapiens_tRNA-Gly-GCC-2-2-tRH-5' 78.919	54	6.931		0	C
blood2.fastq.gz.hq_cs.mapped	Homo_sapiens_tRNA-Gly-GCC-2-2	78.919	Homo_sapiens_tRNA-Gly-GCC-2-2-tRH-5' 78.919	55	7.002		0	G
blood2.fastq.gz.hq_cs.mapped	Homo_sapiens_tRNA-Gly-GCC-2-2	78.919	Homo_sapiens_tRNA-Gly-GCC-2-2-tRH-5' 78.919	56	7.002		0	A
blood2.fastq.gz.hq_cs.mapped	Homo_sapiens_tRNA-Gly-GCC-2-2	78.919	Homo_sapiens_tRNA-Gly-GCC-2-2-tRH-5' 78.919	57	7.002		0.0342691	T
blood2.fastq.gz.hq_cs.mapped	Homo_sapiens_tRNA-Gly-GCC-2-2	78.919	Homo_sapiens_tRNA-Gly-GCC-2-2-tRH-5' 78.919	58	7.002		0	T
blood2.fastq.gz.hq_cs.mapped	Homo_sapiens_tRNA-Gly-GCC-2-2	78.919	Homo_sapiens_tRNA-Gly-GCC-2-2-tRH-5' 78.919	59	7.002		0	C
blood2.fastq.gz.hq_cs.mapped	Homo_sapiens_tRNA-Gly-GCC-2-2	78.919	Homo_sapiens_tRNA-Gly-GCC-2-2-tRH-5' 78.919	60	7.002		0	C
blood2.fastq.gz.hq_cs.mapped	Homo_sapiens_tRNA-Gly-GCC-2-2	78.919	Homo_sapiens_tRNA-Gly-GCC-2-2-tRH-5' 78.919	61	7.002		0	C
blood2.fastq.gz.hq_cs.mapped	Homo_sapiens_tRNA-Gly-GCC-2-2	78.919	Homo_sapiens_tRNA-Gly-GCC-2-2-tRH-5' 78.919	62	7.002		0	G
blood2.fastq.gz.hq_cs.mapped	Homo_sapiens_tRNA-Gly-GCC-2-2	78.919	Homo_sapiens_tRNA-Gly-GCC-2-2-tRH-5' 78.919	63	7.002		0	G
blood2.fastq.gz.hq_cs.mapped	Homo_sapiens_tRNA-Gly-GCC-2-2	78.919	Homo_sapiens_tRNA-Gly-GCC-2-2-tRH-5' 78.919	64	7.002		0	C
blood2.fastq.gz.hq_cs.mapped	Homo_sapiens_tRNA-Gly-GCC-2-2	78.919	Homo_sapiens_tRNA-Gly-GCC-2-2-tRH-5' 78.919	65	7.002		0	C
blood2.fastq.gz.hq_cs.mapped	Homo_sapiens_tRNA-Gly-GCC-2-2	78.919	Homo_sapiens_tRNA-Gly-GCC-2-2-tRH-5' 78.919	66	7.002		0	A
blood2.fastq.gz.hq_cs.mapped	Homo_sapiens_tRNA-Gly-GCC-2-2	78.919	Homo_sapiens_tRNA-Gly-GCC-2-2-tRH-5' 78.919	67	7.002		0	A
blood2.fastq.gz.hq_cs.mapped	Homo_sapiens_tRNA-Gly-GCC-2-2	78.919	Homo_sapiens_tRNA-Gly-GCC-2-2-tRH-5' 78.919	68	7.002		0	T
blood2.fastq.gz.hq_cs.mapped	Homo_sapiens_tRNA-Gly-GCC-2-2	78.919	Homo_sapiens_tRNA-Gly-GCC-2-2-tRH-5' 78.919	69	7.002		0	G
blood2.fastq.gz.hq_cs.mapped	Homo_sapiens_tRNA-Gly-GCC-2-2	78.919	Homo_sapiens_tRNA-Gly-GCC-2-2-tRH-5' 78.919	70	7.002		0	C
blood2.fastq.gz.hq_cs.mapped	Homo_sapiens_tRNA-Gly-GCC-2-2	78.919	Homo_sapiens_tRNA-Gly-GCC-2-2-tRH-5' 78.919	71	7.002		0	A
blood2.fastq.gz.hq_cs.mapped	Homo_sapiens_tRNA-Gly-GCC-2-2	78.919	Homo_sapiens_tRNA-Gly-GCC-2-2-tRH-5' 78.919	72	7.002		0	C
blood2.fastq.gz.hq_cs.mapped	Homo_sapiens_tRNA-Gly-GCC-2-2	78.919	Homo_sapiens_tRNA-Gly-GCC-2-2-tRH-5' 78.919	73	6.931		0	C
blood2.fastq.gz.hq_cs.mapped	Homo_sapiens_tRNA-Gly-GCC-2-2	78.919	Homo_sapiens_tRNA-Gly-GCC-2-2-tRH-5' 78.919	74	6.931		0	A
blood2.fastq.gz.hq_cs.mapped	Homo_sapiens_tRNA-Gly-GCC-2-6	78.919	Homo_sapiens_tRNA-Gly-GCC-2-6-tRH-5' 78.919	1	90.651		0	G
blood2.fastq.gz.hq_cs.mapped	Homo_sapiens_tRNA-Gly-GCC-2-6	78.919	Homo_sapiens_tRNA-Gly-GCC-2-6-tRH-5' 78.919	2	90.651		0	C
blood2.fastq.gz.hq_cs.mapped	Homo_sapiens_tRNA-Gly-GCC-2-6	78.919	Homo_sapiens_tRNA-Gly-GCC-2-6-tRH-5' 78.919	3	90.79		0	A
blood2.fastq.gz.hq_cs.mapped	Homo_sapiens_tRNA-Gly-GCC-2-6	78.919	Homo_sapiens_tRNA-Gly-GCC-2-6-tRH-5' 78.919	4	90.79		0	T
blood2.fastq.gz.hq_cs.mapped	Homo_sapiens_tRNA-Gly-GCC-2-6	78.919	Homo_sapiens_tRNA-Gly-GCC-2-6-tRH-5' 78.919	5	90.79		0.000611834	T
blood2.fastq.gz.hq_cs.mapped	Homo_sapiens_tRNA-Gly-GCC-2-6	78.919	Homo_sapiens_tRNA-Gly-GCC-2-6-tRH-5' 78.919	6	90.79		0.000611834	G
blood2.fastq.gz.hq_cs.mapped	Homo_sapiens_tRNA-Gly-GCC-2-6	78.919	Homo_sapiens_tRNA-Gly-GCC-2-6-tRH-5' 78.919	7	90.79		0.0128645	G
blood2.fastq.gz.hq_cs.mapped	Homo_sapiens_tRNA-Gly-GCC-2-6	78.919	Homo_sapiens_tRNA-Gly-GCC-2-6-tRH-5' 78.919	8	91.179		0.0128645	T
blood2.fastq.gz.hq_cs.mapped	Homo_sapiens_tRNA-Gly-GCC-2-6	78.919	Homo_sapiens_tRNA-Gly-GCC-2-6-tRH-5' 78.919	9	91.179		0	G
blood2.fastq.gz.hq_cs.mapped	Homo_sapiens_tRNA-Gly-GCC-2-6	78.919	Homo_sapiens_tRNA-Gly-GCC-2-6-tRH-5' 78.919	10	91.259		0	G
blood2.fastq.gz.hq_cs.mapped	Homo_sapiens_tRNA-Gly-GCC-2-6	78.919	Homo_sapiens_tRNA-Gly-GCC-2-6-tRH-5' 78.919	11	91.387		0	T
blood2.fastq.gz.hq_cs.mapped	Homo_sapiens_tRNA-Gly-GCC-2-6	78.919	Homo_sapiens_tRNA-Gly-GCC-2-6-tRH-5' 78.919	12	91.586		0	T
blood2.fastq.gz.hq_cs.mapped	Homo_sapiens_tRNA-Gly-GCC-2-6	78.919	Homo_sapiens_tRNA-Gly-GCC-2-6-tRH-5' 78.919	13	91.675		0	C
blood2.fastq.gz.hq_cs.mapped	Homo_sapiens_tRNA-Gly-GCC-2-6	78.919	Homo_sapiens_tRNA-Gly-GCC-2-6-tRH-5' 78.919	14	91.675		0	A
blood2.fastq.gz.hq_cs.mapped	Homo_sapiens_tRNA-Gly-GCC-2-6	78.919	Homo_sapiens_tRNA-Gly-GCC-2-6-tRH-5' 78.919	15	91.764		0	G
blood2.fastq.gz.hq_cs.mapped	Homo_sapiens_tRNA-Gly-GCC-2-6	78.919	Homo_sapiens_tRNA-Gly-GCC-2-6-tRH-5' 78.919	16	92.534		0	T
blood2.fastq.gz.hq_cs.mapped	Homo_sapiens_tRNA-Gly-GCC-2-6	78.919	Homo_sapiens_tRNA-Gly-GCC-2-6-tRH-5' 78.919	17	92.534		0	G
blood2.fastq.gz.hq_cs.mapped	Homo_sapiens_tRNA-Gly-GCC-2-6	78.919	Homo_sapiens_tRNA-Gly-GCC-2-6-tRH-5' 78.919	18	92.444		0	G
blood2.fastq.gz.hq_cs.mapped	Homo_sapiens_tRNA-Gly-GCC-2-6	78.919	Homo_sapiens_tRNA-Gly-GCC-2-6-tRH-5' 78.919	19	88.062		0	T
blood2.fastq.gz.hq_cs.mapped	Homo_sapiens_tRNA-Gly-GCC-2-6	78.919	Homo_sapiens_tRNA-Gly-GCC-2-6-tRH-5' 78.919	20	88.062		0	A
blood2.fastq.gz.hq_cs.mapped	Homo_sapiens_tRNA-Gly-GCC-2-6	78.919	Homo_sapiens_tRNA-Gly-GCC-2-6-tRH-5' 78.919	21	88.062		0	G
blood2.fastq.gz.hq_cs.mapped	Homo_sapiens_tRNA-Gly-GCC-2-6	78.919	Homo_sapiens_tRNA-Gly-GCC-2-6-tRH-5' 78.919	22	88.2		0	A
blood2.fastq.gz.hq_cs.mapped	Homo_sapiens_tRNA-Gly-GCC-2-6	78.919	Homo_sapiens_tRNA-Gly-GCC-2-6-tRH-5' 78.919	23	88.2		0	A
blood2.fastq.gz.hq_cs.mapped	Homo_sapiens_tRNA-Gly-GCC-2-6	78.919	Homo_sapiens_tRNA-Gly-GCC-2-6-tRH-5' 78.919	24	87.962		0	T
blood2.fastq.gz.hq_cs.mapped	Homo_sapiens_tRNA-Gly-GCC-2-6	78.919	Homo_sapiens_tRNA-Gly-GCC-2-6-tRH-5' 78.919	25	87.962		0	T
blood2.fastq.gz.hq_cs.mapped	Homo_sapiens_tRNA-Gly-GCC-2-6	78.919	Homo_sapiens_tRNA-Gly-GCC-2-6-tRH-5' 78.919	26	87.962		0	C
blood2.fastq.gz.hq_cs.mapped	Homo_sapiens_tRNA-Gly-GCC-2-6	78.919	Homo_sapiens_tRNA-Gly-GCC-2-6-tRH-5' 78.919	27	86.556		0	T
blood2.fastq.gz.hq_cs.mapped	Homo_sapiens_tRNA-Gly-GCC-2-6	78.919	Homo_sapiens_tRNA-Gly-GCC-2-6-tRH-5' 78.919	28	86.255		0.00099303	C
blood2.fastq.gz.hq_cs.mapped	Homo_sapiens_tRNA-Gly-GCC-2-6	78.919	Homo_sapiens_tRNA-Gly-GCC-2-6-tRH-5' 78.919	29	84.965		0	G
blood2.fastq.gz.hq_cs.mapped	Homo_sapiens_tRNA-Gly-GCC-2-6	78.919	Homo_sapiens_tRNA-Gly-GCC-2-6-tRH-5' 78.919	30	21.285		0.0022231	C
blood2.fastq.gz.hq_cs.mapped	Homo_sapiens_tRNA-Gly-GCC-2-6	78.919	Homo_sapiens_tRNA-Gly-GCC-2-6-tRH-5' 78.919	31	11.36		0	C
blood2.fastq.gz.hq_cs.mapped	Homo_sapiens_tRNA-Gly-GCC-2-6	78.919	Homo_sapiens_tRNA-Gly-GCC-2-6-tRH-5' 78.919	32	7.079		0.00128133	T
blood2.fastq.gz.hq_cs.mapped	Homo_sapiens_tRNA-Gly-GCC-2-6	78.919	Homo_sapiens_tRNA-Gly-GCC-2-6-tRH-5' 78.919	33	2.764		0	ac
blood2.fastq.gz.hq_cs.mapped	Homo_sapiens_tRNA-Gly-GCC-2-6	78.919	Homo_sapiens_tRNA-Gly-GCC-2-6-tRH-5' 78.919	34	1.162		0	ac
blood2.fastq.gz.hq_cs.mapped	Homo_sapiens_tRNA-Gly-GCC-2-6	78.919	Homo_sapiens_tRNA-Gly-GCC-2-6-tRH-5' 78.919	35	1.162		0	ac
blood2.fastq.gz.hq_cs.mapped	Homo_sapiens_tRNA-Gly-GCC-2-6	78.919	Homo_sapiens_tRNA-Gly-GCC-2-6-tRH-5' 78.919	36	0.925		0	A
blood2.fastq.gz.hq_cs.mapped	Homo_sapiens_tRNA-Gly-GCC-2-6	78.919	Homo_sapiens_tRNA-Gly-GCC-2-6-tRH-5' 78.919	37	0.925		0	C
blood2.fastq.gz.hq_cs.mapped	Homo_sapiens_tRNA-Gly-GCC-2-6	78.919	Homo_sapiens_tRNA-Gly-GCC-2-6-tRH-5' 78.919	38	0.925		0	G
blood2.fastq.gz.hq_cs.mapped	Homo_sapiens_tRNA-Gly-GCC-2-6	78.919	Homo_sapiens_tRNA-Gly-GCC-2-6-tRH-5' 78.919	39	0.729		0	C
blood2.fastq.gz.hq_cs.mapped	Homo_sapiens_tRNA-Gly-GCC-2-6	78.919	Homo_sapiens_tRNA-Gly-GCC-2-6-tRH-5' 78.919	40	0.599		0	G
blood2.fastq.gz.hq_cs.mapped	Homo_sapiens_tRNA-Gly-GCC-2-6	78.919	Homo_sapiens_tRNA-Gly-GCC-2-6-tRH-5' 78.919	41	0.599		0	G
blood2.fastq.gz.hq_cs.mapped	Homo_sapiens_tRNA-Gly-GCC-2-6	78.919	Homo_sapiens_tRNA-Gly-GCC-2-6-tRH-5' 78.919	42	0.599		0	G
blood2.fastq.gz.hq_cs.mapped	Homo_sapiens_tRNA-Gly-GCC-2-6	78.919	Homo_sapiens_tRNA-Gly-GCC-2-6-tRH-5' 78.919	43	0.599		0	A
blood2.fastq.gz.hq_cs.mapped	Homo_sapiens_tRNA-Gly-GCC-2-6	78.919	Homo_sapiens_tRNA-Gly-GCC-2-6-tRH-5' 78.919	44	0.599		0	G
blood2.fastq.gz.hq_cs.mapped	Homo_sapiens_tRNA-Gly-GCC-2-6	78.919	Homo_sapiens_tRNA-Gly-GCC-2-6-tRH-5' 78.919	45	0.599		0	G
blood2.fastq.gz.hq_cs.mapped	Homo_sapiens_tRNA-Gly-GCC-2-6	78.919	Homo_sapiens_tRNA-Gly-GCC-2-6-tRH-5' 78.919	46	0.599		0	C
blood2.fastq.gz.hq_cs.mapped	Homo_sapiens_tRNA-Gly-GCC-2-6	78.919	Homo_sapiens_tRNA-Gly-GCC-2-6-tRH-5' 78.919	47	0.599		0	C
blood2.fastq.gz.hq_cs.mapped	Homo_sapiens_tRNA-Gly-GCC-2-6	78.919	Homo_sapiens_tRNA-Gly-GCC-2-6-tRH-5' 78.919	48	0.599		0	C
blood2.fastq.gz.hq_cs.mapped	Homo_sapiens_tRNA-Gly-GCC-2-6	78.919	Homo_sapiens_tRNA-Gly-GCC-2-6-tRH-5' 78.919	49	0.599		0	G
blood2.fastq.gz.hq_cs.mapped	Homo_sapiens_tRNA-Gly-GCC-2-6	78.919	Homo_sapiens_tRNA-Gly-GCC-2-6-tRH-5' 78.919	50	0.599		0	G
blood2.fastq.gz.hq_cs.mapped	Homo_sapiens_tRNA-Gly-GCC-2-6	78.919	Homo_sapiens_tRNA-Gly-GCC-2-6-tRH-5' 78.919	51	0.461		0	G
blood2.fastq.gz.hq_cs.mapped	Homo_sapiens_tRNA-Gly-GCC-2-6	78.919	Homo_sapiens_tRNA-Gly-GCC-2-6-tRH-5' 78.919	52	0.461		0	T
blood2.fastq.gz.hq_cs.mapped	Homo_sapiens_tRNA-Gly-GCC-2-6	78.919	Homo_sapiens_tRNA-Gly-GCC-2-6-tRH-5' 78.919	53	6.931		0	T
blood2.fastq.gz.hq_cs.mapped	Homo_sapiens_tRNA-Gly-GCC-2-6	78.919	Homo_sapiens_tRNA-Gly-GCC-2-6-tRH-5' 78.919	54	6.931		0	C
blood2.fastq.gz.hq_cs.mapped	Homo_sapiens_tRNA-Gly-GCC-2-6	78.919	Homo_sapiens_tRNA-Gly-GCC-2-6-tRH-5' 78.919	55	7.002		0	G
blood2.fastq.gz.hq_cs.mapped	Homo_sapiens_tRNA-Gly-GCC-2-6	78.919	Homo_sapiens_tRNA-Gly-GCC-2-6-tRH-5' 78.919	56	7.002		0	A
blood2.fastq.gz.hq_cs.mapped	Homo_sapiens_tRNA-Gly-GCC-2-6	78.919	Homo_sapiens_tRNA-Gly-GCC-2-6-tRH-5' 78.919	57	7.002		0.0342691	T
blood2.fastq.gz.hq_cs.mapped	Homo_sapiens_tRNA-Gly-GCC-2-6	78.919	Homo_sapiens_tRNA-Gly-GCC-2-6-tRH-5' 78.919	58	7.002		0	T
blood2.fastq.gz.hq_cs.mapped	Homo_sapiens_tRNA-Gly-GCC-2-6	78.919	Homo_sapiens_tRNA-Gly-GCC-2-6-tRH-5' 78.919	59	7.002		0	C
blood2.fastq.gz.hq_cs.mapped	Homo_sapiens_tRNA-Gly-GCC-2-6	78.919	Homo_sapiens_tRNA-Gly-GCC-2-6-tRH-5' 78.919	60	7.002		0	C
blood2.fastq.gz.hq_cs.mapped	Homo_sapiens_tRNA-Gly-GCC-2-6	78.919	Homo_sapiens_tRNA-Gly-GCC-2-6-tRH-5' 78.919	61	7.002		0	C
blood2.fastq.gz.hq_cs.mapped	Homo_sapiens_tRNA-Gly-GCC-2-6	78.919	Homo_sapiens_tRNA-Gly-GCC-2-6-tRH-5' 78.919	62	7.002		0	G
blood2.fastq.gz.hq_cs.mapped	Homo_sapiens_tRNA-Gly-GCC-2-6	78.919	Homo_sapiens_tRNA-Gly-GCC-2-6-tRH-5' 78.919	63	7.002		0	G
blood2.fastq.gz.hq_cs.mapped	Homo_sapiens_tRNA-Gly-GCC-2-6	78.919	Homo_sapiens_tRNA-Gly-GCC-2-6-tRH-5' 78.919	64	7.002		0	C
blood2.fastq.gz.hq_cs.mapped	Homo_sapiens_tRNA-Gly-GCC-2-6	78.919	Homo_sapiens_tRNA-Gly-GCC-2-6-tRH-5' 78.919	65	7.002		0	C
blood2.fastq.gz.hq_cs.mapped	Homo_sapiens_tRNA-Gly-GCC-2-6	78.919	Homo_sapiens_tRNA-Gly-GCC-2-6-tRH-5' 78.919	66	7.002		0	A
blood2.fastq.gz.hq_cs.mapped	Homo_sapiens_tRNA-Gly-GCC-2-6	78.919	Homo_sapiens_tRNA-Gly-GCC-2-6-tRH-5' 78.919	67	7.002		0	A
blood2.fastq.gz.hq_cs.mapped	Homo_sapiens_tRNA-Gly-GCC-2-6	78.919	Homo_sapiens_tRNA-Gly-GCC-2-6-tRH-5' 78.919	68	7.002		0	T
blood2.fastq.gz.hq_cs.mapped	Homo_sapiens_tRNA-Gly-GCC-2-6	78.919	Homo_sapiens_tRNA-Gly-GCC-2-6-tRH-5' 78.919	69	7.002		0	G
blood2.fastq.gz.hq_cs.mapped	Homo_sapiens_tRNA-Gly-GCC-2-6	78.919	Homo_sapiens_tRNA-Gly-GCC-2-6-tRH-5' 78.919	70	7.002		0	C
blood2.fastq.gz.hq_cs.mapped	Homo_sapiens_tRNA-Gly-GCC-2-6	78.919	Homo_sapiens_tRNA-Gly-GCC-2-6-tRH-5' 78.919	71	7.002		0	A
blood2.fastq.gz.hq_cs.mapped	Homo_sapiens_tRNA-Gly-GCC-2-6	78.919	Homo_sapiens_tRNA-Gly-GCC-2-6-tRH-5' 78.919	72	7.002		0	C
blood2.fastq.gz.hq_cs.mapped	Homo_sapiens_tRNA-Gly-GCC-2-6	78.919	Homo_sapiens_tRNA-Gly-GCC-2-6-tRH-5' 78.919	73	6.931		0	C
blood2.fastq.gz.hq_cs.mapped	Homo_sapiens_tRNA-Gly-GCC-2-6	78.919	Homo_sapiens_tRNA-Gly-GCC-2-6-tRH-5' 78.919	74	6.931		0	A
blood2.fastq.gz.hq_cs.mapped	Homo_sapiens_tRNA-Gly-GCC-2-5	78.919	Homo_sapiens_tRNA-Gly-GCC-2-5-tRH-5' 78.919	1	90.651		0	G
blood2.fastq.gz.hq_cs.mapped	Homo_sapiens_tRNA-Gly-GCC-2-5	78.919	Homo_sapiens_tRNA-Gly-GCC-2-5-tRH-5' 78.919	2	90.651		0	C
blood2.fastq.gz.hq_cs.mapped	Homo_sapiens_tRNA-Gly-GCC-2-5	78.919	Homo_sapiens_tRNA-Gly-GCC-2-5-tRH-5' 78.919	3	90.79		0	A
blood2.fastq.gz.hq_cs.mapped	Homo_sapiens_tRNA-Gly-GCC-2-5	78.919	Homo_sapiens_tRNA-Gly-GCC-2-5-tRH-5' 78.919	4	90.79		0	T
blood2.fastq.gz.hq_cs.mapped	Homo_sapiens_tRNA-Gly-GCC-2-5	78.919	Homo_sapiens_tRNA-Gly-GCC-2-5-tRH-5' 78.919	5	90.79		0.000611834	T
blood2.fastq.gz.hq_cs.mapped	Homo_sapiens_tRNA-Gly-GCC-2-5	78.919	Homo_sapiens_tRNA-Gly-GCC-2-5-tRH-5' 78.919	6	90.79		0.000611834	G
blood2.fastq.gz.hq_cs.mapped	Homo_sapiens_tRNA-Gly-GCC-2-5	78.919	Homo_sapiens_tRNA-Gly-GCC-2-5-tRH-5' 78.919	7	90.79		0.0128645	G
blood2.fastq.gz.hq_cs.mapped	Homo_sapiens_tRNA-Gly-GCC-2-5	78.919	Homo_sapiens_tRNA-Gly-GCC-2-5-tRH-5' 78.919	8	91.179		0.0128645	T
blood2.fastq.gz.hq_cs.mapped	Homo_sapiens_tRNA-Gly-GCC-2-5	78.919	Homo_sapiens_tRNA-Gly-GCC-2-5-tRH-5' 78.919	9	91.179		0	G
blood2.fastq.gz.hq_cs.mapped	Homo_sapiens_tRNA-Gly-GCC-2-5	78.919	Homo_sapiens_tRNA-Gly-GCC-2-5-tRH-5' 78.919	10	91.259		0	G
blood2.fastq.gz.hq_cs.mapped	Homo_sapiens_tRNA-Gly-GCC-2-5	78.919	Homo_sapiens_tRNA-Gly-GCC-2-5-tRH-5' 78.919	11	91.387		0	T
blood2.fastq.gz.hq_cs.mapped	Homo_sapiens_tRNA-Gly-GCC-2-5	78.919	Homo_sapiens_tRNA-Gly-GCC-2-5-tRH-5' 78.919	12	91.586		0	T
blood2.fastq.gz.hq_cs.mapped	Homo_sapiens_tRNA-Gly-GCC-2-5	78.919	Homo_sapiens_tRNA-Gly-GCC-2-5-tRH-5' 78.919	13	91.675		0	C
blood2.fastq.gz.hq_cs.mapped	Homo_sapiens_tRNA-Gly-GCC-2-5	78.919	Homo_sapiens_tRNA-Gly-GCC-2-5-tRH-5' 78.919	14	91.675		0	A
blood2.fastq.gz.hq_cs.mapped	Homo_sapiens_tRNA-Gly-GCC-2-5	78.919	Homo_sapiens_tRNA-Gly-GCC-2-5-tRH-5' 78.919	15	91.764		0	G
blood2.fastq.gz.hq_cs.mapped	Homo_sapiens_tRNA-Gly-GCC-2-5	78.919	Homo_sapiens_tRNA-Gly-GCC-2-5-tRH-5' 78.919	16	92.534		0	T
blood2.fastq.gz.hq_cs.mapped	Homo_sapiens_tRNA-Gly-GCC-2-5	78.919	Homo_sapiens_tRNA-Gly-GCC-2-5-tRH-5' 78.919	17	92.534		0	G
blood2.fastq.gz.hq_cs.mapped	Homo_sapiens_tRNA-Gly-GCC-2-5	78.919	Homo_sapiens_tRNA-Gly-GCC-2-5-tRH-5' 78.919	18	92.444		0	G
blood2.fastq.gz.hq_cs.mapped	Homo_sapiens_tRNA-Gly-GCC-2-5	78.919	Homo_sapiens_tRNA-Gly-GCC-2-5-tRH-5' 78.919	19	88.062		0	T
blood2.fastq.gz.hq_cs.mapped	Homo_sapiens_tRNA-Gly-GCC-2-5	78.919	Homo_sapiens_tRNA-Gly-GCC-2-5-tRH-5' 78.919	20	88.062		0	A
blood2.fastq.gz.hq_cs.mapped	Homo_sapiens_tRNA-Gly-GCC-2-5	78.919	Homo_sapiens_tRNA-Gly-GCC-2-5-tRH-5' 78.919	21	88.062		0	G
blood2.fastq.gz.hq_cs.mapped	Homo_sapiens_tRNA-Gly-GCC-2-5	78.919	Homo_sapiens_tRNA-Gly-GCC-2-5-tRH-5' 78.919	22	88.2		0	A
blood2.fastq.gz.hq_cs.mapped	Homo_sapiens_tRNA-Gly-GCC-2-5	78.919	Homo_sapiens_tRNA-Gly-GCC-2-5-tRH-5' 78.919	23	88.2		0	A
blood2.fastq.gz.hq_cs.mapped	Homo_sapiens_tRNA-Gly-GCC-2-5	78.919	Homo_sapiens_tRNA-Gly-GCC-2-5-tRH-5' 78.919	24	87.962		0	T
blood2.fastq.gz.hq_cs.mapped	Homo_sapiens_tRNA-Gly-GCC-2-5	78.919	Homo_sapiens_tRNA-Gly-GCC-2-5-tRH-5' 78.919	25	87.962		0	T
blood2.fastq.gz.hq_cs.mapped	Homo_sapiens_tRNA-Gly-GCC-2-5	78.919	Homo_sapiens_tRNA-Gly-GCC-2-5-tRH-5' 78.919	26	87.962		0	C
blood2.fastq.gz.hq_cs.mapped	Homo_sapiens_tRNA-Gly-GCC-2-5	78.919	Homo_sapiens_tRNA-Gly-GCC-2-5-tRH-5' 78.919	27	86.556		0	T
blood2.fastq.gz.hq_cs.mapped	Homo_sapiens_tRNA-Gly-GCC-2-5	78.919	Homo_sapiens_tRNA-Gly-GCC-2-5-tRH-5' 78.919	28	86.255		0.00099303	C
blood2.fastq.gz.hq_cs.mapped	Homo_sapiens_tRNA-Gly-GCC-2-5	78.919	Homo_sapiens_tRNA-Gly-GCC-2-5-tRH-5' 78.919	29	84.965		0	G
blood2.fastq.gz.hq_cs.mapped	Homo_sapiens_tRNA-Gly-GCC-2-5	78.919	Homo_sapiens_tRNA-Gly-GCC-2-5-tRH-5' 78.919	30	21.285		0.0022231	C
blood2.fastq.gz.hq_cs.mapped	Homo_sapiens_tRNA-Gly-GCC-2-5	78.919	Homo_sapiens_tRNA-Gly-GCC-2-5-tRH-5' 78.919	31	11.36		0	C
blood2.fastq.gz.hq_cs.mapped	Homo_sapiens_tRNA-Gly-GCC-2-5	78.919	Homo_sapiens_tRNA-Gly-GCC-2-5-tRH-5' 78.919	32	7.079		0.00128133	T
blood2.fastq.gz.hq_cs.mapped	Homo_sapiens_tRNA-Gly-GCC-2-5	78.919	Homo_sapiens_tRNA-Gly-GCC-2-5-tRH-5' 78.919	33	2.764		0	ac
blood2.fastq.gz.hq_cs.mapped	Homo_sapiens_tRNA-Gly-GCC-2-5	78.919	Homo_sapiens_tRNA-Gly-GCC-2-5-tRH-5' 78.919	34	1.162		0	ac
blood2.fastq.gz.hq_cs.mapped	Homo_sapiens_tRNA-Gly-GCC-2-5	78.919	Homo_sapiens_tRNA-Gly-GCC-2-5-tRH-5' 78.919	35	1.162		0	ac
blood2.fastq.gz.hq_cs.mapped	Homo_sapiens_tRNA-Gly-GCC-2-5	78.919	Homo_sapiens_tRNA-Gly-GCC-2-5-tRH-5' 78.919	36	0.925		0	A
blood2.fastq.gz.hq_cs.mapped	Homo_sapiens_tRNA-Gly-GCC-2-5	78.919	Homo_sapiens_tRNA-Gly-GCC-2-5-tRH-5' 78.919	37	0.925		0	C
blood2.fastq.gz.hq_cs.mapped	Homo_sapiens_tRNA-Gly-GCC-2-5	78.919	Homo_sapiens_tRNA-Gly-GCC-2-5-tRH-5' 78.919	38	0.925		0	G
blood2.fastq.gz.hq_cs.mapped	Homo_sapiens_tRNA-Gly-GCC-2-5	78.919	Homo_sapiens_tRNA-Gly-GCC-2-5-tRH-5' 78.919	39	0.729		0	C
blood2.fastq.gz.hq_cs.mapped	Homo_sapiens_tRNA-Gly-GCC-2-5	78.919	Homo_sapiens_tRNA-Gly-GCC-2-5-tRH-5' 78.919	40	0.599		0	G
blood2.fastq.gz.hq_cs.mapped	Homo_sapiens_tRNA-Gly-GCC-2-5	78.919	Homo_sapiens_tRNA-Gly-GCC-2-5-tRH-5' 78.919	41	0.599		0	G
blood2.fastq.gz.hq_cs.mapped	Homo_sapiens_tRNA-Gly-GCC-2-5	78.919	Homo_sapiens_tRNA-Gly-GCC-2-5-tRH-5' 78.919	42	0.599		0	G
blood2.fastq.gz.hq_cs.mapped	Homo_sapiens_tRNA-Gly-GCC-2-5	78.919	Homo_sapiens_tRNA-Gly-GCC-2-5-tRH-5' 78.919	43	0.599		0	A
blood2.fastq.gz.hq_cs.mapped	Homo_sapiens_tRNA-Gly-GCC-2-5	78.919	Homo_sapiens_tRNA-Gly-GCC-2-5-tRH-5' 78.919	44	0.599		0	G
blood2.fastq.gz.hq_cs.mapped	Homo_sapiens_tRNA-Gly-GCC-2-5	78.919	Homo_sapiens_tRNA-Gly-GCC-2-5-tRH-5' 78.919	45	0.599		0	G
blood2.fastq.gz.hq_cs.mapped	Homo_sapiens_tRNA-Gly-GCC-2-5	78.919	Homo_sapiens_tRNA-Gly-GCC-2-5-tRH-5' 78.919	46	0.599		0	C
blood2.fastq.gz.hq_cs.mapped	Homo_sapiens_tRNA-Gly-GCC-2-5	78.919	Homo_sapiens_tRNA-Gly-GCC-2-5-tRH-5' 78.919	47	0.599		0	C
blood2.fastq.gz.hq_cs.mapped	Homo_sapiens_tRNA-Gly-GCC-2-5	78.919	Homo_sapiens_tRNA-Gly-GCC-2-5-tRH-5' 78.919	48	0.599		0	C
blood2.fastq.gz.hq_cs.mapped	Homo_sapiens_tRNA-Gly-GCC-2-5	78.919	Homo_sapiens_tRNA-Gly-GCC-2-5-tRH-5' 78.919	49	0.599		0	G
blood2.fastq.gz.hq_cs.mapped	Homo_sapiens_tRNA-Gly-GCC-2-5	78.919	Homo_sapiens_tRNA-Gly-GCC-2-5-tRH-5' 78.919	50	0.599		0	G
blood2.fastq.gz.hq_cs.mapped	Homo_sapiens_tRNA-Gly-GCC-2-5	78.919	Homo_sapiens_tRNA-Gly-GCC-2-5-tRH-5' 78.919	51	0.461		0	G
blood2.fastq.gz.hq_cs.mapped	Homo_sapiens_tRNA-Gly-GCC-2-5	78.919	Homo_sapiens_tRNA-Gly-GCC-2-5-tRH-5' 78.919	52	0.461		0	T
blood2.fastq.gz.hq_cs.mapped	Homo_sapiens_tRNA-Gly-GCC-2-5	78.919	Homo_sapiens_tRNA-Gly-GCC-2-5-tRH-5' 78.919	53	6.931		0	T
blood2.fastq.gz.hq_cs.mapped	Homo_sapiens_tRNA-Gly-GCC-2-5	78.919	Homo_sapiens_tRNA-Gly-GCC-2-5-tRH-5' 78.919	54	6.931		0	C
blood2.fastq.gz.hq_cs.mapped	Homo_sapiens_tRNA-Gly-GCC-2-5	78.919	Homo_sapiens_tRNA-Gly-GCC-2-5-tRH-5' 78.919	55	7.002		0	G
blood2.fastq.gz.hq_cs.mapped	Homo_sapiens_tRNA-Gly-GCC-2-5	78.919	Homo_sapiens_tRNA-Gly-GCC-2-5-tRH-5' 78.919	56	7.002		0	A
blood2.fastq.gz.hq_cs.mapped	Homo_sapiens_tRNA-Gly-GCC-2-5	78.919	Homo_sapiens_tRNA-Gly-GCC-2-5-tRH-5' 78.919	57	7.002		0.0342691	T
blood2.fastq.gz.hq_cs.mapped	Homo_sapiens_tRNA-Gly-GCC-2-5	78.919	Homo_sapiens_tRNA-Gly-GCC-2-5-tRH-5' 78.919	58	7.002		0	T
blood2.fastq.gz.hq_cs.mapped	Homo_sapiens_tRNA-Gly-GCC-2-5	78.919	Homo_sapiens_tRNA-Gly-GCC-2-5-tRH-5' 78.919	59	7.002		0	C
blood2.fastq.gz.hq_cs.mapped	Homo_sapiens_tRNA-Gly-GCC-2-5	78.919	Homo_sapiens_tRNA-Gly-GCC-2-5-tRH-5' 78.919	60	7.002		0	C
blood2.fastq.gz.hq_cs.mapped	Homo_sapiens_tRNA-Gly-GCC-2-5	78.919	Homo_sapiens_tRNA-Gly-GCC-2-5-tRH-5' 78.919	61	7.002		0	C
blood2.fastq.gz.hq_cs.mapped	Homo_sapiens_tRNA-Gly-GCC-2-5	78.919	Homo_sapiens_tRNA-Gly-GCC-2-5-tRH-5' 78.919	62	7.002		0	G
blood2.fastq.gz.hq_cs.mapped	Homo_sapiens_tRNA-Gly-GCC-2-5	78.919	Homo_sapiens_tRNA-Gly-GCC-2-5-tRH-5' 78.919	63	7.002		0	G
blood2.fastq.gz.hq_cs.mapped	Homo_sapiens_tRNA-Gly-GCC-2-5	78.919	Homo_sapiens_tRNA-Gly-GCC-2-5-tRH-5' 78.919	64	7.002		0	C
blood2.fastq.gz.hq_cs.mapped	Homo_sapiens_tRNA-Gly-GCC-2-5	78.919	Homo_sapiens_tRNA-Gly-GCC-2-5-tRH-5' 78.919	65	7.002		0	C
blood2.fastq.gz.hq_cs.mapped	Homo_sapiens_tRNA-Gly-GCC-2-5	78.919	Homo_sapiens_tRNA-Gly-GCC-2-5-tRH-5' 78.919	66	7.002		0	A
blood2.fastq.gz.hq_cs.mapped	Homo_sapiens_tRNA-Gly-GCC-2-5	78.919	Homo_sapiens_tRNA-Gly-GCC-2-5-tRH-5' 78.919	67	7.002		0	A
blood2.fastq.gz.hq_cs.mapped	Homo_sapiens_tRNA-Gly-GCC-2-5	78.919	Homo_sapiens_tRNA-Gly-GCC-2-5-tRH-5' 78.919	68	7.002		0	T
blood2.fastq.gz.hq_cs.mapped	Homo_sapiens_tRNA-Gly-GCC-2-5	78.919	Homo_sapiens_tRNA-Gly-GCC-2-5-tRH-5' 78.919	69	7.002		0	G
blood2.fastq.gz.hq_cs.mapped	Homo_sapiens_tRNA-Gly-GCC-2-5	78.919	Homo_sapiens_tRNA-Gly-GCC-2-5-tRH-5' 78.919	70	7.002		0	C
blood2.fastq.gz.hq_cs.mapped	Homo_sapiens_tRNA-Gly-GCC-2-5	78.919	Homo_sapiens_tRNA-Gly-GCC-2-5-tRH-5' 78.919	71	7.002		0	A
blood2.fastq.gz.hq_cs.mapped	Homo_sapiens_tRNA-Gly-GCC-2-5	78.919	Homo_sapiens_tRNA-Gly-GCC-2-5-tRH-5' 78.919	72	7.002		0	C
blood2.fastq.gz.hq_cs.mapped	Homo_sapiens_tRNA-Gly-GCC-2-5	78.919	Homo_sapiens_tRNA-Gly-GCC-2-5-tRH-5' 78.919	73	6.931		0	C
blood2.fastq.gz.hq_cs.mapped	Homo_sapiens_tRNA-Gly-GCC-2-5	78.919	Homo_sapiens_tRNA-Gly-GCC-2-5-tRH-5' 78.919	74	6.931		0	A
blood2.fastq.gz.hq_cs.mapped	Homo_sapiens_tRNA-Gly-GCC-2-3	78.919	Homo_sapiens_tRNA-Gly-GCC-2-3-tRH-5' 78.919	1	90.651		0	G
blood2.fastq.gz.hq_cs.mapped	Homo_sapiens_tRNA-Gly-GCC-2-3	78.919	Homo_sapiens_tRNA-Gly-GCC-2-3-tRH-5' 78.919	2	90.651		0	C
blood2.fastq.gz.hq_cs.mapped	Homo_sapiens_tRNA-Gly-GCC-2-3	78.919	Homo_sapiens_tRNA-Gly-GCC-2-3-tRH-5' 78.919	3	90.79		0	A
blood2.fastq.gz.hq_cs.mapped	Homo_sapiens_tRNA-Gly-GCC-2-3	78.919	Homo_sapiens_tRNA-Gly-GCC-2-3-tRH-5' 78.919	4	90.79		0	T
blood2.fastq.gz.hq_cs.mapped	Homo_sapiens_tRNA-Gly-GCC-2-3	78.919	Homo_sapiens_tRNA-Gly-GCC-2-3-tRH-5' 78.919	5	90.79		0.000611834	T
blood2.fastq.gz.hq_cs.mapped	Homo_sapiens_tRNA-Gly-GCC-2-3	78.919	Homo_sapiens_tRNA-Gly-GCC-2-3-tRH-5' 78.919	6	90.79		0.000611834	G
blood2.fastq.gz.hq_cs.mapped	Homo_sapiens_tRNA-Gly-GCC-2-3	78.919	Homo_sapiens_tRNA-Gly-GCC-2-3-tRH-5' 78.919	7	90.79		0.0128645	G
blood2.fastq.gz.hq_cs.mapped	Homo_sapiens_tRNA-Gly-GCC-2-3	78.919	Homo_sapiens_tRNA-Gly-GCC-2-3-tRH-5' 78.919	8	91.179		0.0128645	T
blood2.fastq.gz.hq_cs.mapped	Homo_sapiens_tRNA-Gly-GCC-2-3	78.919	Homo_sapiens_tRNA-Gly-GCC-2-3-tRH-5' 78.919	9	91.179		0	G
blood2.fastq.gz.hq_cs.mapped	Homo_sapiens_tRNA-Gly-GCC-2-3	78.919	Homo_sapiens_tRNA-Gly-GCC-2-3-tRH-5' 78.919	10	91.259		0	G
blood2.fastq.gz.hq_cs.mapped	Homo_sapiens_tRNA-Gly-GCC-2-3	78.919	Homo_sapiens_tRNA-Gly-GCC-2-3-tRH-5' 78.919	11	91.387		0	T
blood2.fastq.gz.hq_cs.mapped	Homo_sapiens_tRNA-Gly-GCC-2-3	78.919	Homo_sapiens_tRNA-Gly-GCC-2-3-tRH-5' 78.919	12	91.586		0	T
blood2.fastq.gz.hq_cs.mapped	Homo_sapiens_tRNA-Gly-GCC-2-3	78.919	Homo_sapiens_tRNA-Gly-GCC-2-3-tRH-5' 78.919	13	91.675		0	C
blood2.fastq.gz.hq_cs.mapped	Homo_sapiens_tRNA-Gly-GCC-2-3	78.919	Homo_sapiens_tRNA-Gly-GCC-2-3-tRH-5' 78.919	14	91.675		0	A
blood2.fastq.gz.hq_cs.mapped	Homo_sapiens_tRNA-Gly-GCC-2-3	78.919	Homo_sapiens_tRNA-Gly-GCC-2-3-tRH-5' 78.919	15	91.764		0	G
blood2.fastq.gz.hq_cs.mapped	Homo_sapiens_tRNA-Gly-GCC-2-3	78.919	Homo_sapiens_tRNA-Gly-GCC-2-3-tRH-5' 78.919	16	92.534		0	T
blood2.fastq.gz.hq_cs.mapped	Homo_sapiens_tRNA-Gly-GCC-2-3	78.919	Homo_sapiens_tRNA-Gly-GCC-2-3-tRH-5' 78.919	17	92.534		0	G
blood2.fastq.gz.hq_cs.mapped	Homo_sapiens_tRNA-Gly-GCC-2-3	78.919	Homo_sapiens_tRNA-Gly-GCC-2-3-tRH-5' 78.919	18	92.444		0	G
blood2.fastq.gz.hq_cs.mapped	Homo_sapiens_tRNA-Gly-GCC-2-3	78.919	Homo_sapiens_tRNA-Gly-GCC-2-3-tRH-5' 78.919	19	88.062		0	T
blood2.fastq.gz.hq_cs.mapped	Homo_sapiens_tRNA-Gly-GCC-2-3	78.919	Homo_sapiens_tRNA-Gly-GCC-2-3-tRH-5' 78.919	20	88.062		0	A
blood2.fastq.gz.hq_cs.mapped	Homo_sapiens_tRNA-Gly-GCC-2-3	78.919	Homo_sapiens_tRNA-Gly-GCC-2-3-tRH-5' 78.919	21	88.062		0	G
blood2.fastq.gz.hq_cs.mapped	Homo_sapiens_tRNA-Gly-GCC-2-3	78.919	Homo_sapiens_tRNA-Gly-GCC-2-3-tRH-5' 78.919	22	88.2		0	A
blood2.fastq.gz.hq_cs.mapped	Homo_sapiens_tRNA-Gly-GCC-2-3	78.919	Homo_sapiens_tRNA-Gly-GCC-2-3-tRH-5' 78.919	23	88.2		0	A
blood2.fastq.gz.hq_cs.mapped	Homo_sapiens_tRNA-Gly-GCC-2-3	78.919	Homo_sapiens_tRNA-Gly-GCC-2-3-tRH-5' 78.919	24	87.962		0	T
blood2.fastq.gz.hq_cs.mapped	Homo_sapiens_tRNA-Gly-GCC-2-3	78.919	Homo_sapiens_tRNA-Gly-GCC-2-3-tRH-5' 78.919	25	87.962		0	T
blood2.fastq.gz.hq_cs.mapped	Homo_sapiens_tRNA-Gly-GCC-2-3	78.919	Homo_sapiens_tRNA-Gly-GCC-2-3-tRH-5' 78.919	26	87.962		0	C
blood2.fastq.gz.hq_cs.mapped	Homo_sapiens_tRNA-Gly-GCC-2-3	78.919	Homo_sapiens_tRNA-Gly-GCC-2-3-tRH-5' 78.919	27	86.556		0	T
blood2.fastq.gz.hq_cs.mapped	Homo_sapiens_tRNA-Gly-GCC-2-3	78.919	Homo_sapiens_tRNA-Gly-GCC-2-3-tRH-5' 78.919	28	86.255		0.00099303	C
blood2.fastq.gz.hq_cs.mapped	Homo_sapiens_tRNA-Gly-GCC-2-3	78.919	Homo_sapiens_tRNA-Gly-GCC-2-3-tRH-5' 78.919	29	84.965		0	G
blood2.fastq.gz.hq_cs.mapped	Homo_sapiens_tRNA-Gly-GCC-2-3	78.919	Homo_sapiens_tRNA-Gly-GCC-2-3-tRH-5' 78.919	30	21.285		0.0022231	C
blood2.fastq.gz.hq_cs.mapped	Homo_sapiens_tRNA-Gly-GCC-2-3	78.919	Homo_sapiens_tRNA-Gly-GCC-2-3-tRH-5' 78.919	31	11.36		0	C
blood2.fastq.gz.hq_cs.mapped	Homo_sapiens_tRNA-Gly-GCC-2-3	78.919	Homo_sapiens_tRNA-Gly-GCC-2-3-tRH-5' 78.919	32	7.079		0.00128133	T
blood2.fastq.gz.hq_cs.mapped	Homo_sapiens_tRNA-Gly-GCC-2-3	78.919	Homo_sapiens_tRNA-Gly-GCC-2-3-tRH-5' 78.919	33	2.764		0	ac
blood2.fastq.gz.hq_cs.mapped	Homo_sapiens_tRNA-Gly-GCC-2-3	78.919	Homo_sapiens_tRNA-Gly-GCC-2-3-tRH-5' 78.919	34	1.162		0	ac
blood2.fastq.gz.hq_cs.mapped	Homo_sapiens_tRNA-Gly-GCC-2-3	78.919	Homo_sapiens_tRNA-Gly-GCC-2-3-tRH-5' 78.919	35	1.162		0	ac
blood2.fastq.gz.hq_cs.mapped	Homo_sapiens_tRNA-Gly-GCC-2-3	78.919	Homo_sapiens_tRNA-Gly-GCC-2-3-tRH-5' 78.919	36	0.925		0	A
blood2.fastq.gz.hq_cs.mapped	Homo_sapiens_tRNA-Gly-GCC-2-3	78.919	Homo_sapiens_tRNA-Gly-GCC-2-3-tRH-5' 78.919	37	0.925		0	C
blood2.fastq.gz.hq_cs.mapped	Homo_sapiens_tRNA-Gly-GCC-2-3	78.919	Homo_sapiens_tRNA-Gly-GCC-2-3-tRH-5' 78.919	38	0.925		0	G
blood2.fastq.gz.hq_cs.mapped	Homo_sapiens_tRNA-Gly-GCC-2-3	78.919	Homo_sapiens_tRNA-Gly-GCC-2-3-tRH-5' 78.919	39	0.729		0	C
blood2.fastq.gz.hq_cs.mapped	Homo_sapiens_tRNA-Gly-GCC-2-3	78.919	Homo_sapiens_tRNA-Gly-GCC-2-3-tRH-5' 78.919	40	0.599		0	G
blood2.fastq.gz.hq_cs.mapped	Homo_sapiens_tRNA-Gly-GCC-2-3	78.919	Homo_sapiens_tRNA-Gly-GCC-2-3-tRH-5' 78.919	41	0.599		0	G
blood2.fastq.gz.hq_cs.mapped	Homo_sapiens_tRNA-Gly-GCC-2-3	78.919	Homo_sapiens_tRNA-Gly-GCC-2-3-tRH-5' 78.919	42	0.599		0	G
blood2.fastq.gz.hq_cs.mapped	Homo_sapiens_tRNA-Gly-GCC-2-3	78.919	Homo_sapiens_tRNA-Gly-GCC-2-3-tRH-5' 78.919	43	0.599		0	A
blood2.fastq.gz.hq_cs.mapped	Homo_sapiens_tRNA-Gly-GCC-2-3	78.919	Homo_sapiens_tRNA-Gly-GCC-2-3-tRH-5' 78.919	44	0.599		0	G
blood2.fastq.gz.hq_cs.mapped	Homo_sapiens_tRNA-Gly-GCC-2-3	78.919	Homo_sapiens_tRNA-Gly-GCC-2-3-tRH-5' 78.919	45	0.599		0	G
blood2.fastq.gz.hq_cs.mapped	Homo_sapiens_tRNA-Gly-GCC-2-3	78.919	Homo_sapiens_tRNA-Gly-GCC-2-3-tRH-5' 78.919	46	0.599		0	C
blood2.fastq.gz.hq_cs.mapped	Homo_sapiens_tRNA-Gly-GCC-2-3	78.919	Homo_sapiens_tRNA-Gly-GCC-2-3-tRH-5' 78.919	47	0.599		0	C
blood2.fastq.gz.hq_cs.mapped	Homo_sapiens_tRNA-Gly-GCC-2-3	78.919	Homo_sapiens_tRNA-Gly-GCC-2-3-tRH-5' 78.919	48	0.599		0	C
blood2.fastq.gz.hq_cs.mapped	Homo_sapiens_tRNA-Gly-GCC-2-3	78.919	Homo_sapiens_tRNA-Gly-GCC-2-3-tRH-5' 78.919	49	0.599		0	G
blood2.fastq.gz.hq_cs.mapped	Homo_sapiens_tRNA-Gly-GCC-2-3	78.919	Homo_sapiens_tRNA-Gly-GCC-2-3-tRH-5' 78.919	50	0.599		0	G
blood2.fastq.gz.hq_cs.mapped	Homo_sapiens_tRNA-Gly-GCC-2-3	78.919	Homo_sapiens_tRNA-Gly-GCC-2-3-tRH-5' 78.919	51	0.461		0	G
blood2.fastq.gz.hq_cs.mapped	Homo_sapiens_tRNA-Gly-GCC-2-3	78.919	Homo_sapiens_tRNA-Gly-GCC-2-3-tRH-5' 78.919	52	0.461		0	T
blood2.fastq.gz.hq_cs.mapped	Homo_sapiens_tRNA-Gly-GCC-2-3	78.919	Homo_sapiens_tRNA-Gly-GCC-2-3-tRH-5' 78.919	53	6.931		0	T
blood2.fastq.gz.hq_cs.mapped	Homo_sapiens_tRNA-Gly-GCC-2-3	78.919	Homo_sapiens_tRNA-Gly-GCC-2-3-tRH-5' 78.919	54	6.931		0	C
blood2.fastq.gz.hq_cs.mapped	Homo_sapiens_tRNA-Gly-GCC-2-3	78.919	Homo_sapiens_tRNA-Gly-GCC-2-3-tRH-5' 78.919	55	7.002		0	G
blood2.fastq.gz.hq_cs.mapped	Homo_sapiens_tRNA-Gly-GCC-2-3	78.919	Homo_sapiens_tRNA-Gly-GCC-2-3-tRH-5' 78.919	56	7.002		0	A
blood2.fastq.gz.hq_cs.mapped	Homo_sapiens_tRNA-Gly-GCC-2-3	78.919	Homo_sapiens_tRNA-Gly-GCC-2-3-tRH-5' 78.919	57	7.002		0.0342691	T
blood2.fastq.gz.hq_cs.mapped	Homo_sapiens_tRNA-Gly-GCC-2-3	78.919	Homo_sapiens_tRNA-Gly-GCC-2-3-tRH-5' 78.919	58	7.002		0	T
blood2.fastq.gz.hq_cs.mapped	Homo_sapiens_tRNA-Gly-GCC-2-3	78.919	Homo_sapiens_tRNA-Gly-GCC-2-3-tRH-5' 78.919	59	7.002		0	C
blood2.fastq.gz.hq_cs.mapped	Homo_sapiens_tRNA-Gly-GCC-2-3	78.919	Homo_sapiens_tRNA-Gly-GCC-2-3-tRH-5' 78.919	60	7.002		0	C
blood2.fastq.gz.hq_cs.mapped	Homo_sapiens_tRNA-Gly-GCC-2-3	78.919	Homo_sapiens_tRNA-Gly-GCC-2-3-tRH-5' 78.919	61	7.002		0	C
blood2.fastq.gz.hq_cs.mapped	Homo_sapiens_tRNA-Gly-GCC-2-3	78.919	Homo_sapiens_tRNA-Gly-GCC-2-3-tRH-5' 78.919	62	7.002		0	G
blood2.fastq.gz.hq_cs.mapped	Homo_sapiens_tRNA-Gly-GCC-2-3	78.919	Homo_sapiens_tRNA-Gly-GCC-2-3-tRH-5' 78.919	63	7.002		0	G
blood2.fastq.gz.hq_cs.mapped	Homo_sapiens_tRNA-Gly-GCC-2-3	78.919	Homo_sapiens_tRNA-Gly-GCC-2-3-tRH-5' 78.919	64	7.002		0	C
blood2.fastq.gz.hq_cs.mapped	Homo_sapiens_tRNA-Gly-GCC-2-3	78.919	Homo_sapiens_tRNA-Gly-GCC-2-3-tRH-5' 78.919	65	7.002		0	C
blood2.fastq.gz.hq_cs.mapped	Homo_sapiens_tRNA-Gly-GCC-2-3	78.919	Homo_sapiens_tRNA-Gly-GCC-2-3-tRH-5' 78.919	66	7.002		0	A
blood2.fastq.gz.hq_cs.mapped	Homo_sapiens_tRNA-Gly-GCC-2-3	78.919	Homo_sapiens_tRNA-Gly-GCC-2-3-tRH-5' 78.919	67	7.002		0	A
blood2.fastq.gz.hq_cs.mapped	Homo_sapiens_tRNA-Gly-GCC-2-3	78.919	Homo_sapiens_tRNA-Gly-GCC-2-3-tRH-5' 78.919	68	7.002		0	T
blood2.fastq.gz.hq_cs.mapped	Homo_sapiens_tRNA-Gly-GCC-2-3	78.919	Homo_sapiens_tRNA-Gly-GCC-2-3-tRH-5' 78.919	69	7.002		0	G
blood2.fastq.gz.hq_cs.mapped	Homo_sapiens_tRNA-Gly-GCC-2-3	78.919	Homo_sapiens_tRNA-Gly-GCC-2-3-tRH-5' 78.919	70	7.002		0	C
blood2.fastq.gz.hq_cs.mapped	Homo_sapiens_tRNA-Gly-GCC-2-3	78.919	Homo_sapiens_tRNA-Gly-GCC-2-3-tRH-5' 78.919	71	7.002		0	A
blood2.fastq.gz.hq_cs.mapped	Homo_sapiens_tRNA-Gly-GCC-2-3	78.919	Homo_sapiens_tRNA-Gly-GCC-2-3-tRH-5' 78.919	72	7.002		0	C
blood2.fastq.gz.hq_cs.mapped	Homo_sapiens_tRNA-Gly-GCC-2-3	78.919	Homo_sapiens_tRNA-Gly-GCC-2-3-tRH-5' 78.919	73	6.931		0	C
blood2.fastq.gz.hq_cs.mapped	Homo_sapiens_tRNA-Gly-GCC-2-3	78.919	Homo_sapiens_tRNA-Gly-GCC-2-3-tRH-5' 78.919	74	6.931		0	A
blood2.fastq.gz.hq_cs.mapped	Homo_sapiens_tRNA-Gly-GCC-3-1	78.919	Homo_sapiens_tRNA-Gly-GCC-3-1-tRH-5' 78.919	1	97.477		0	G
blood2.fastq.gz.hq_cs.mapped	Homo_sapiens_tRNA-Gly-GCC-3-1	78.919	Homo_sapiens_tRNA-Gly-GCC-3-1-tRH-5' 78.919	2	97.477		0	C
blood2.fastq.gz.hq_cs.mapped	Homo_sapiens_tRNA-Gly-GCC-3-1	78.919	Homo_sapiens_tRNA-Gly-GCC-3-1-tRH-5' 78.919	3	97.626		0	A
blood2.fastq.gz.hq_cs.mapped	Homo_sapiens_tRNA-Gly-GCC-3-1	78.919	Homo_sapiens_tRNA-Gly-GCC-3-1-tRH-5' 78.919	4	97.626		0	T
blood2.fastq.gz.hq_cs.mapped	Homo_sapiens_tRNA-Gly-GCC-3-1	78.919	Homo_sapiens_tRNA-Gly-GCC-3-1-tRH-5' 78.919	5	97.626		0.000657904	T
blood2.fastq.gz.hq_cs.mapped	Homo_sapiens_tRNA-Gly-GCC-3-1	78.919	Homo_sapiens_tRNA-Gly-GCC-3-1-tRH-5' 78.919	6	97.626		0.000657904	G
blood2.fastq.gz.hq_cs.mapped	Homo_sapiens_tRNA-Gly-GCC-3-1	78.919	Homo_sapiens_tRNA-Gly-GCC-3-1-tRH-5' 78.919	7	97.626		0.0138332	G
blood2.fastq.gz.hq_cs.mapped	Homo_sapiens_tRNA-Gly-GCC-3-1	78.919	Homo_sapiens_tRNA-Gly-GCC-3-1-tRH-5' 78.919	8	98.045		0.0138332	T
blood2.fastq.gz.hq_cs.mapped	Homo_sapiens_tRNA-Gly-GCC-3-1	78.919	Homo_sapiens_tRNA-Gly-GCC-3-1-tRH-5' 78.919	9	98.045		0	G
blood2.fastq.gz.hq_cs.mapped	Homo_sapiens_tRNA-Gly-GCC-3-1	78.919	Homo_sapiens_tRNA-Gly-GCC-3-1-tRH-5' 78.919	10	98.131		0	G
blood2.fastq.gz.hq_cs.mapped	Homo_sapiens_tRNA-Gly-GCC-3-1	78.919	Homo_sapiens_tRNA-Gly-GCC-3-1-tRH-5' 78.919	11	98.268		0	T
blood2.fastq.gz.hq_cs.mapped	Homo_sapiens_tRNA-Gly-GCC-3-1	78.919	Homo_sapiens_tRNA-Gly-GCC-3-1-tRH-5' 78.919	12	98.482		0	T
blood2.fastq.gz.hq_cs.mapped	Homo_sapiens_tRNA-Gly-GCC-3-1	78.919	Homo_sapiens_tRNA-Gly-GCC-3-1-tRH-5' 78.919	13	98.578		0	C
blood2.fastq.gz.hq_cs.mapped	Homo_sapiens_tRNA-Gly-GCC-3-1	78.919	Homo_sapiens_tRNA-Gly-GCC-3-1-tRH-5' 78.919	14	98.578		0	A
blood2.fastq.gz.hq_cs.mapped	Homo_sapiens_tRNA-Gly-GCC-3-1	78.919	Homo_sapiens_tRNA-Gly-GCC-3-1-tRH-5' 78.919	15	98.673		0	G
blood2.fastq.gz.hq_cs.mapped	Homo_sapiens_tRNA-Gly-GCC-3-1	78.919	Homo_sapiens_tRNA-Gly-GCC-3-1-tRH-5' 78.919	16	99.501		0	T
blood2.fastq.gz.hq_cs.mapped	Homo_sapiens_tRNA-Gly-GCC-3-1	78.919	Homo_sapiens_tRNA-Gly-GCC-3-1-tRH-5' 78.919	17	99.501		0	G
blood2.fastq.gz.hq_cs.mapped	Homo_sapiens_tRNA-Gly-GCC-3-1	78.919	Homo_sapiens_tRNA-Gly-GCC-3-1-tRH-5' 78.919	18	99.405		0	G
blood2.fastq.gz.hq_cs.mapped	Homo_sapiens_tRNA-Gly-GCC-3-1	78.919	Homo_sapiens_tRNA-Gly-GCC-3-1-tRH-5' 78.919	19	94.693		0	T
blood2.fastq.gz.hq_cs.mapped	Homo_sapiens_tRNA-Gly-GCC-3-1	78.919	Homo_sapiens_tRNA-Gly-GCC-3-1-tRH-5' 78.919	20	94.693		0	A
blood2.fastq.gz.hq_cs.mapped	Homo_sapiens_tRNA-Gly-GCC-3-1	78.919	Homo_sapiens_tRNA-Gly-GCC-3-1-tRH-5' 78.919	21	94.693		0	G
blood2.fastq.gz.hq_cs.mapped	Homo_sapiens_tRNA-Gly-GCC-3-1	78.919	Homo_sapiens_tRNA-Gly-GCC-3-1-tRH-5' 78.919	22	94.841		0	A
blood2.fastq.gz.hq_cs.mapped	Homo_sapiens_tRNA-Gly-GCC-3-1	78.919	Homo_sapiens_tRNA-Gly-GCC-3-1-tRH-5' 78.919	23	94.841		0	A
blood2.fastq.gz.hq_cs.mapped	Homo_sapiens_tRNA-Gly-GCC-3-1	78.919	Homo_sapiens_tRNA-Gly-GCC-3-1-tRH-5' 78.919	24	94.585		0	T
blood2.fastq.gz.hq_cs.mapped	Homo_sapiens_tRNA-Gly-GCC-3-1	78.919	Homo_sapiens_tRNA-Gly-GCC-3-1-tRH-5' 78.919	25	94.585		0	T
blood2.fastq.gz.hq_cs.mapped	Homo_sapiens_tRNA-Gly-GCC-3-1	78.919	Homo_sapiens_tRNA-Gly-GCC-3-1-tRH-5' 78.919	26	94.585		0	C
blood2.fastq.gz.hq_cs.mapped	Homo_sapiens_tRNA-Gly-GCC-3-1	78.919	Homo_sapiens_tRNA-Gly-GCC-3-1-tRH-5' 78.919	27	93.074		0	T
blood2.fastq.gz.hq_cs.mapped	Homo_sapiens_tRNA-Gly-GCC-3-1	78.919	Homo_sapiens_tRNA-Gly-GCC-3-1-tRH-5' 78.919	28	92.75		0.0010678	C
blood2.fastq.gz.hq_cs.mapped	Homo_sapiens_tRNA-Gly-GCC-3-1	78.919	Homo_sapiens_tRNA-Gly-GCC-3-1-tRH-5' 78.919	29	91.363		0	G
blood2.fastq.gz.hq_cs.mapped	Homo_sapiens_tRNA-Gly-GCC-3-1	78.919	Homo_sapiens_tRNA-Gly-GCC-3-1-tRH-5' 78.919	30	22.887		0.0023905	C
blood2.fastq.gz.hq_cs.mapped	Homo_sapiens_tRNA-Gly-GCC-3-1	78.919	Homo_sapiens_tRNA-Gly-GCC-3-1-tRH-5' 78.919	31	12.216		0	C
blood2.fastq.gz.hq_cs.mapped	Homo_sapiens_tRNA-Gly-GCC-3-1	78.919	Homo_sapiens_tRNA-Gly-GCC-3-1-tRH-5' 78.919	32	7.612		0.00137781	T
blood2.fastq.gz.hq_cs.mapped	Homo_sapiens_tRNA-Gly-GCC-3-1	78.919	Homo_sapiens_tRNA-Gly-GCC-3-1-tRH-5' 78.919	33	2.973		0	ac
blood2.fastq.gz.hq_cs.mapped	Homo_sapiens_tRNA-Gly-GCC-3-1	78.919	Homo_sapiens_tRNA-Gly-GCC-3-1-tRH-5' 78.919	34	1.249		0	ac
blood2.fastq.gz.hq_cs.mapped	Homo_sapiens_tRNA-Gly-GCC-3-1	78.919	Homo_sapiens_tRNA-Gly-GCC-3-1-tRH-5' 78.919	35	1.249		0	ac
blood2.fastq.gz.hq_cs.mapped	Homo_sapiens_tRNA-Gly-GCC-3-1	78.919	Homo_sapiens_tRNA-Gly-GCC-3-1-tRH-5' 78.919	36	0.995		0	A
blood2.fastq.gz.hq_cs.mapped	Homo_sapiens_tRNA-Gly-GCC-3-1	78.919	Homo_sapiens_tRNA-Gly-GCC-3-1-tRH-5' 78.919	37	0.995		0	C
blood2.fastq.gz.hq_cs.mapped	Homo_sapiens_tRNA-Gly-GCC-3-1	78.919	Homo_sapiens_tRNA-Gly-GCC-3-1-tRH-5' 78.919	38	0.995		0	G
blood2.fastq.gz.hq_cs.mapped	Homo_sapiens_tRNA-Gly-GCC-3-1	78.919	Homo_sapiens_tRNA-Gly-GCC-3-1-tRH-5' 78.919	39	0.784		0	C
blood2.fastq.gz.hq_cs.mapped	Homo_sapiens_tRNA-Gly-GCC-3-1	78.919	Homo_sapiens_tRNA-Gly-GCC-3-1-tRH-5' 78.919	40	0.644		0	G
blood2.fastq.gz.hq_cs.mapped	Homo_sapiens_tRNA-Gly-GCC-3-1	78.919	Homo_sapiens_tRNA-Gly-GCC-3-1-tRH-5' 78.919	41	0.644		0	G
blood2.fastq.gz.hq_cs.mapped	Homo_sapiens_tRNA-Gly-GCC-3-1	78.919	Homo_sapiens_tRNA-Gly-GCC-3-1-tRH-5' 78.919	42	0.644		0	G
blood2.fastq.gz.hq_cs.mapped	Homo_sapiens_tRNA-Gly-GCC-3-1	78.919	Homo_sapiens_tRNA-Gly-GCC-3-1-tRH-5' 78.919	43	0.644		0	A
blood2.fastq.gz.hq_cs.mapped	Homo_sapiens_tRNA-Gly-GCC-3-1	78.919	Homo_sapiens_tRNA-Gly-GCC-3-1-tRH-5' 78.919	44	0.644		0	G
blood2.fastq.gz.hq_cs.mapped	Homo_sapiens_tRNA-Gly-GCC-3-1	78.919	Homo_sapiens_tRNA-Gly-GCC-3-1-tRH-5' 78.919	45	0.644		0	G
blood2.fastq.gz.hq_cs.mapped	Homo_sapiens_tRNA-Gly-GCC-3-1	78.919	Homo_sapiens_tRNA-Gly-GCC-3-1-tRH-5' 78.919	46	0.644		0	C
blood2.fastq.gz.hq_cs.mapped	Homo_sapiens_tRNA-Gly-GCC-3-1	78.919	Homo_sapiens_tRNA-Gly-GCC-3-1-tRH-5' 78.919	47	0.644		0	C
blood2.fastq.gz.hq_cs.mapped	Homo_sapiens_tRNA-Gly-GCC-3-1	78.919	Homo_sapiens_tRNA-Gly-GCC-3-1-tRH-5' 78.919	48	0.644		0	C
blood2.fastq.gz.hq_cs.mapped	Homo_sapiens_tRNA-Gly-GCC-3-1	78.919	Homo_sapiens_tRNA-Gly-GCC-3-1-tRH-5' 78.919	49	0.644		0	G
blood2.fastq.gz.hq_cs.mapped	Homo_sapiens_tRNA-Gly-GCC-3-1	78.919	Homo_sapiens_tRNA-Gly-GCC-3-1-tRH-5' 78.919	50	0.644		0	G
blood2.fastq.gz.hq_cs.mapped	Homo_sapiens_tRNA-Gly-GCC-3-1	78.919	Homo_sapiens_tRNA-Gly-GCC-3-1-tRH-5' 78.919	51	0.496		0	G
blood2.fastq.gz.hq_cs.mapped	Homo_sapiens_tRNA-Gly-GCC-3-1	78.919	Homo_sapiens_tRNA-Gly-GCC-3-1-tRH-5' 78.919	52	0.496		0	T
blood2.fastq.gz.hq_cs.mapped	Homo_sapiens_tRNA-Gly-GCC-3-1	78.919	Homo_sapiens_tRNA-Gly-GCC-3-1-tRH-5' 78.919	53	0		0	T
blood2.fastq.gz.hq_cs.mapped	Homo_sapiens_tRNA-Gly-GCC-3-1	78.919	Homo_sapiens_tRNA-Gly-GCC-3-1-tRH-5' 78.919	54	0		0	T
blood2.fastq.gz.hq_cs.mapped	Homo_sapiens_tRNA-Gly-GCC-3-1	78.919	Homo_sapiens_tRNA-Gly-GCC-3-1-tRH-5' 78.919	55	0		0	G
blood2.fastq.gz.hq_cs.mapped	Homo_sapiens_tRNA-Gly-GCC-3-1	78.919	Homo_sapiens_tRNA-Gly-GCC-3-1-tRH-5' 78.919	56	0		0	A
blood2.fastq.gz.hq_cs.mapped	Homo_sapiens_tRNA-Gly-GCC-3-1	78.919	Homo_sapiens_tRNA-Gly-GCC-3-1-tRH-5' 78.919	57	0		0	T
blood2.fastq.gz.hq_cs.mapped	Homo_sapiens_tRNA-Gly-GCC-3-1	78.919	Homo_sapiens_tRNA-Gly-GCC-3-1-tRH-5' 78.919	58	0		0	T
blood2.fastq.gz.hq_cs.mapped	Homo_sapiens_tRNA-Gly-GCC-3-1	78.919	Homo_sapiens_tRNA-Gly-GCC-3-1-tRH-5' 78.919	59	0		0	C
blood2.fastq.gz.hq_cs.mapped	Homo_sapiens_tRNA-Gly-GCC-3-1	78.919	Homo_sapiens_tRNA-Gly-GCC-3-1-tRH-5' 78.919	60	0		0	C
blood2.fastq.gz.hq_cs.mapped	Homo_sapiens_tRNA-Gly-GCC-3-1	78.919	Homo_sapiens_tRNA-Gly-GCC-3-1-tRH-5' 78.919	61	0		0	C
blood2.fastq.gz.hq_cs.mapped	Homo_sapiens_tRNA-Gly-GCC-3-1	78.919	Homo_sapiens_tRNA-Gly-GCC-3-1-tRH-5' 78.919	62	0		0	G
blood2.fastq.gz.hq_cs.mapped	Homo_sapiens_tRNA-Gly-GCC-3-1	78.919	Homo_sapiens_tRNA-Gly-GCC-3-1-tRH-5' 78.919	63	0		0	G
blood2.fastq.gz.hq_cs.mapped	Homo_sapiens_tRNA-Gly-GCC-3-1	78.919	Homo_sapiens_tRNA-Gly-GCC-3-1-tRH-5' 78.919	64	0		0	C
blood2.fastq.gz.hq_cs.mapped	Homo_sapiens_tRNA-Gly-GCC-3-1	78.919	Homo_sapiens_tRNA-Gly-GCC-3-1-tRH-5' 78.919	65	0		0	C
blood2.fastq.gz.hq_cs.mapped	Homo_sapiens_tRNA-Gly-GCC-3-1	78.919	Homo_sapiens_tRNA-Gly-GCC-3-1-tRH-5' 78.919	66	0		0	A
blood2.fastq.gz.hq_cs.mapped	Homo_sapiens_tRNA-Gly-GCC-3-1	78.919	Homo_sapiens_tRNA-Gly-GCC-3-1-tRH-5' 78.919	67	0		0	G
blood2.fastq.gz.hq_cs.mapped	Homo_sapiens_tRNA-Gly-GCC-3-1	78.919	Homo_sapiens_tRNA-Gly-GCC-3-1-tRH-5' 78.919	68	0		0	T
blood2.fastq.gz.hq_cs.mapped	Homo_sapiens_tRNA-Gly-GCC-3-1	78.919	Homo_sapiens_tRNA-Gly-GCC-3-1-tRH-5' 78.919	69	0		0	G
blood2.fastq.gz.hq_cs.mapped	Homo_sapiens_tRNA-Gly-GCC-3-1	78.919	Homo_sapiens_tRNA-Gly-GCC-3-1-tRH-5' 78.919	70	0		0	C
blood2.fastq.gz.hq_cs.mapped	Homo_sapiens_tRNA-Gly-GCC-3-1	78.919	Homo_sapiens_tRNA-Gly-GCC-3-1-tRH-5' 78.919	71	0		0	A
blood2.fastq.gz.hq_cs.mapped	Homo_sapiens_tRNA-Gly-GCC-3-1	78.919	Homo_sapiens_tRNA-Gly-GCC-3-1-tRH-5' 78.919	72	0		0	C
blood2.fastq.gz.hq_cs.mapped	Homo_sapiens_tRNA-Gly-GCC-3-1	78.919	Homo_sapiens_tRNA-Gly-GCC-3-1-tRH-5' 78.919	73	0		0	C
blood2.fastq.gz.hq_cs.mapped	Homo_sapiens_tRNA-Gly-GCC-3-1	78.919	Homo_sapiens_tRNA-Gly-GCC-3-1-tRH-5' 78.919	74	0		0	A
blood2.fastq.gz.hq_cs.mapped	Homo_sapiens_tRNA-Gly-GCC-5-1	78.526	Homo_sapiens_tRNA-Gly-GCC-5-1-tRH-5' 78.526	1	98.457		0	G
blood2.fastq.gz.hq_cs.mapped	Homo_sapiens_tRNA-Gly-GCC-5-1	78.526	Homo_sapiens_tRNA-Gly-GCC-5-1-tRH-5' 78.526	2	98.457		0	C
blood2.fastq.gz.hq_cs.mapped	Homo_sapiens_tRNA-Gly-GCC-5-1	78.526	Homo_sapiens_tRNA-Gly-GCC-5-1-tRH-5' 78.526	3	98.607		0	A
blood2.fastq.gz.hq_cs.mapped	Homo_sapiens_tRNA-Gly-GCC-5-1	78.526	Homo_sapiens_tRNA-Gly-GCC-5-1-tRH-5' 78.526	4	98.607		0	T
blood2.fastq.gz.hq_cs.mapped	Homo_sapiens_tRNA-Gly-GCC-5-1	78.526	Homo_sapiens_tRNA-Gly-GCC-5-1-tRH-5' 78.526	5	98.607		0.000664514	T
blood2.fastq.gz.hq_cs.mapped	Homo_sapiens_tRNA-Gly-GCC-5-1	78.526	Homo_sapiens_tRNA-Gly-GCC-5-1-tRH-5' 78.526	6	98.607		0.000664514	G
blood2.fastq.gz.hq_cs.mapped	Homo_sapiens_tRNA-Gly-GCC-5-1	78.526	Homo_sapiens_tRNA-Gly-GCC-5-1-tRH-5' 78.526	7	98.607		0.0139722	G
blood2.fastq.gz.hq_cs.mapped	Homo_sapiens_tRNA-Gly-GCC-5-1	78.526	Homo_sapiens_tRNA-Gly-GCC-5-1-tRH-5' 78.526	8	99.03		0.0139722	T
blood2.fastq.gz.hq_cs.mapped	Homo_sapiens_tRNA-Gly-GCC-5-1	78.526	Homo_sapiens_tRNA-Gly-GCC-5-1-tRH-5' 78.526	9	99.03		0	G
blood2.fastq.gz.hq_cs.mapped	Homo_sapiens_tRNA-Gly-GCC-5-1	78.526	Homo_sapiens_tRNA-Gly-GCC-5-1-tRH-5' 78.526	10	99.117		0	G
blood2.fastq.gz.hq_cs.mapped	Homo_sapiens_tRNA-Gly-GCC-5-1	78.526	Homo_sapiens_tRNA-Gly-GCC-5-1-tRH-5' 78.526	11	99.255		0	T
blood2.fastq.gz.hq_cs.mapped	Homo_sapiens_tRNA-Gly-GCC-5-1	78.526	Homo_sapiens_tRNA-Gly-GCC-5-1-tRH-5' 78.526	12	99.472		0	T
blood2.fastq.gz.hq_cs.mapped	Homo_sapiens_tRNA-Gly-GCC-5-1	78.526	Homo_sapiens_tRNA-Gly-GCC-5-1-tRH-5' 78.526	13	99.569		0	C
blood2.fastq.gz.hq_cs.mapped	Homo_sapiens_tRNA-Gly-GCC-5-1	78.526	Homo_sapiens_tRNA-Gly-GCC-5-1-tRH-5' 78.526	14	99.569		0	A
blood2.fastq.gz.hq_cs.mapped	Homo_sapiens_tRNA-Gly-GCC-5-1	78.526	Homo_sapiens_tRNA-Gly-GCC-5-1-tRH-5' 78.526	15	99.665		0	G
blood2.fastq.gz.hq_cs.mapped	Homo_sapiens_tRNA-Gly-GCC-5-1	78.526	Homo_sapiens_tRNA-Gly-GCC-5-1-tRH-5' 78.526	16	100		0	T
blood2.fastq.gz.hq_cs.mapped	Homo_sapiens_tRNA-Gly-GCC-5-1	78.526	Homo_sapiens_tRNA-Gly-GCC-5-1-tRH-5' 78.526	17	100		0	G
blood2.fastq.gz.hq_cs.mapped	Homo_sapiens_tRNA-Gly-GCC-5-1	78.526	Homo_sapiens_tRNA-Gly-GCC-5-1-tRH-5' 78.526	18	99.903		0	G
blood2.fastq.gz.hq_cs.mapped	Homo_sapiens_tRNA-Gly-GCC-5-1	78.526	Homo_sapiens_tRNA-Gly-GCC-5-1-tRH-5' 78.526	19	94.789		0	T
blood2.fastq.gz.hq_cs.mapped	Homo_sapiens_tRNA-Gly-GCC-5-1	78.526	Homo_sapiens_tRNA-Gly-GCC-5-1-tRH-5' 78.526	20	94.789		0	A
blood2.fastq.gz.hq_cs.mapped	Homo_sapiens_tRNA-Gly-GCC-5-1	78.526	Homo_sapiens_tRNA-Gly-GCC-5-1-tRH-5' 78.526	21	94.789		0	G
blood2.fastq.gz.hq_cs.mapped	Homo_sapiens_tRNA-Gly-GCC-5-1	78.526	Homo_sapiens_tRNA-Gly-GCC-5-1-tRH-5' 78.526	22	94.789		0	A
blood2.fastq.gz.hq_cs.mapped	Homo_sapiens_tRNA-Gly-GCC-5-1	78.526	Homo_sapiens_tRNA-Gly-GCC-5-1-tRH-5' 78.526	23	94.789		0	A
blood2.fastq.gz.hq_cs.mapped	Homo_sapiens_tRNA-Gly-GCC-5-1	78.526	Homo_sapiens_tRNA-Gly-GCC-5-1-tRH-5' 78.526	24	94.531		0	T
blood2.fastq.gz.hq_cs.mapped	Homo_sapiens_tRNA-Gly-GCC-5-1	78.526	Homo_sapiens_tRNA-Gly-GCC-5-1-tRH-5' 78.526	25	94.531		0	T
blood2.fastq.gz.hq_cs.mapped	Homo_sapiens_tRNA-Gly-GCC-5-1	78.526	Homo_sapiens_tRNA-Gly-GCC-5-1-tRH-5' 78.526	26	94.531		0	C
blood2.fastq.gz.hq_cs.mapped	Homo_sapiens_tRNA-Gly-GCC-5-1	78.526	Homo_sapiens_tRNA-Gly-GCC-5-1-tRH-5' 78.526	27	93.004		0	T
blood2.fastq.gz.hq_cs.mapped	Homo_sapiens_tRNA-Gly-GCC-5-1	78.526	Homo_sapiens_tRNA-Gly-GCC-5-1-tRH-5' 78.526	28	92.677		0.00107853	C
blood2.fastq.gz.hq_cs.mapped	Homo_sapiens_tRNA-Gly-GCC-5-1	78.526	Homo_sapiens_tRNA-Gly-GCC-5-1-tRH-5' 78.526	29	91.276		0	G
blood2.fastq.gz.hq_cs.mapped	Homo_sapiens_tRNA-Gly-GCC-5-1	78.526	Homo_sapiens_tRNA-Gly-GCC-5-1-tRH-5' 78.526	30	22.113		0.00241452	C
blood2.fastq.gz.hq_cs.mapped	Homo_sapiens_tRNA-Gly-GCC-5-1	78.526	Homo_sapiens_tRNA-Gly-GCC-5-1-tRH-5' 78.526	31	11.334		0	C
blood2.fastq.gz.hq_cs.mapped	Homo_sapiens_tRNA-Gly-GCC-5-1	78.526	Homo_sapiens_tRNA-Gly-GCC-5-1-tRH-5' 78.526	32	6.684		0.00139165	T
blood2.fastq.gz.hq_cs.mapped	Homo_sapiens_tRNA-Gly-GCC-5-1	78.526	Homo_sapiens_tRNA-Gly-GCC-5-1-tRH-5' 78.526	33	1.998		0	ac
blood2.fastq.gz.hq_cs.mapped	Homo_sapiens_tRNA-Gly-GCC-5-1	78.526	Homo_sapiens_tRNA-Gly-GCC-5-1-tRH-5' 78.526	34	0.257		0	ac
blood2.fastq.gz.hq_cs.mapped	Homo_sapiens_tRNA-Gly-GCC-5-1	78.526	Homo_sapiens_tRNA-Gly-GCC-5-1-tRH-5' 78.526	35	0.257		0	ac
blood2.fastq.gz.hq_cs.mapped	Homo_sapiens_tRNA-Gly-GCC-5-1	78.526	Homo_sapiens_tRNA-Gly-GCC-5-1-tRH-5' 78.526	36	0		0	A
blood2.fastq.gz.hq_cs.mapped	Homo_sapiens_tRNA-Gly-GCC-5-1	78.526	Homo_sapiens_tRNA-Gly-GCC-5-1-tRH-5' 78.526	37	0		0	T
blood2.fastq.gz.hq_cs.mapped	Homo_sapiens_tRNA-Gly-GCC-5-1	78.526	Homo_sapiens_tRNA-Gly-GCC-5-1-tRH-5' 78.526	38	0		0	G
blood2.fastq.gz.hq_cs.mapped	Homo_sapiens_tRNA-Gly-GCC-5-1	78.526	Homo_sapiens_tRNA-Gly-GCC-5-1-tRH-5' 78.526	39	0		0	C
blood2.fastq.gz.hq_cs.mapped	Homo_sapiens_tRNA-Gly-GCC-5-1	78.526	Homo_sapiens_tRNA-Gly-GCC-5-1-tRH-5' 78.526	40	0		0	G
blood2.fastq.gz.hq_cs.mapped	Homo_sapiens_tRNA-Gly-GCC-5-1	78.526	Homo_sapiens_tRNA-Gly-GCC-5-1-tRH-5' 78.526	41	0		0	G
blood2.fastq.gz.hq_cs.mapped	Homo_sapiens_tRNA-Gly-GCC-5-1	78.526	Homo_sapiens_tRNA-Gly-GCC-5-1-tRH-5' 78.526	42	0		0	G
blood2.fastq.gz.hq_cs.mapped	Homo_sapiens_tRNA-Gly-GCC-5-1	78.526	Homo_sapiens_tRNA-Gly-GCC-5-1-tRH-5' 78.526	43	0		0	C
blood2.fastq.gz.hq_cs.mapped	Homo_sapiens_tRNA-Gly-GCC-5-1	78.526	Homo_sapiens_tRNA-Gly-GCC-5-1-tRH-5' 78.526	44	0		0	G
blood2.fastq.gz.hq_cs.mapped	Homo_sapiens_tRNA-Gly-GCC-5-1	78.526	Homo_sapiens_tRNA-Gly-GCC-5-1-tRH-5' 78.526	45	0		0	G
blood2.fastq.gz.hq_cs.mapped	Homo_sapiens_tRNA-Gly-GCC-5-1	78.526	Homo_sapiens_tRNA-Gly-GCC-5-1-tRH-5' 78.526	46	0		0	C
blood2.fastq.gz.hq_cs.mapped	Homo_sapiens_tRNA-Gly-GCC-5-1	78.526	Homo_sapiens_tRNA-Gly-GCC-5-1-tRH-5' 78.526	47	0		0	C
blood2.fastq.gz.hq_cs.mapped	Homo_sapiens_tRNA-Gly-GCC-5-1	78.526	Homo_sapiens_tRNA-Gly-GCC-5-1-tRH-5' 78.526	48	0		0	G
blood2.fastq.gz.hq_cs.mapped	Homo_sapiens_tRNA-Gly-GCC-5-1	78.526	Homo_sapiens_tRNA-Gly-GCC-5-1-tRH-5' 78.526	49	0		0	G
blood2.fastq.gz.hq_cs.mapped	Homo_sapiens_tRNA-Gly-GCC-5-1	78.526	Homo_sapiens_tRNA-Gly-GCC-5-1-tRH-5' 78.526	50	0		0	G
blood2.fastq.gz.hq_cs.mapped	Homo_sapiens_tRNA-Gly-GCC-5-1	78.526	Homo_sapiens_tRNA-Gly-GCC-5-1-tRH-5' 78.526	51	0		0	C
blood2.fastq.gz.hq_cs.mapped	Homo_sapiens_tRNA-Gly-GCC-5-1	78.526	Homo_sapiens_tRNA-Gly-GCC-5-1-tRH-5' 78.526	52	0		0	T
blood2.fastq.gz.hq_cs.mapped	Homo_sapiens_tRNA-Gly-GCC-5-1	78.526	Homo_sapiens_tRNA-Gly-GCC-5-1-tRH-5' 78.526	53	0		0	T
blood2.fastq.gz.hq_cs.mapped	Homo_sapiens_tRNA-Gly-GCC-5-1	78.526	Homo_sapiens_tRNA-Gly-GCC-5-1-tRH-5' 78.526	54	0		0	C
blood2.fastq.gz.hq_cs.mapped	Homo_sapiens_tRNA-Gly-GCC-5-1	78.526	Homo_sapiens_tRNA-Gly-GCC-5-1-tRH-5' 78.526	55	0		0	G
blood2.fastq.gz.hq_cs.mapped	Homo_sapiens_tRNA-Gly-GCC-5-1	78.526	Homo_sapiens_tRNA-Gly-GCC-5-1-tRH-5' 78.526	56	0		0	A
blood2.fastq.gz.hq_cs.mapped	Homo_sapiens_tRNA-Gly-GCC-5-1	78.526	Homo_sapiens_tRNA-Gly-GCC-5-1-tRH-5' 78.526	57	0		0	T
blood2.fastq.gz.hq_cs.mapped	Homo_sapiens_tRNA-Gly-GCC-5-1	78.526	Homo_sapiens_tRNA-Gly-GCC-5-1-tRH-5' 78.526	58	0		0	T
blood2.fastq.gz.hq_cs.mapped	Homo_sapiens_tRNA-Gly-GCC-5-1	78.526	Homo_sapiens_tRNA-Gly-GCC-5-1-tRH-5' 78.526	59	0		0	C
blood2.fastq.gz.hq_cs.mapped	Homo_sapiens_tRNA-Gly-GCC-5-1	78.526	Homo_sapiens_tRNA-Gly-GCC-5-1-tRH-5' 78.526	60	0		0	C
blood2.fastq.gz.hq_cs.mapped	Homo_sapiens_tRNA-Gly-GCC-5-1	78.526	Homo_sapiens_tRNA-Gly-GCC-5-1-tRH-5' 78.526	61	0		0	T
blood2.fastq.gz.hq_cs.mapped	Homo_sapiens_tRNA-Gly-GCC-5-1	78.526	Homo_sapiens_tRNA-Gly-GCC-5-1-tRH-5' 78.526	62	0		0	G
blood2.fastq.gz.hq_cs.mapped	Homo_sapiens_tRNA-Gly-GCC-5-1	78.526	Homo_sapiens_tRNA-Gly-GCC-5-1-tRH-5' 78.526	63	0		0	G
blood2.fastq.gz.hq_cs.mapped	Homo_sapiens_tRNA-Gly-GCC-5-1	78.526	Homo_sapiens_tRNA-Gly-GCC-5-1-tRH-5' 78.526	64	0		0	C
blood2.fastq.gz.hq_cs.mapped	Homo_sapiens_tRNA-Gly-GCC-5-1	78.526	Homo_sapiens_tRNA-Gly-GCC-5-1-tRH-5' 78.526	65	0		0	C
blood2.fastq.gz.hq_cs.mapped	Homo_sapiens_tRNA-Gly-GCC-5-1	78.526	Homo_sapiens_tRNA-Gly-GCC-5-1-tRH-5' 78.526	66	0		0	A
blood2.fastq.gz.hq_cs.mapped	Homo_sapiens_tRNA-Gly-GCC-5-1	78.526	Homo_sapiens_tRNA-Gly-GCC-5-1-tRH-5' 78.526	67	0		0	A
blood2.fastq.gz.hq_cs.mapped	Homo_sapiens_tRNA-Gly-GCC-5-1	78.526	Homo_sapiens_tRNA-Gly-GCC-5-1-tRH-5' 78.526	68	0		0	T
blood2.fastq.gz.hq_cs.mapped	Homo_sapiens_tRNA-Gly-GCC-5-1	78.526	Homo_sapiens_tRNA-Gly-GCC-5-1-tRH-5' 78.526	69	0		0	G
blood2.fastq.gz.hq_cs.mapped	Homo_sapiens_tRNA-Gly-GCC-5-1	78.526	Homo_sapiens_tRNA-Gly-GCC-5-1-tRH-5' 78.526	70	0		0	C
blood2.fastq.gz.hq_cs.mapped	Homo_sapiens_tRNA-Gly-GCC-5-1	78.526	Homo_sapiens_tRNA-Gly-GCC-5-1-tRH-5' 78.526	71	0		0	A
blood2.fastq.gz.hq_cs.mapped	Homo_sapiens_tRNA-Gly-GCC-5-1	78.526	Homo_sapiens_tRNA-Gly-GCC-5-1-tRH-5' 78.526	72	0		0	C
blood2.fastq.gz.hq_cs.mapped	Homo_sapiens_tRNA-Gly-GCC-5-1	78.526	Homo_sapiens_tRNA-Gly-GCC-5-1-tRH-5' 78.526	73	0		0	C
blood2.fastq.gz.hq_cs.mapped	Homo_sapiens_tRNA-Gly-GCC-5-1	78.526	Homo_sapiens_tRNA-Gly-GCC-5-1-tRH-5' 78.526	74	0		0	A
blood2.fastq.gz.hq_cs.mapped	Homo_sapiens_tRNA-Gly-CCC-1-2	76.957	Homo_sapiens_tRNA-Gly-CCC-1-2-tRH-5' 76.957	1	98.425		0	G
blood2.fastq.gz.hq_cs.mapped	Homo_sapiens_tRNA-Gly-CCC-1-2	76.957	Homo_sapiens_tRNA-Gly-CCC-1-2-tRH-5' 76.957	2	98.425		0	C
blood2.fastq.gz.hq_cs.mapped	Homo_sapiens_tRNA-Gly-CCC-1-2	76.957	Homo_sapiens_tRNA-Gly-CCC-1-2-tRH-5' 76.957	3	98.579		0	A
blood2.fastq.gz.hq_cs.mapped	Homo_sapiens_tRNA-Gly-CCC-1-2	76.957	Homo_sapiens_tRNA-Gly-CCC-1-2-tRH-5' 76.957	4	98.579		0	T
blood2.fastq.gz.hq_cs.mapped	Homo_sapiens_tRNA-Gly-CCC-1-2	76.957	Homo_sapiens_tRNA-Gly-CCC-1-2-tRH-5' 76.957	5	98.579		0.00067806	T
blood2.fastq.gz.hq_cs.mapped	Homo_sapiens_tRNA-Gly-CCC-1-2	76.957	Homo_sapiens_tRNA-Gly-CCC-1-2-tRH-5' 76.957	6	98.579		0.00067806	G
blood2.fastq.gz.hq_cs.mapped	Homo_sapiens_tRNA-Gly-CCC-1-2	76.957	Homo_sapiens_tRNA-Gly-CCC-1-2-tRH-5' 76.957	7	98.579		0.014257	G
blood2.fastq.gz.hq_cs.mapped	Homo_sapiens_tRNA-Gly-CCC-1-2	76.957	Homo_sapiens_tRNA-Gly-CCC-1-2-tRH-5' 76.957	8	99.01		0.014257	T
blood2.fastq.gz.hq_cs.mapped	Homo_sapiens_tRNA-Gly-CCC-1-2	76.957	Homo_sapiens_tRNA-Gly-CCC-1-2-tRH-5' 76.957	9	99.01		0	G
blood2.fastq.gz.hq_cs.mapped	Homo_sapiens_tRNA-Gly-CCC-1-2	76.957	Homo_sapiens_tRNA-Gly-CCC-1-2-tRH-5' 76.957	10	99.099		0	G
blood2.fastq.gz.hq_cs.mapped	Homo_sapiens_tRNA-Gly-CCC-1-2	76.957	Homo_sapiens_tRNA-Gly-CCC-1-2-tRH-5' 76.957	11	99.24		0	T
blood2.fastq.gz.hq_cs.mapped	Homo_sapiens_tRNA-Gly-CCC-1-2	76.957	Homo_sapiens_tRNA-Gly-CCC-1-2-tRH-5' 76.957	12	99.461		0	T
blood2.fastq.gz.hq_cs.mapped	Homo_sapiens_tRNA-Gly-CCC-1-2	76.957	Homo_sapiens_tRNA-Gly-CCC-1-2-tRH-5' 76.957	13	99.56		0	C
blood2.fastq.gz.hq_cs.mapped	Homo_sapiens_tRNA-Gly-CCC-1-2	76.957	Homo_sapiens_tRNA-Gly-CCC-1-2-tRH-5' 76.957	14	99.56		0	A
blood2.fastq.gz.hq_cs.mapped	Homo_sapiens_tRNA-Gly-CCC-1-2	76.957	Homo_sapiens_tRNA-Gly-CCC-1-2-tRH-5' 76.957	15	99.658		0	G
blood2.fastq.gz.hq_cs.mapped	Homo_sapiens_tRNA-Gly-CCC-1-2	76.957	Homo_sapiens_tRNA-Gly-CCC-1-2-tRH-5' 76.957	16	100		0	T
blood2.fastq.gz.hq_cs.mapped	Homo_sapiens_tRNA-Gly-CCC-1-2	76.957	Homo_sapiens_tRNA-Gly-CCC-1-2-tRH-5' 76.957	17	100		0	G
blood2.fastq.gz.hq_cs.mapped	Homo_sapiens_tRNA-Gly-CCC-1-2	76.957	Homo_sapiens_tRNA-Gly-CCC-1-2-tRH-5' 76.957	18	99.901		0	G
blood2.fastq.gz.hq_cs.mapped	Homo_sapiens_tRNA-Gly-CCC-1-2	76.957	Homo_sapiens_tRNA-Gly-CCC-1-2-tRH-5' 76.957	19	94.683		0	T
blood2.fastq.gz.hq_cs.mapped	Homo_sapiens_tRNA-Gly-CCC-1-2	76.957	Homo_sapiens_tRNA-Gly-CCC-1-2-tRH-5' 76.957	20	94.683		0	A
blood2.fastq.gz.hq_cs.mapped	Homo_sapiens_tRNA-Gly-CCC-1-2	76.957	Homo_sapiens_tRNA-Gly-CCC-1-2-tRH-5' 76.957	21	94.683		0	G
blood2.fastq.gz.hq_cs.mapped	Homo_sapiens_tRNA-Gly-CCC-1-2	76.957	Homo_sapiens_tRNA-Gly-CCC-1-2-tRH-5' 76.957	22	94.683		0	A
blood2.fastq.gz.hq_cs.mapped	Homo_sapiens_tRNA-Gly-CCC-1-2	76.957	Homo_sapiens_tRNA-Gly-CCC-1-2-tRH-5' 76.957	23	94.683		0	A
blood2.fastq.gz.hq_cs.mapped	Homo_sapiens_tRNA-Gly-CCC-1-2	76.957	Homo_sapiens_tRNA-Gly-CCC-1-2-tRH-5' 76.957	24	94.419		0	T
blood2.fastq.gz.hq_cs.mapped	Homo_sapiens_tRNA-Gly-CCC-1-2	76.957	Homo_sapiens_tRNA-Gly-CCC-1-2-tRH-5' 76.957	25	94.419		0	T
blood2.fastq.gz.hq_cs.mapped	Homo_sapiens_tRNA-Gly-CCC-1-2	76.957	Homo_sapiens_tRNA-Gly-CCC-1-2-tRH-5' 76.957	26	94.419		0	C
blood2.fastq.gz.hq_cs.mapped	Homo_sapiens_tRNA-Gly-CCC-1-2	76.957	Homo_sapiens_tRNA-Gly-CCC-1-2-tRH-5' 76.957	27	92.862		0	T
blood2.fastq.gz.hq_cs.mapped	Homo_sapiens_tRNA-Gly-CCC-1-2	76.957	Homo_sapiens_tRNA-Gly-CCC-1-2-tRH-5' 76.957	28	92.528		0.00110052	C
blood2.fastq.gz.hq_cs.mapped	Homo_sapiens_tRNA-Gly-CCC-1-2	76.957	Homo_sapiens_tRNA-Gly-CCC-1-2-tRH-5' 76.957	29	91.098		0	G
blood2.fastq.gz.hq_cs.mapped	Homo_sapiens_tRNA-Gly-CCC-1-2	76.957	Homo_sapiens_tRNA-Gly-CCC-1-2-tRH-5' 76.957	30	20.525		0.00246374	C
blood2.fastq.gz.hq_cs.mapped	Homo_sapiens_tRNA-Gly-CCC-1-2	76.957	Homo_sapiens_tRNA-Gly-CCC-1-2-tRH-5' 76.957	31	9.526		0	C
blood2.fastq.gz.hq_cs.mapped	Homo_sapiens_tRNA-Gly-CCC-1-2	76.957	Homo_sapiens_tRNA-Gly-CCC-1-2-tRH-5' 76.957	32	4.782		0.00142002	T
blood2.fastq.gz.hq_cs.mapped	Homo_sapiens_tRNA-Gly-CCC-1-2	76.957	Homo_sapiens_tRNA-Gly-CCC-1-2-tRH-5' 76.957	33	0		0	ac
blood2.fastq.gz.hq_cs.mapped	Homo_sapiens_tRNA-Gly-CCC-1-2	76.957	Homo_sapiens_tRNA-Gly-CCC-1-2-tRH-5' 76.957	34	0		0	ac
blood2.fastq.gz.hq_cs.mapped	Homo_sapiens_tRNA-Gly-CCC-1-2	76.957	Homo_sapiens_tRNA-Gly-CCC-1-2-tRH-5' 76.957	35	0		0	ac
blood2.fastq.gz.hq_cs.mapped	Homo_sapiens_tRNA-Gly-CCC-1-2	76.957	Homo_sapiens_tRNA-Gly-CCC-1-2-tRH-5' 76.957	36	0		0	A
blood2.fastq.gz.hq_cs.mapped	Homo_sapiens_tRNA-Gly-CCC-1-2	76.957	Homo_sapiens_tRNA-Gly-CCC-1-2-tRH-5' 76.957	37	0		0	C
blood2.fastq.gz.hq_cs.mapped	Homo_sapiens_tRNA-Gly-CCC-1-2	76.957	Homo_sapiens_tRNA-Gly-CCC-1-2-tRH-5' 76.957	38	0		0	G
blood2.fastq.gz.hq_cs.mapped	Homo_sapiens_tRNA-Gly-CCC-1-2	76.957	Homo_sapiens_tRNA-Gly-CCC-1-2-tRH-5' 76.957	39	0		0	C
blood2.fastq.gz.hq_cs.mapped	Homo_sapiens_tRNA-Gly-CCC-1-2	76.957	Homo_sapiens_tRNA-Gly-CCC-1-2-tRH-5' 76.957	40	0		0	G
blood2.fastq.gz.hq_cs.mapped	Homo_sapiens_tRNA-Gly-CCC-1-2	76.957	Homo_sapiens_tRNA-Gly-CCC-1-2-tRH-5' 76.957	41	0		0	G
blood2.fastq.gz.hq_cs.mapped	Homo_sapiens_tRNA-Gly-CCC-1-2	76.957	Homo_sapiens_tRNA-Gly-CCC-1-2-tRH-5' 76.957	42	0		0	G
blood2.fastq.gz.hq_cs.mapped	Homo_sapiens_tRNA-Gly-CCC-1-2	76.957	Homo_sapiens_tRNA-Gly-CCC-1-2-tRH-5' 76.957	43	0		0	A
blood2.fastq.gz.hq_cs.mapped	Homo_sapiens_tRNA-Gly-CCC-1-2	76.957	Homo_sapiens_tRNA-Gly-CCC-1-2-tRH-5' 76.957	44	0		0	G
blood2.fastq.gz.hq_cs.mapped	Homo_sapiens_tRNA-Gly-CCC-1-2	76.957	Homo_sapiens_tRNA-Gly-CCC-1-2-tRH-5' 76.957	45	0		0	A
blood2.fastq.gz.hq_cs.mapped	Homo_sapiens_tRNA-Gly-CCC-1-2	76.957	Homo_sapiens_tRNA-Gly-CCC-1-2-tRH-5' 76.957	46	0		0	C
blood2.fastq.gz.hq_cs.mapped	Homo_sapiens_tRNA-Gly-CCC-1-2	76.957	Homo_sapiens_tRNA-Gly-CCC-1-2-tRH-5' 76.957	47	0		0	C
blood2.fastq.gz.hq_cs.mapped	Homo_sapiens_tRNA-Gly-CCC-1-2	76.957	Homo_sapiens_tRNA-Gly-CCC-1-2-tRH-5' 76.957	48	0		0	C
blood2.fastq.gz.hq_cs.mapped	Homo_sapiens_tRNA-Gly-CCC-1-2	76.957	Homo_sapiens_tRNA-Gly-CCC-1-2-tRH-5' 76.957	49	0		0	G
blood2.fastq.gz.hq_cs.mapped	Homo_sapiens_tRNA-Gly-CCC-1-2	76.957	Homo_sapiens_tRNA-Gly-CCC-1-2-tRH-5' 76.957	50	0		0	G
blood2.fastq.gz.hq_cs.mapped	Homo_sapiens_tRNA-Gly-CCC-1-2	76.957	Homo_sapiens_tRNA-Gly-CCC-1-2-tRH-5' 76.957	51	0		0	G
blood2.fastq.gz.hq_cs.mapped	Homo_sapiens_tRNA-Gly-CCC-1-2	76.957	Homo_sapiens_tRNA-Gly-CCC-1-2-tRH-5' 76.957	52	0		0	T
blood2.fastq.gz.hq_cs.mapped	Homo_sapiens_tRNA-Gly-CCC-1-2	76.957	Homo_sapiens_tRNA-Gly-CCC-1-2-tRH-5' 76.957	53	0		0	T
blood2.fastq.gz.hq_cs.mapped	Homo_sapiens_tRNA-Gly-CCC-1-2	76.957	Homo_sapiens_tRNA-Gly-CCC-1-2-tRH-5' 76.957	54	0		0	C
blood2.fastq.gz.hq_cs.mapped	Homo_sapiens_tRNA-Gly-CCC-1-2	76.957	Homo_sapiens_tRNA-Gly-CCC-1-2-tRH-5' 76.957	55	0		0	A
blood2.fastq.gz.hq_cs.mapped	Homo_sapiens_tRNA-Gly-CCC-1-2	76.957	Homo_sapiens_tRNA-Gly-CCC-1-2-tRH-5' 76.957	56	0		0	A
blood2.fastq.gz.hq_cs.mapped	Homo_sapiens_tRNA-Gly-CCC-1-2	76.957	Homo_sapiens_tRNA-Gly-CCC-1-2-tRH-5' 76.957	57	0		0	T
blood2.fastq.gz.hq_cs.mapped	Homo_sapiens_tRNA-Gly-CCC-1-2	76.957	Homo_sapiens_tRNA-Gly-CCC-1-2-tRH-5' 76.957	58	0		0	T
blood2.fastq.gz.hq_cs.mapped	Homo_sapiens_tRNA-Gly-CCC-1-2	76.957	Homo_sapiens_tRNA-Gly-CCC-1-2-tRH-5' 76.957	59	0		0	C
blood2.fastq.gz.hq_cs.mapped	Homo_sapiens_tRNA-Gly-CCC-1-2	76.957	Homo_sapiens_tRNA-Gly-CCC-1-2-tRH-5' 76.957	60	0		0	C
blood2.fastq.gz.hq_cs.mapped	Homo_sapiens_tRNA-Gly-CCC-1-2	76.957	Homo_sapiens_tRNA-Gly-CCC-1-2-tRH-5' 76.957	61	0		0	C
blood2.fastq.gz.hq_cs.mapped	Homo_sapiens_tRNA-Gly-CCC-1-2	76.957	Homo_sapiens_tRNA-Gly-CCC-1-2-tRH-5' 76.957	62	0		0	G
blood2.fastq.gz.hq_cs.mapped	Homo_sapiens_tRNA-Gly-CCC-1-2	76.957	Homo_sapiens_tRNA-Gly-CCC-1-2-tRH-5' 76.957	63	0		0	G
blood2.fastq.gz.hq_cs.mapped	Homo_sapiens_tRNA-Gly-CCC-1-2	76.957	Homo_sapiens_tRNA-Gly-CCC-1-2-tRH-5' 76.957	64	0		0	C
blood2.fastq.gz.hq_cs.mapped	Homo_sapiens_tRNA-Gly-CCC-1-2	76.957	Homo_sapiens_tRNA-Gly-CCC-1-2-tRH-5' 76.957	65	0		0	C
blood2.fastq.gz.hq_cs.mapped	Homo_sapiens_tRNA-Gly-CCC-1-2	76.957	Homo_sapiens_tRNA-Gly-CCC-1-2-tRH-5' 76.957	66	0		0	A
blood2.fastq.gz.hq_cs.mapped	Homo_sapiens_tRNA-Gly-CCC-1-2	76.957	Homo_sapiens_tRNA-Gly-CCC-1-2-tRH-5' 76.957	67	0		0	A
blood2.fastq.gz.hq_cs.mapped	Homo_sapiens_tRNA-Gly-CCC-1-2	76.957	Homo_sapiens_tRNA-Gly-CCC-1-2-tRH-5' 76.957	68	0		0	T
blood2.fastq.gz.hq_cs.mapped	Homo_sapiens_tRNA-Gly-CCC-1-2	76.957	Homo_sapiens_tRNA-Gly-CCC-1-2-tRH-5' 76.957	69	0		0	G
blood2.fastq.gz.hq_cs.mapped	Homo_sapiens_tRNA-Gly-CCC-1-2	76.957	Homo_sapiens_tRNA-Gly-CCC-1-2-tRH-5' 76.957	70	0		0	C
blood2.fastq.gz.hq_cs.mapped	Homo_sapiens_tRNA-Gly-CCC-1-2	76.957	Homo_sapiens_tRNA-Gly-CCC-1-2-tRH-5' 76.957	71	0		0	A
blood2.fastq.gz.hq_cs.mapped	Homo_sapiens_tRNA-Gly-CCC-1-2	76.957	Homo_sapiens_tRNA-Gly-CCC-1-2-tRH-5' 76.957	72	0		0	C
blood2.fastq.gz.hq_cs.mapped	Homo_sapiens_tRNA-Gly-CCC-1-2	76.957	Homo_sapiens_tRNA-Gly-CCC-1-2-tRH-5' 76.957	73	0		0	C
blood2.fastq.gz.hq_cs.mapped	Homo_sapiens_tRNA-Gly-CCC-1-2	76.957	Homo_sapiens_tRNA-Gly-CCC-1-2-tRH-5' 76.957	74	0		0	A
blood2.fastq.gz.hq_cs.mapped	Homo_sapiens_tRNA-Gly-CCC-chr1-137	76.957	Homo_sapiens_tRNA-Gly-CCC-chr1-137-tRH-5' 76.957	1	98.425		0	G
blood2.fastq.gz.hq_cs.mapped	Homo_sapiens_tRNA-Gly-CCC-chr1-137	76.957	Homo_sapiens_tRNA-Gly-CCC-chr1-137-tRH-5' 76.957	2	98.425		0	C
blood2.fastq.gz.hq_cs.mapped	Homo_sapiens_tRNA-Gly-CCC-chr1-137	76.957	Homo_sapiens_tRNA-Gly-CCC-chr1-137-tRH-5' 76.957	3	98.579		0	A
blood2.fastq.gz.hq_cs.mapped	Homo_sapiens_tRNA-Gly-CCC-chr1-137	76.957	Homo_sapiens_tRNA-Gly-CCC-chr1-137-tRH-5' 76.957	4	98.579		0	T
blood2.fastq.gz.hq_cs.mapped	Homo_sapiens_tRNA-Gly-CCC-chr1-137	76.957	Homo_sapiens_tRNA-Gly-CCC-chr1-137-tRH-5' 76.957	5	98.579		0.00067806	T
blood2.fastq.gz.hq_cs.mapped	Homo_sapiens_tRNA-Gly-CCC-chr1-137	76.957	Homo_sapiens_tRNA-Gly-CCC-chr1-137-tRH-5' 76.957	6	98.579		0.00067806	G
blood2.fastq.gz.hq_cs.mapped	Homo_sapiens_tRNA-Gly-CCC-chr1-137	76.957	Homo_sapiens_tRNA-Gly-CCC-chr1-137-tRH-5' 76.957	7	98.579		0.014257	G
blood2.fastq.gz.hq_cs.mapped	Homo_sapiens_tRNA-Gly-CCC-chr1-137	76.957	Homo_sapiens_tRNA-Gly-CCC-chr1-137-tRH-5' 76.957	8	99.01		0.014257	T
blood2.fastq.gz.hq_cs.mapped	Homo_sapiens_tRNA-Gly-CCC-chr1-137	76.957	Homo_sapiens_tRNA-Gly-CCC-chr1-137-tRH-5' 76.957	9	99.01		0	G
blood2.fastq.gz.hq_cs.mapped	Homo_sapiens_tRNA-Gly-CCC-chr1-137	76.957	Homo_sapiens_tRNA-Gly-CCC-chr1-137-tRH-5' 76.957	10	99.099		0	G
blood2.fastq.gz.hq_cs.mapped	Homo_sapiens_tRNA-Gly-CCC-chr1-137	76.957	Homo_sapiens_tRNA-Gly-CCC-chr1-137-tRH-5' 76.957	11	99.24		0	T
blood2.fastq.gz.hq_cs.mapped	Homo_sapiens_tRNA-Gly-CCC-chr1-137	76.957	Homo_sapiens_tRNA-Gly-CCC-chr1-137-tRH-5' 76.957	12	99.461		0	T
blood2.fastq.gz.hq_cs.mapped	Homo_sapiens_tRNA-Gly-CCC-chr1-137	76.957	Homo_sapiens_tRNA-Gly-CCC-chr1-137-tRH-5' 76.957	13	99.56		0	C
blood2.fastq.gz.hq_cs.mapped	Homo_sapiens_tRNA-Gly-CCC-chr1-137	76.957	Homo_sapiens_tRNA-Gly-CCC-chr1-137-tRH-5' 76.957	14	99.56		0	A
blood2.fastq.gz.hq_cs.mapped	Homo_sapiens_tRNA-Gly-CCC-chr1-137	76.957	Homo_sapiens_tRNA-Gly-CCC-chr1-137-tRH-5' 76.957	15	99.658		0	G
blood2.fastq.gz.hq_cs.mapped	Homo_sapiens_tRNA-Gly-CCC-chr1-137	76.957	Homo_sapiens_tRNA-Gly-CCC-chr1-137-tRH-5' 76.957	16	100		0	T
blood2.fastq.gz.hq_cs.mapped	Homo_sapiens_tRNA-Gly-CCC-chr1-137	76.957	Homo_sapiens_tRNA-Gly-CCC-chr1-137-tRH-5' 76.957	17	100		0	G
blood2.fastq.gz.hq_cs.mapped	Homo_sapiens_tRNA-Gly-CCC-chr1-137	76.957	Homo_sapiens_tRNA-Gly-CCC-chr1-137-tRH-5' 76.957	18	99.901		0	G
blood2.fastq.gz.hq_cs.mapped	Homo_sapiens_tRNA-Gly-CCC-chr1-137	76.957	Homo_sapiens_tRNA-Gly-CCC-chr1-137-tRH-5' 76.957	19	94.683		0	T
blood2.fastq.gz.hq_cs.mapped	Homo_sapiens_tRNA-Gly-CCC-chr1-137	76.957	Homo_sapiens_tRNA-Gly-CCC-chr1-137-tRH-5' 76.957	20	94.683		0	A
blood2.fastq.gz.hq_cs.mapped	Homo_sapiens_tRNA-Gly-CCC-chr1-137	76.957	Homo_sapiens_tRNA-Gly-CCC-chr1-137-tRH-5' 76.957	21	94.683		0	G
blood2.fastq.gz.hq_cs.mapped	Homo_sapiens_tRNA-Gly-CCC-chr1-137	76.957	Homo_sapiens_tRNA-Gly-CCC-chr1-137-tRH-5' 76.957	22	94.683		0	A
blood2.fastq.gz.hq_cs.mapped	Homo_sapiens_tRNA-Gly-CCC-chr1-137	76.957	Homo_sapiens_tRNA-Gly-CCC-chr1-137-tRH-5' 76.957	23	94.683		0	A
blood2.fastq.gz.hq_cs.mapped	Homo_sapiens_tRNA-Gly-CCC-chr1-137	76.957	Homo_sapiens_tRNA-Gly-CCC-chr1-137-tRH-5' 76.957	24	94.419		0	T
blood2.fastq.gz.hq_cs.mapped	Homo_sapiens_tRNA-Gly-CCC-chr1-137	76.957	Homo_sapiens_tRNA-Gly-CCC-chr1-137-tRH-5' 76.957	25	94.419		0	T
blood2.fastq.gz.hq_cs.mapped	Homo_sapiens_tRNA-Gly-CCC-chr1-137	76.957	Homo_sapiens_tRNA-Gly-CCC-chr1-137-tRH-5' 76.957	26	94.419		0	C
blood2.fastq.gz.hq_cs.mapped	Homo_sapiens_tRNA-Gly-CCC-chr1-137	76.957	Homo_sapiens_tRNA-Gly-CCC-chr1-137-tRH-5' 76.957	27	92.862		0	T
blood2.fastq.gz.hq_cs.mapped	Homo_sapiens_tRNA-Gly-CCC-chr1-137	76.957	Homo_sapiens_tRNA-Gly-CCC-chr1-137-tRH-5' 76.957	28	92.528		0.00110052	C
blood2.fastq.gz.hq_cs.mapped	Homo_sapiens_tRNA-Gly-CCC-chr1-137	76.957	Homo_sapiens_tRNA-Gly-CCC-chr1-137-tRH-5' 76.957	29	91.098		0	G
blood2.fastq.gz.hq_cs.mapped	Homo_sapiens_tRNA-Gly-CCC-chr1-137	76.957	Homo_sapiens_tRNA-Gly-CCC-chr1-137-tRH-5' 76.957	30	20.525		0.00246374	C
blood2.fastq.gz.hq_cs.mapped	Homo_sapiens_tRNA-Gly-CCC-chr1-137	76.957	Homo_sapiens_tRNA-Gly-CCC-chr1-137-tRH-5' 76.957	31	9.526		0	C
blood2.fastq.gz.hq_cs.mapped	Homo_sapiens_tRNA-Gly-CCC-chr1-137	76.957	Homo_sapiens_tRNA-Gly-CCC-chr1-137-tRH-5' 76.957	32	4.782		0.00142002	T
blood2.fastq.gz.hq_cs.mapped	Homo_sapiens_tRNA-Gly-CCC-chr1-137	76.957	Homo_sapiens_tRNA-Gly-CCC-chr1-137-tRH-5' 76.957	33	0		0	ac
blood2.fastq.gz.hq_cs.mapped	Homo_sapiens_tRNA-Gly-CCC-chr1-137	76.957	Homo_sapiens_tRNA-Gly-CCC-chr1-137-tRH-5' 76.957	34	0		0	ac
blood2.fastq.gz.hq_cs.mapped	Homo_sapiens_tRNA-Gly-CCC-chr1-137	76.957	Homo_sapiens_tRNA-Gly-CCC-chr1-137-tRH-5' 76.957	35	0		0	ac
blood2.fastq.gz.hq_cs.mapped	Homo_sapiens_tRNA-Gly-CCC-chr1-137	76.957	Homo_sapiens_tRNA-Gly-CCC-chr1-137-tRH-5' 76.957	36	0		0	A
blood2.fastq.gz.hq_cs.mapped	Homo_sapiens_tRNA-Gly-CCC-chr1-137	76.957	Homo_sapiens_tRNA-Gly-CCC-chr1-137-tRH-5' 76.957	37	0		0	C
blood2.fastq.gz.hq_cs.mapped	Homo_sapiens_tRNA-Gly-CCC-chr1-137	76.957	Homo_sapiens_tRNA-Gly-CCC-chr1-137-tRH-5' 76.957	38	0		0	G
blood2.fastq.gz.hq_cs.mapped	Homo_sapiens_tRNA-Gly-CCC-chr1-137	76.957	Homo_sapiens_tRNA-Gly-CCC-chr1-137-tRH-5' 76.957	39	0		0	C
blood2.fastq.gz.hq_cs.mapped	Homo_sapiens_tRNA-Gly-CCC-chr1-137	76.957	Homo_sapiens_tRNA-Gly-CCC-chr1-137-tRH-5' 76.957	40	0		0	G
blood2.fastq.gz.hq_cs.mapped	Homo_sapiens_tRNA-Gly-CCC-chr1-137	76.957	Homo_sapiens_tRNA-Gly-CCC-chr1-137-tRH-5' 76.957	41	0		0	G
blood2.fastq.gz.hq_cs.mapped	Homo_sapiens_tRNA-Gly-CCC-chr1-137	76.957	Homo_sapiens_tRNA-Gly-CCC-chr1-137-tRH-5' 76.957	42	0		0	G
blood2.fastq.gz.hq_cs.mapped	Homo_sapiens_tRNA-Gly-CCC-chr1-137	76.957	Homo_sapiens_tRNA-Gly-CCC-chr1-137-tRH-5' 76.957	43	0		0	A
blood2.fastq.gz.hq_cs.mapped	Homo_sapiens_tRNA-Gly-CCC-chr1-137	76.957	Homo_sapiens_tRNA-Gly-CCC-chr1-137-tRH-5' 76.957	44	0		0	G
blood2.fastq.gz.hq_cs.mapped	Homo_sapiens_tRNA-Gly-CCC-chr1-137	76.957	Homo_sapiens_tRNA-Gly-CCC-chr1-137-tRH-5' 76.957	45	0		0	A
blood2.fastq.gz.hq_cs.mapped	Homo_sapiens_tRNA-Gly-CCC-chr1-137	76.957	Homo_sapiens_tRNA-Gly-CCC-chr1-137-tRH-5' 76.957	46	0		0	C
blood2.fastq.gz.hq_cs.mapped	Homo_sapiens_tRNA-Gly-CCC-chr1-137	76.957	Homo_sapiens_tRNA-Gly-CCC-chr1-137-tRH-5' 76.957	47	0		0	C
blood2.fastq.gz.hq_cs.mapped	Homo_sapiens_tRNA-Gly-CCC-chr1-137	76.957	Homo_sapiens_tRNA-Gly-CCC-chr1-137-tRH-5' 76.957	48	0		0	C
blood2.fastq.gz.hq_cs.mapped	Homo_sapiens_tRNA-Gly-CCC-chr1-137	76.957	Homo_sapiens_tRNA-Gly-CCC-chr1-137-tRH-5' 76.957	49	0		0	G
blood2.fastq.gz.hq_cs.mapped	Homo_sapiens_tRNA-Gly-CCC-chr1-137	76.957	Homo_sapiens_tRNA-Gly-CCC-chr1-137-tRH-5' 76.957	50	0		0	G
blood2.fastq.gz.hq_cs.mapped	Homo_sapiens_tRNA-Gly-CCC-chr1-137	76.957	Homo_sapiens_tRNA-Gly-CCC-chr1-137-tRH-5' 76.957	51	0		0	G
blood2.fastq.gz.hq_cs.mapped	Homo_sapiens_tRNA-Gly-CCC-chr1-137	76.957	Homo_sapiens_tRNA-Gly-CCC-chr1-137-tRH-5' 76.957	52	0		0	T
blood2.fastq.gz.hq_cs.mapped	Homo_sapiens_tRNA-Gly-CCC-chr1-137	76.957	Homo_sapiens_tRNA-Gly-CCC-chr1-137-tRH-5' 76.957	53	0		0	T
blood2.fastq.gz.hq_cs.mapped	Homo_sapiens_tRNA-Gly-CCC-chr1-137	76.957	Homo_sapiens_tRNA-Gly-CCC-chr1-137-tRH-5' 76.957	54	0		0	C
blood2.fastq.gz.hq_cs.mapped	Homo_sapiens_tRNA-Gly-CCC-chr1-137	76.957	Homo_sapiens_tRNA-Gly-CCC-chr1-137-tRH-5' 76.957	55	0		0	A
blood2.fastq.gz.hq_cs.mapped	Homo_sapiens_tRNA-Gly-CCC-chr1-137	76.957	Homo_sapiens_tRNA-Gly-CCC-chr1-137-tRH-5' 76.957	56	0		0	A
blood2.fastq.gz.hq_cs.mapped	Homo_sapiens_tRNA-Gly-CCC-chr1-137	76.957	Homo_sapiens_tRNA-Gly-CCC-chr1-137-tRH-5' 76.957	57	0		0	T
blood2.fastq.gz.hq_cs.mapped	Homo_sapiens_tRNA-Gly-CCC-chr1-137	76.957	Homo_sapiens_tRNA-Gly-CCC-chr1-137-tRH-5' 76.957	58	0		0	T
blood2.fastq.gz.hq_cs.mapped	Homo_sapiens_tRNA-Gly-CCC-chr1-137	76.957	Homo_sapiens_tRNA-Gly-CCC-chr1-137-tRH-5' 76.957	59	0		0	C
blood2.fastq.gz.hq_cs.mapped	Homo_sapiens_tRNA-Gly-CCC-chr1-137	76.957	Homo_sapiens_tRNA-Gly-CCC-chr1-137-tRH-5' 76.957	60	0		0	C
blood2.fastq.gz.hq_cs.mapped	Homo_sapiens_tRNA-Gly-CCC-chr1-137	76.957	Homo_sapiens_tRNA-Gly-CCC-chr1-137-tRH-5' 76.957	61	0		0	C
blood2.fastq.gz.hq_cs.mapped	Homo_sapiens_tRNA-Gly-CCC-chr1-137	76.957	Homo_sapiens_tRNA-Gly-CCC-chr1-137-tRH-5' 76.957	62	0		0	G
blood2.fastq.gz.hq_cs.mapped	Homo_sapiens_tRNA-Gly-CCC-chr1-137	76.957	Homo_sapiens_tRNA-Gly-CCC-chr1-137-tRH-5' 76.957	63	0		0	G
blood2.fastq.gz.hq_cs.mapped	Homo_sapiens_tRNA-Gly-CCC-chr1-137	76.957	Homo_sapiens_tRNA-Gly-CCC-chr1-137-tRH-5' 76.957	64	0		0	C
blood2.fastq.gz.hq_cs.mapped	Homo_sapiens_tRNA-Gly-CCC-chr1-137	76.957	Homo_sapiens_tRNA-Gly-CCC-chr1-137-tRH-5' 76.957	65	0		0	C
blood2.fastq.gz.hq_cs.mapped	Homo_sapiens_tRNA-Gly-CCC-chr1-137	76.957	Homo_sapiens_tRNA-Gly-CCC-chr1-137-tRH-5' 76.957	66	0		0	A
blood2.fastq.gz.hq_cs.mapped	Homo_sapiens_tRNA-Gly-CCC-chr1-137	76.957	Homo_sapiens_tRNA-Gly-CCC-chr1-137-tRH-5' 76.957	67	0		0	A
blood2.fastq.gz.hq_cs.mapped	Homo_sapiens_tRNA-Gly-CCC-chr1-137	76.957	Homo_sapiens_tRNA-Gly-CCC-chr1-137-tRH-5' 76.957	68	0		0	T
blood2.fastq.gz.hq_cs.mapped	Homo_sapiens_tRNA-Gly-CCC-chr1-137	76.957	Homo_sapiens_tRNA-Gly-CCC-chr1-137-tRH-5' 76.957	69	0		0	G
blood2.fastq.gz.hq_cs.mapped	Homo_sapiens_tRNA-Gly-CCC-chr1-137	76.957	Homo_sapiens_tRNA-Gly-CCC-chr1-137-tRH-5' 76.957	70	0		0	C
blood2.fastq.gz.hq_cs.mapped	Homo_sapiens_tRNA-Gly-CCC-chr1-137	76.957	Homo_sapiens_tRNA-Gly-CCC-chr1-137-tRH-5' 76.957	71	0		0	A
blood2.fastq.gz.hq_cs.mapped	Homo_sapiens_tRNA-Gly-CCC-chr1-137	76.957	Homo_sapiens_tRNA-Gly-CCC-chr1-137-tRH-5' 76.957	72	0		0	C
blood2.fastq.gz.hq_cs.mapped	Homo_sapiens_tRNA-Gly-CCC-chr1-137	76.957	Homo_sapiens_tRNA-Gly-CCC-chr1-137-tRH-5' 76.957	73	0		0	C
blood2.fastq.gz.hq_cs.mapped	Homo_sapiens_tRNA-Gly-CCC-chr1-137	76.957	Homo_sapiens_tRNA-Gly-CCC-chr1-137-tRH-5' 76.957	74	0		0	A
blood2.fastq.gz.hq_cs.mapped	Homo_sapiens_tRNA-Gly-GCC-1-5	3.844	Homo_sapiens_tRNA-Gly-GCC-1-5-tRF-DA 3.844	1	47.075		0	G
blood2.fastq.gz.hq_cs.mapped	Homo_sapiens_tRNA-Gly-GCC-1-5	3.844	Homo_sapiens_tRNA-Gly-GCC-1-5-tRF-DA 3.844	2	47.075		0	C
blood2.fastq.gz.hq_cs.mapped	Homo_sapiens_tRNA-Gly-GCC-1-5	3.844	Homo_sapiens_tRNA-Gly-GCC-1-5-tRF-DA 3.844	3	47.075		0	A
blood2.fastq.gz.hq_cs.mapped	Homo_sapiens_tRNA-Gly-GCC-1-5	3.844	Homo_sapiens_tRNA-Gly-GCC-1-5-tRF-DA 3.844	4	47.075		0	T
blood2.fastq.gz.hq_cs.mapped	Homo_sapiens_tRNA-Gly-GCC-1-5	3.844	Homo_sapiens_tRNA-Gly-GCC-1-5-tRF-DA 3.844	5	47.075		0	G
blood2.fastq.gz.hq_cs.mapped	Homo_sapiens_tRNA-Gly-GCC-1-5	3.844	Homo_sapiens_tRNA-Gly-GCC-1-5-tRF-DA 3.844	6	47.075		0.0119885	G
blood2.fastq.gz.hq_cs.mapped	Homo_sapiens_tRNA-Gly-GCC-1-5	3.844	Homo_sapiens_tRNA-Gly-GCC-1-5-tRF-DA 3.844	7	47.075		0.0119885	G
blood2.fastq.gz.hq_cs.mapped	Homo_sapiens_tRNA-Gly-GCC-1-5	3.844	Homo_sapiens_tRNA-Gly-GCC-1-5-tRF-DA 3.844	8	54.708		0.0119885	T
blood2.fastq.gz.hq_cs.mapped	Homo_sapiens_tRNA-Gly-GCC-1-5	3.844	Homo_sapiens_tRNA-Gly-GCC-1-5-tRF-DA 3.844	9	54.708		0	G
blood2.fastq.gz.hq_cs.mapped	Homo_sapiens_tRNA-Gly-GCC-1-5	3.844	Homo_sapiens_tRNA-Gly-GCC-1-5-tRF-DA 3.844	10	56.277		0	G
blood2.fastq.gz.hq_cs.mapped	Homo_sapiens_tRNA-Gly-GCC-1-5	3.844	Homo_sapiens_tRNA-Gly-GCC-1-5-tRF-DA 3.844	11	58.775		0	T
blood2.fastq.gz.hq_cs.mapped	Homo_sapiens_tRNA-Gly-GCC-1-5	3.844	Homo_sapiens_tRNA-Gly-GCC-1-5-tRF-DA 3.844	12	62.679		0	T
blood2.fastq.gz.hq_cs.mapped	Homo_sapiens_tRNA-Gly-GCC-1-5	3.844	Homo_sapiens_tRNA-Gly-GCC-1-5-tRF-DA 3.844	13	64.424		0	C
blood2.fastq.gz.hq_cs.mapped	Homo_sapiens_tRNA-Gly-GCC-1-5	3.844	Homo_sapiens_tRNA-Gly-GCC-1-5-tRF-DA 3.844	14	64.424		0	A
blood2.fastq.gz.hq_cs.mapped	Homo_sapiens_tRNA-Gly-GCC-1-5	3.844	Homo_sapiens_tRNA-Gly-GCC-1-5-tRF-DA 3.844	15	66.156		0	G
blood2.fastq.gz.hq_cs.mapped	Homo_sapiens_tRNA-Gly-GCC-1-5	3.844	Homo_sapiens_tRNA-Gly-GCC-1-5-tRF-DA 3.844	16	81.245		0	T
blood2.fastq.gz.hq_cs.mapped	Homo_sapiens_tRNA-Gly-GCC-1-5	3.844	Homo_sapiens_tRNA-Gly-GCC-1-5-tRF-DA 3.844	17	81.245		0	G
blood2.fastq.gz.hq_cs.mapped	Homo_sapiens_tRNA-Gly-GCC-1-5	3.844	Homo_sapiens_tRNA-Gly-GCC-1-5-tRF-DA 3.844	18	81.245		0	G
blood2.fastq.gz.hq_cs.mapped	Homo_sapiens_tRNA-Gly-GCC-1-5	3.844	Homo_sapiens_tRNA-Gly-GCC-1-5-tRF-DA 3.844	19	85.626		0	T
blood2.fastq.gz.hq_cs.mapped	Homo_sapiens_tRNA-Gly-GCC-1-5	3.844	Homo_sapiens_tRNA-Gly-GCC-1-5-tRF-DA 3.844	20	85.626		0	A
blood2.fastq.gz.hq_cs.mapped	Homo_sapiens_tRNA-Gly-GCC-1-5	3.844	Homo_sapiens_tRNA-Gly-GCC-1-5-tRF-DA 3.844	21	85.626		0	G
blood2.fastq.gz.hq_cs.mapped	Homo_sapiens_tRNA-Gly-GCC-1-5	3.844	Homo_sapiens_tRNA-Gly-GCC-1-5-tRF-DA 3.844	22	88.325		0	A
blood2.fastq.gz.hq_cs.mapped	Homo_sapiens_tRNA-Gly-GCC-1-5	3.844	Homo_sapiens_tRNA-Gly-GCC-1-5-tRF-DA 3.844	23	88.325		0	A
blood2.fastq.gz.hq_cs.mapped	Homo_sapiens_tRNA-Gly-GCC-1-5	3.844	Homo_sapiens_tRNA-Gly-GCC-1-5-tRF-DA 3.844	24	88.325		0	T
blood2.fastq.gz.hq_cs.mapped	Homo_sapiens_tRNA-Gly-GCC-1-5	3.844	Homo_sapiens_tRNA-Gly-GCC-1-5-tRF-DA 3.844	25	88.325		0	T
blood2.fastq.gz.hq_cs.mapped	Homo_sapiens_tRNA-Gly-GCC-1-5	3.844	Homo_sapiens_tRNA-Gly-GCC-1-5-tRF-DA 3.844	26	88.325		0	C
blood2.fastq.gz.hq_cs.mapped	Homo_sapiens_tRNA-Gly-GCC-1-5	3.844	Homo_sapiens_tRNA-Gly-GCC-1-5-tRF-DA 3.844	27	88.325		0	T
blood2.fastq.gz.hq_cs.mapped	Homo_sapiens_tRNA-Gly-GCC-1-5	3.844	Homo_sapiens_tRNA-Gly-GCC-1-5-tRF-DA 3.844	28	85.928		0.0194577	C
blood2.fastq.gz.hq_cs.mapped	Homo_sapiens_tRNA-Gly-GCC-1-5	3.844	Homo_sapiens_tRNA-Gly-GCC-1-5-tRF-DA 3.844	29	85.928		0	G
blood2.fastq.gz.hq_cs.mapped	Homo_sapiens_tRNA-Gly-GCC-1-5	3.844	Homo_sapiens_tRNA-Gly-GCC-1-5-tRF-DA 3.844	30	50.377		0.0194577	C
blood2.fastq.gz.hq_cs.mapped	Homo_sapiens_tRNA-Gly-GCC-1-5	3.844	Homo_sapiens_tRNA-Gly-GCC-1-5-tRF-DA 3.844	31	29.89		0	C
blood2.fastq.gz.hq_cs.mapped	Homo_sapiens_tRNA-Gly-GCC-1-5	3.844	Homo_sapiens_tRNA-Gly-GCC-1-5-tRF-DA 3.844	32	24.68		0	T
blood2.fastq.gz.hq_cs.mapped	Homo_sapiens_tRNA-Gly-GCC-1-5	3.844	Homo_sapiens_tRNA-Gly-GCC-1-5-tRF-DA 3.844	33	18.127		0	ac
blood2.fastq.gz.hq_cs.mapped	Homo_sapiens_tRNA-Gly-GCC-1-5	3.844	Homo_sapiens_tRNA-Gly-GCC-1-5-tRF-DA 3.844	34	18.127		0	ac
blood2.fastq.gz.hq_cs.mapped	Homo_sapiens_tRNA-Gly-GCC-1-5	3.844	Homo_sapiens_tRNA-Gly-GCC-1-5-tRF-DA 3.844	35	18.127		0	ac
blood2.fastq.gz.hq_cs.mapped	Homo_sapiens_tRNA-Gly-GCC-1-5	3.844	Homo_sapiens_tRNA-Gly-GCC-1-5-tRF-DA 3.844	36	18.127		0	A
blood2.fastq.gz.hq_cs.mapped	Homo_sapiens_tRNA-Gly-GCC-1-5	3.844	Homo_sapiens_tRNA-Gly-GCC-1-5-tRF-DA 3.844	37	18.127		0	C
blood2.fastq.gz.hq_cs.mapped	Homo_sapiens_tRNA-Gly-GCC-1-5	3.844	Homo_sapiens_tRNA-Gly-GCC-1-5-tRF-DA 3.844	38	18.127		0	G
blood2.fastq.gz.hq_cs.mapped	Homo_sapiens_tRNA-Gly-GCC-1-5	3.844	Homo_sapiens_tRNA-Gly-GCC-1-5-tRF-DA 3.844	39	14.286		0	C
blood2.fastq.gz.hq_cs.mapped	Homo_sapiens_tRNA-Gly-GCC-1-5	3.844	Homo_sapiens_tRNA-Gly-GCC-1-5-tRF-DA 3.844	40	11.737		0	G
blood2.fastq.gz.hq_cs.mapped	Homo_sapiens_tRNA-Gly-GCC-1-5	3.844	Homo_sapiens_tRNA-Gly-GCC-1-5-tRF-DA 3.844	41	11.737		0	G
blood2.fastq.gz.hq_cs.mapped	Homo_sapiens_tRNA-Gly-GCC-1-5	3.844	Homo_sapiens_tRNA-Gly-GCC-1-5-tRF-DA 3.844	42	11.737		0	G
blood2.fastq.gz.hq_cs.mapped	Homo_sapiens_tRNA-Gly-GCC-1-5	3.844	Homo_sapiens_tRNA-Gly-GCC-1-5-tRF-DA 3.844	43	11.737		0	A
blood2.fastq.gz.hq_cs.mapped	Homo_sapiens_tRNA-Gly-GCC-1-5	3.844	Homo_sapiens_tRNA-Gly-GCC-1-5-tRF-DA 3.844	44	11.737		0	G
blood2.fastq.gz.hq_cs.mapped	Homo_sapiens_tRNA-Gly-GCC-1-5	3.844	Homo_sapiens_tRNA-Gly-GCC-1-5-tRF-DA 3.844	45	11.737		0	G
blood2.fastq.gz.hq_cs.mapped	Homo_sapiens_tRNA-Gly-GCC-1-5	3.844	Homo_sapiens_tRNA-Gly-GCC-1-5-tRF-DA 3.844	46	11.737		0	C
blood2.fastq.gz.hq_cs.mapped	Homo_sapiens_tRNA-Gly-GCC-1-5	3.844	Homo_sapiens_tRNA-Gly-GCC-1-5-tRF-DA 3.844	47	11.737		0	C
blood2.fastq.gz.hq_cs.mapped	Homo_sapiens_tRNA-Gly-GCC-1-5	3.844	Homo_sapiens_tRNA-Gly-GCC-1-5-tRF-DA 3.844	48	11.737		0	C
blood2.fastq.gz.hq_cs.mapped	Homo_sapiens_tRNA-Gly-GCC-1-5	3.844	Homo_sapiens_tRNA-Gly-GCC-1-5-tRF-DA 3.844	49	11.737		0	G
blood2.fastq.gz.hq_cs.mapped	Homo_sapiens_tRNA-Gly-GCC-1-5	3.844	Homo_sapiens_tRNA-Gly-GCC-1-5-tRF-DA 3.844	50	11.737		0	G
blood2.fastq.gz.hq_cs.mapped	Homo_sapiens_tRNA-Gly-GCC-1-5	3.844	Homo_sapiens_tRNA-Gly-GCC-1-5-tRF-DA 3.844	51	9.038		0	G
blood2.fastq.gz.hq_cs.mapped	Homo_sapiens_tRNA-Gly-GCC-1-5	3.844	Homo_sapiens_tRNA-Gly-GCC-1-5-tRF-DA 3.844	52	9.038		0	T
blood2.fastq.gz.hq_cs.mapped	Homo_sapiens_tRNA-Gly-GCC-1-5	3.844	Homo_sapiens_tRNA-Gly-GCC-1-5-tRF-DA 3.844	53	9.666		0	T
blood2.fastq.gz.hq_cs.mapped	Homo_sapiens_tRNA-Gly-GCC-1-5	3.844	Homo_sapiens_tRNA-Gly-GCC-1-5-tRF-DA 3.844	54	9.666		0	C
blood2.fastq.gz.hq_cs.mapped	Homo_sapiens_tRNA-Gly-GCC-1-5	3.844	Homo_sapiens_tRNA-Gly-GCC-1-5-tRF-DA 3.844	55	9.666		0	G
blood2.fastq.gz.hq_cs.mapped	Homo_sapiens_tRNA-Gly-GCC-1-5	3.844	Homo_sapiens_tRNA-Gly-GCC-1-5-tRF-DA 3.844	56	9.666		0	A
blood2.fastq.gz.hq_cs.mapped	Homo_sapiens_tRNA-Gly-GCC-1-5	3.844	Homo_sapiens_tRNA-Gly-GCC-1-5-tRF-DA 3.844	57	9.666	oneMismatch	0.0558624	T
blood2.fastq.gz.hq_cs.mapped	Homo_sapiens_tRNA-Gly-GCC-1-5	3.844	Homo_sapiens_tRNA-Gly-GCC-1-5-tRF-DA 3.844	58	9.666		0	T
blood2.fastq.gz.hq_cs.mapped	Homo_sapiens_tRNA-Gly-GCC-1-5	3.844	Homo_sapiens_tRNA-Gly-GCC-1-5-tRF-DA 3.844	59	9.666		0	C
blood2.fastq.gz.hq_cs.mapped	Homo_sapiens_tRNA-Gly-GCC-1-5	3.844	Homo_sapiens_tRNA-Gly-GCC-1-5-tRF-DA 3.844	60	9.666		0	C
blood2.fastq.gz.hq_cs.mapped	Homo_sapiens_tRNA-Gly-GCC-1-5	3.844	Homo_sapiens_tRNA-Gly-GCC-1-5-tRF-DA 3.844	61	9.666		0	C
blood2.fastq.gz.hq_cs.mapped	Homo_sapiens_tRNA-Gly-GCC-1-5	3.844	Homo_sapiens_tRNA-Gly-GCC-1-5-tRF-DA 3.844	62	9.666		0	G
blood2.fastq.gz.hq_cs.mapped	Homo_sapiens_tRNA-Gly-GCC-1-5	3.844	Homo_sapiens_tRNA-Gly-GCC-1-5-tRF-DA 3.844	63	9.666		0	G
blood2.fastq.gz.hq_cs.mapped	Homo_sapiens_tRNA-Gly-GCC-1-5	3.844	Homo_sapiens_tRNA-Gly-GCC-1-5-tRF-DA 3.844	64	9.666		0	C
blood2.fastq.gz.hq_cs.mapped	Homo_sapiens_tRNA-Gly-GCC-1-5	3.844	Homo_sapiens_tRNA-Gly-GCC-1-5-tRF-DA 3.844	65	9.666		0	C
blood2.fastq.gz.hq_cs.mapped	Homo_sapiens_tRNA-Gly-GCC-1-5	3.844	Homo_sapiens_tRNA-Gly-GCC-1-5-tRF-DA 3.844	66	9.666		0	C
blood2.fastq.gz.hq_cs.mapped	Homo_sapiens_tRNA-Gly-GCC-1-5	3.844	Homo_sapiens_tRNA-Gly-GCC-1-5-tRF-DA 3.844	67	9.666		0	A
blood2.fastq.gz.hq_cs.mapped	Homo_sapiens_tRNA-Gly-GCC-1-5	3.844	Homo_sapiens_tRNA-Gly-GCC-1-5-tRF-DA 3.844	68	9.666		0	T
blood2.fastq.gz.hq_cs.mapped	Homo_sapiens_tRNA-Gly-GCC-1-5	3.844	Homo_sapiens_tRNA-Gly-GCC-1-5-tRF-DA 3.844	69	9.666		0	G
blood2.fastq.gz.hq_cs.mapped	Homo_sapiens_tRNA-Gly-GCC-1-5	3.844	Homo_sapiens_tRNA-Gly-GCC-1-5-tRF-DA 3.844	70	9.666		0	C
blood2.fastq.gz.hq_cs.mapped	Homo_sapiens_tRNA-Gly-GCC-1-5	3.844	Homo_sapiens_tRNA-Gly-GCC-1-5-tRF-DA 3.844	71	9.666		0	A
blood2.fastq.gz.hq_cs.mapped	Homo_sapiens_tRNA-Gly-GCC-1-5	3.844	Homo_sapiens_tRNA-Gly-GCC-1-5-tRF-DA 3.844	72	9.666		0	C
blood2.fastq.gz.hq_cs.mapped	Homo_sapiens_tRNA-Gly-GCC-1-5	3.844	Homo_sapiens_tRNA-Gly-GCC-1-5-tRF-DA 3.844	73	9.666		0	C
blood2.fastq.gz.hq_cs.mapped	Homo_sapiens_tRNA-Gly-GCC-1-5	3.844	Homo_sapiens_tRNA-Gly-GCC-1-5-tRF-DA 3.844	74	9.666		0	A
blood2.fastq.gz.hq_cs.mapped	Homo_sapiens_tRNA-Gly-GCC-1-2	3.844	Homo_sapiens_tRNA-Gly-GCC-1-2-tRF-DA 3.844	1	47.075		0	G
blood2.fastq.gz.hq_cs.mapped	Homo_sapiens_tRNA-Gly-GCC-1-2	3.844	Homo_sapiens_tRNA-Gly-GCC-1-2-tRF-DA 3.844	2	47.075		0	C
blood2.fastq.gz.hq_cs.mapped	Homo_sapiens_tRNA-Gly-GCC-1-2	3.844	Homo_sapiens_tRNA-Gly-GCC-1-2-tRF-DA 3.844	3	47.075		0	A
blood2.fastq.gz.hq_cs.mapped	Homo_sapiens_tRNA-Gly-GCC-1-2	3.844	Homo_sapiens_tRNA-Gly-GCC-1-2-tRF-DA 3.844	4	47.075		0	T
blood2.fastq.gz.hq_cs.mapped	Homo_sapiens_tRNA-Gly-GCC-1-2	3.844	Homo_sapiens_tRNA-Gly-GCC-1-2-tRF-DA 3.844	5	47.075		0	G
blood2.fastq.gz.hq_cs.mapped	Homo_sapiens_tRNA-Gly-GCC-1-2	3.844	Homo_sapiens_tRNA-Gly-GCC-1-2-tRF-DA 3.844	6	47.075		0.0119885	G
blood2.fastq.gz.hq_cs.mapped	Homo_sapiens_tRNA-Gly-GCC-1-2	3.844	Homo_sapiens_tRNA-Gly-GCC-1-2-tRF-DA 3.844	7	47.075		0.0119885	G
blood2.fastq.gz.hq_cs.mapped	Homo_sapiens_tRNA-Gly-GCC-1-2	3.844	Homo_sapiens_tRNA-Gly-GCC-1-2-tRF-DA 3.844	8	54.708		0.0119885	T
blood2.fastq.gz.hq_cs.mapped	Homo_sapiens_tRNA-Gly-GCC-1-2	3.844	Homo_sapiens_tRNA-Gly-GCC-1-2-tRF-DA 3.844	9	54.708		0	G
blood2.fastq.gz.hq_cs.mapped	Homo_sapiens_tRNA-Gly-GCC-1-2	3.844	Homo_sapiens_tRNA-Gly-GCC-1-2-tRF-DA 3.844	10	56.277		0	G
blood2.fastq.gz.hq_cs.mapped	Homo_sapiens_tRNA-Gly-GCC-1-2	3.844	Homo_sapiens_tRNA-Gly-GCC-1-2-tRF-DA 3.844	11	58.775		0	T
blood2.fastq.gz.hq_cs.mapped	Homo_sapiens_tRNA-Gly-GCC-1-2	3.844	Homo_sapiens_tRNA-Gly-GCC-1-2-tRF-DA 3.844	12	62.679		0	T
blood2.fastq.gz.hq_cs.mapped	Homo_sapiens_tRNA-Gly-GCC-1-2	3.844	Homo_sapiens_tRNA-Gly-GCC-1-2-tRF-DA 3.844	13	64.424		0	C
blood2.fastq.gz.hq_cs.mapped	Homo_sapiens_tRNA-Gly-GCC-1-2	3.844	Homo_sapiens_tRNA-Gly-GCC-1-2-tRF-DA 3.844	14	64.424		0	A
blood2.fastq.gz.hq_cs.mapped	Homo_sapiens_tRNA-Gly-GCC-1-2	3.844	Homo_sapiens_tRNA-Gly-GCC-1-2-tRF-DA 3.844	15	66.156		0	G
blood2.fastq.gz.hq_cs.mapped	Homo_sapiens_tRNA-Gly-GCC-1-2	3.844	Homo_sapiens_tRNA-Gly-GCC-1-2-tRF-DA 3.844	16	81.245		0	T
blood2.fastq.gz.hq_cs.mapped	Homo_sapiens_tRNA-Gly-GCC-1-2	3.844	Homo_sapiens_tRNA-Gly-GCC-1-2-tRF-DA 3.844	17	81.245		0	G
blood2.fastq.gz.hq_cs.mapped	Homo_sapiens_tRNA-Gly-GCC-1-2	3.844	Homo_sapiens_tRNA-Gly-GCC-1-2-tRF-DA 3.844	18	81.245		0	G
blood2.fastq.gz.hq_cs.mapped	Homo_sapiens_tRNA-Gly-GCC-1-2	3.844	Homo_sapiens_tRNA-Gly-GCC-1-2-tRF-DA 3.844	19	85.626		0	T
blood2.fastq.gz.hq_cs.mapped	Homo_sapiens_tRNA-Gly-GCC-1-2	3.844	Homo_sapiens_tRNA-Gly-GCC-1-2-tRF-DA 3.844	20	85.626		0	A
blood2.fastq.gz.hq_cs.mapped	Homo_sapiens_tRNA-Gly-GCC-1-2	3.844	Homo_sapiens_tRNA-Gly-GCC-1-2-tRF-DA 3.844	21	85.626		0	G
blood2.fastq.gz.hq_cs.mapped	Homo_sapiens_tRNA-Gly-GCC-1-2	3.844	Homo_sapiens_tRNA-Gly-GCC-1-2-tRF-DA 3.844	22	88.325		0	A
blood2.fastq.gz.hq_cs.mapped	Homo_sapiens_tRNA-Gly-GCC-1-2	3.844	Homo_sapiens_tRNA-Gly-GCC-1-2-tRF-DA 3.844	23	88.325		0	A
blood2.fastq.gz.hq_cs.mapped	Homo_sapiens_tRNA-Gly-GCC-1-2	3.844	Homo_sapiens_tRNA-Gly-GCC-1-2-tRF-DA 3.844	24	88.325		0	T
blood2.fastq.gz.hq_cs.mapped	Homo_sapiens_tRNA-Gly-GCC-1-2	3.844	Homo_sapiens_tRNA-Gly-GCC-1-2-tRF-DA 3.844	25	88.325		0	T
blood2.fastq.gz.hq_cs.mapped	Homo_sapiens_tRNA-Gly-GCC-1-2	3.844	Homo_sapiens_tRNA-Gly-GCC-1-2-tRF-DA 3.844	26	88.325		0	C
blood2.fastq.gz.hq_cs.mapped	Homo_sapiens_tRNA-Gly-GCC-1-2	3.844	Homo_sapiens_tRNA-Gly-GCC-1-2-tRF-DA 3.844	27	88.325		0	T
blood2.fastq.gz.hq_cs.mapped	Homo_sapiens_tRNA-Gly-GCC-1-2	3.844	Homo_sapiens_tRNA-Gly-GCC-1-2-tRF-DA 3.844	28	85.928		0.0194577	C
blood2.fastq.gz.hq_cs.mapped	Homo_sapiens_tRNA-Gly-GCC-1-2	3.844	Homo_sapiens_tRNA-Gly-GCC-1-2-tRF-DA 3.844	29	85.928		0	G
blood2.fastq.gz.hq_cs.mapped	Homo_sapiens_tRNA-Gly-GCC-1-2	3.844	Homo_sapiens_tRNA-Gly-GCC-1-2-tRF-DA 3.844	30	50.377		0.0194577	C
blood2.fastq.gz.hq_cs.mapped	Homo_sapiens_tRNA-Gly-GCC-1-2	3.844	Homo_sapiens_tRNA-Gly-GCC-1-2-tRF-DA 3.844	31	29.89		0	C
blood2.fastq.gz.hq_cs.mapped	Homo_sapiens_tRNA-Gly-GCC-1-2	3.844	Homo_sapiens_tRNA-Gly-GCC-1-2-tRF-DA 3.844	32	24.68		0	T
blood2.fastq.gz.hq_cs.mapped	Homo_sapiens_tRNA-Gly-GCC-1-2	3.844	Homo_sapiens_tRNA-Gly-GCC-1-2-tRF-DA 3.844	33	18.127		0	ac
blood2.fastq.gz.hq_cs.mapped	Homo_sapiens_tRNA-Gly-GCC-1-2	3.844	Homo_sapiens_tRNA-Gly-GCC-1-2-tRF-DA 3.844	34	18.127		0	ac
blood2.fastq.gz.hq_cs.mapped	Homo_sapiens_tRNA-Gly-GCC-1-2	3.844	Homo_sapiens_tRNA-Gly-GCC-1-2-tRF-DA 3.844	35	18.127		0	ac
blood2.fastq.gz.hq_cs.mapped	Homo_sapiens_tRNA-Gly-GCC-1-2	3.844	Homo_sapiens_tRNA-Gly-GCC-1-2-tRF-DA 3.844	36	18.127		0	A
blood2.fastq.gz.hq_cs.mapped	Homo_sapiens_tRNA-Gly-GCC-1-2	3.844	Homo_sapiens_tRNA-Gly-GCC-1-2-tRF-DA 3.844	37	18.127		0	C
blood2.fastq.gz.hq_cs.mapped	Homo_sapiens_tRNA-Gly-GCC-1-2	3.844	Homo_sapiens_tRNA-Gly-GCC-1-2-tRF-DA 3.844	38	18.127		0	G
blood2.fastq.gz.hq_cs.mapped	Homo_sapiens_tRNA-Gly-GCC-1-2	3.844	Homo_sapiens_tRNA-Gly-GCC-1-2-tRF-DA 3.844	39	14.286		0	C
blood2.fastq.gz.hq_cs.mapped	Homo_sapiens_tRNA-Gly-GCC-1-2	3.844	Homo_sapiens_tRNA-Gly-GCC-1-2-tRF-DA 3.844	40	11.737		0	G
blood2.fastq.gz.hq_cs.mapped	Homo_sapiens_tRNA-Gly-GCC-1-2	3.844	Homo_sapiens_tRNA-Gly-GCC-1-2-tRF-DA 3.844	41	11.737		0	G
blood2.fastq.gz.hq_cs.mapped	Homo_sapiens_tRNA-Gly-GCC-1-2	3.844	Homo_sapiens_tRNA-Gly-GCC-1-2-tRF-DA 3.844	42	11.737		0	G
blood2.fastq.gz.hq_cs.mapped	Homo_sapiens_tRNA-Gly-GCC-1-2	3.844	Homo_sapiens_tRNA-Gly-GCC-1-2-tRF-DA 3.844	43	11.737		0	A
blood2.fastq.gz.hq_cs.mapped	Homo_sapiens_tRNA-Gly-GCC-1-2	3.844	Homo_sapiens_tRNA-Gly-GCC-1-2-tRF-DA 3.844	44	11.737		0	G
blood2.fastq.gz.hq_cs.mapped	Homo_sapiens_tRNA-Gly-GCC-1-2	3.844	Homo_sapiens_tRNA-Gly-GCC-1-2-tRF-DA 3.844	45	11.737		0	G
blood2.fastq.gz.hq_cs.mapped	Homo_sapiens_tRNA-Gly-GCC-1-2	3.844	Homo_sapiens_tRNA-Gly-GCC-1-2-tRF-DA 3.844	46	11.737		0	C
blood2.fastq.gz.hq_cs.mapped	Homo_sapiens_tRNA-Gly-GCC-1-2	3.844	Homo_sapiens_tRNA-Gly-GCC-1-2-tRF-DA 3.844	47	11.737		0	C
blood2.fastq.gz.hq_cs.mapped	Homo_sapiens_tRNA-Gly-GCC-1-2	3.844	Homo_sapiens_tRNA-Gly-GCC-1-2-tRF-DA 3.844	48	11.737		0	C
blood2.fastq.gz.hq_cs.mapped	Homo_sapiens_tRNA-Gly-GCC-1-2	3.844	Homo_sapiens_tRNA-Gly-GCC-1-2-tRF-DA 3.844	49	11.737		0	G
blood2.fastq.gz.hq_cs.mapped	Homo_sapiens_tRNA-Gly-GCC-1-2	3.844	Homo_sapiens_tRNA-Gly-GCC-1-2-tRF-DA 3.844	50	11.737		0	G
blood2.fastq.gz.hq_cs.mapped	Homo_sapiens_tRNA-Gly-GCC-1-2	3.844	Homo_sapiens_tRNA-Gly-GCC-1-2-tRF-DA 3.844	51	9.038		0	G
blood2.fastq.gz.hq_cs.mapped	Homo_sapiens_tRNA-Gly-GCC-1-2	3.844	Homo_sapiens_tRNA-Gly-GCC-1-2-tRF-DA 3.844	52	9.038		0	T
blood2.fastq.gz.hq_cs.mapped	Homo_sapiens_tRNA-Gly-GCC-1-2	3.844	Homo_sapiens_tRNA-Gly-GCC-1-2-tRF-DA 3.844	53	9.666		0	T
blood2.fastq.gz.hq_cs.mapped	Homo_sapiens_tRNA-Gly-GCC-1-2	3.844	Homo_sapiens_tRNA-Gly-GCC-1-2-tRF-DA 3.844	54	9.666		0	C
blood2.fastq.gz.hq_cs.mapped	Homo_sapiens_tRNA-Gly-GCC-1-2	3.844	Homo_sapiens_tRNA-Gly-GCC-1-2-tRF-DA 3.844	55	9.666		0	G
blood2.fastq.gz.hq_cs.mapped	Homo_sapiens_tRNA-Gly-GCC-1-2	3.844	Homo_sapiens_tRNA-Gly-GCC-1-2-tRF-DA 3.844	56	9.666		0	A
blood2.fastq.gz.hq_cs.mapped	Homo_sapiens_tRNA-Gly-GCC-1-2	3.844	Homo_sapiens_tRNA-Gly-GCC-1-2-tRF-DA 3.844	57	9.666	oneMismatch	0.0558624	T
blood2.fastq.gz.hq_cs.mapped	Homo_sapiens_tRNA-Gly-GCC-1-2	3.844	Homo_sapiens_tRNA-Gly-GCC-1-2-tRF-DA 3.844	58	9.666		0	T
blood2.fastq.gz.hq_cs.mapped	Homo_sapiens_tRNA-Gly-GCC-1-2	3.844	Homo_sapiens_tRNA-Gly-GCC-1-2-tRF-DA 3.844	59	9.666		0	C
blood2.fastq.gz.hq_cs.mapped	Homo_sapiens_tRNA-Gly-GCC-1-2	3.844	Homo_sapiens_tRNA-Gly-GCC-1-2-tRF-DA 3.844	60	9.666		0	C
blood2.fastq.gz.hq_cs.mapped	Homo_sapiens_tRNA-Gly-GCC-1-2	3.844	Homo_sapiens_tRNA-Gly-GCC-1-2-tRF-DA 3.844	61	9.666		0	C
blood2.fastq.gz.hq_cs.mapped	Homo_sapiens_tRNA-Gly-GCC-1-2	3.844	Homo_sapiens_tRNA-Gly-GCC-1-2-tRF-DA 3.844	62	9.666		0	G
blood2.fastq.gz.hq_cs.mapped	Homo_sapiens_tRNA-Gly-GCC-1-2	3.844	Homo_sapiens_tRNA-Gly-GCC-1-2-tRF-DA 3.844	63	9.666		0	G
blood2.fastq.gz.hq_cs.mapped	Homo_sapiens_tRNA-Gly-GCC-1-2	3.844	Homo_sapiens_tRNA-Gly-GCC-1-2-tRF-DA 3.844	64	9.666		0	C
blood2.fastq.gz.hq_cs.mapped	Homo_sapiens_tRNA-Gly-GCC-1-2	3.844	Homo_sapiens_tRNA-Gly-GCC-1-2-tRF-DA 3.844	65	9.666		0	C
blood2.fastq.gz.hq_cs.mapped	Homo_sapiens_tRNA-Gly-GCC-1-2	3.844	Homo_sapiens_tRNA-Gly-GCC-1-2-tRF-DA 3.844	66	9.666		0	C
blood2.fastq.gz.hq_cs.mapped	Homo_sapiens_tRNA-Gly-GCC-1-2	3.844	Homo_sapiens_tRNA-Gly-GCC-1-2-tRF-DA 3.844	67	9.666		0	A
blood2.fastq.gz.hq_cs.mapped	Homo_sapiens_tRNA-Gly-GCC-1-2	3.844	Homo_sapiens_tRNA-Gly-GCC-1-2-tRF-DA 3.844	68	9.666		0	T
blood2.fastq.gz.hq_cs.mapped	Homo_sapiens_tRNA-Gly-GCC-1-2	3.844	Homo_sapiens_tRNA-Gly-GCC-1-2-tRF-DA 3.844	69	9.666		0	G
blood2.fastq.gz.hq_cs.mapped	Homo_sapiens_tRNA-Gly-GCC-1-2	3.844	Homo_sapiens_tRNA-Gly-GCC-1-2-tRF-DA 3.844	70	9.666		0	C
blood2.fastq.gz.hq_cs.mapped	Homo_sapiens_tRNA-Gly-GCC-1-2	3.844	Homo_sapiens_tRNA-Gly-GCC-1-2-tRF-DA 3.844	71	9.666		0	A
blood2.fastq.gz.hq_cs.mapped	Homo_sapiens_tRNA-Gly-GCC-1-2	3.844	Homo_sapiens_tRNA-Gly-GCC-1-2-tRF-DA 3.844	72	9.666		0	C
blood2.fastq.gz.hq_cs.mapped	Homo_sapiens_tRNA-Gly-GCC-1-2	3.844	Homo_sapiens_tRNA-Gly-GCC-1-2-tRF-DA 3.844	73	9.666		0	C
blood2.fastq.gz.hq_cs.mapped	Homo_sapiens_tRNA-Gly-GCC-1-2	3.844	Homo_sapiens_tRNA-Gly-GCC-1-2-tRF-DA 3.844	74	9.666		0	A
blood2.fastq.gz.hq_cs.mapped	Homo_sapiens_tRNA-Gly-GCC-1-1	3.844	Homo_sapiens_tRNA-Gly-GCC-1-1-tRF-DA 3.844	1	47.075		0	G
blood2.fastq.gz.hq_cs.mapped	Homo_sapiens_tRNA-Gly-GCC-1-1	3.844	Homo_sapiens_tRNA-Gly-GCC-1-1-tRF-DA 3.844	2	47.075		0	C
blood2.fastq.gz.hq_cs.mapped	Homo_sapiens_tRNA-Gly-GCC-1-1	3.844	Homo_sapiens_tRNA-Gly-GCC-1-1-tRF-DA 3.844	3	47.075		0	A
blood2.fastq.gz.hq_cs.mapped	Homo_sapiens_tRNA-Gly-GCC-1-1	3.844	Homo_sapiens_tRNA-Gly-GCC-1-1-tRF-DA 3.844	4	47.075		0	T
blood2.fastq.gz.hq_cs.mapped	Homo_sapiens_tRNA-Gly-GCC-1-1	3.844	Homo_sapiens_tRNA-Gly-GCC-1-1-tRF-DA 3.844	5	47.075		0	G
blood2.fastq.gz.hq_cs.mapped	Homo_sapiens_tRNA-Gly-GCC-1-1	3.844	Homo_sapiens_tRNA-Gly-GCC-1-1-tRF-DA 3.844	6	47.075		0.0119885	G
blood2.fastq.gz.hq_cs.mapped	Homo_sapiens_tRNA-Gly-GCC-1-1	3.844	Homo_sapiens_tRNA-Gly-GCC-1-1-tRF-DA 3.844	7	47.075		0.0119885	G
blood2.fastq.gz.hq_cs.mapped	Homo_sapiens_tRNA-Gly-GCC-1-1	3.844	Homo_sapiens_tRNA-Gly-GCC-1-1-tRF-DA 3.844	8	54.708		0.0119885	T
blood2.fastq.gz.hq_cs.mapped	Homo_sapiens_tRNA-Gly-GCC-1-1	3.844	Homo_sapiens_tRNA-Gly-GCC-1-1-tRF-DA 3.844	9	54.708		0	G
blood2.fastq.gz.hq_cs.mapped	Homo_sapiens_tRNA-Gly-GCC-1-1	3.844	Homo_sapiens_tRNA-Gly-GCC-1-1-tRF-DA 3.844	10	56.277		0	G
blood2.fastq.gz.hq_cs.mapped	Homo_sapiens_tRNA-Gly-GCC-1-1	3.844	Homo_sapiens_tRNA-Gly-GCC-1-1-tRF-DA 3.844	11	58.775		0	T
blood2.fastq.gz.hq_cs.mapped	Homo_sapiens_tRNA-Gly-GCC-1-1	3.844	Homo_sapiens_tRNA-Gly-GCC-1-1-tRF-DA 3.844	12	62.679		0	T
blood2.fastq.gz.hq_cs.mapped	Homo_sapiens_tRNA-Gly-GCC-1-1	3.844	Homo_sapiens_tRNA-Gly-GCC-1-1-tRF-DA 3.844	13	64.424		0	C
blood2.fastq.gz.hq_cs.mapped	Homo_sapiens_tRNA-Gly-GCC-1-1	3.844	Homo_sapiens_tRNA-Gly-GCC-1-1-tRF-DA 3.844	14	64.424		0	A
blood2.fastq.gz.hq_cs.mapped	Homo_sapiens_tRNA-Gly-GCC-1-1	3.844	Homo_sapiens_tRNA-Gly-GCC-1-1-tRF-DA 3.844	15	66.156		0	G
blood2.fastq.gz.hq_cs.mapped	Homo_sapiens_tRNA-Gly-GCC-1-1	3.844	Homo_sapiens_tRNA-Gly-GCC-1-1-tRF-DA 3.844	16	81.245		0	T
blood2.fastq.gz.hq_cs.mapped	Homo_sapiens_tRNA-Gly-GCC-1-1	3.844	Homo_sapiens_tRNA-Gly-GCC-1-1-tRF-DA 3.844	17	81.245		0	G
blood2.fastq.gz.hq_cs.mapped	Homo_sapiens_tRNA-Gly-GCC-1-1	3.844	Homo_sapiens_tRNA-Gly-GCC-1-1-tRF-DA 3.844	18	81.245		0	G
blood2.fastq.gz.hq_cs.mapped	Homo_sapiens_tRNA-Gly-GCC-1-1	3.844	Homo_sapiens_tRNA-Gly-GCC-1-1-tRF-DA 3.844	19	85.626		0	T
blood2.fastq.gz.hq_cs.mapped	Homo_sapiens_tRNA-Gly-GCC-1-1	3.844	Homo_sapiens_tRNA-Gly-GCC-1-1-tRF-DA 3.844	20	85.626		0	A
blood2.fastq.gz.hq_cs.mapped	Homo_sapiens_tRNA-Gly-GCC-1-1	3.844	Homo_sapiens_tRNA-Gly-GCC-1-1-tRF-DA 3.844	21	85.626		0	G
blood2.fastq.gz.hq_cs.mapped	Homo_sapiens_tRNA-Gly-GCC-1-1	3.844	Homo_sapiens_tRNA-Gly-GCC-1-1-tRF-DA 3.844	22	88.325		0	A
blood2.fastq.gz.hq_cs.mapped	Homo_sapiens_tRNA-Gly-GCC-1-1	3.844	Homo_sapiens_tRNA-Gly-GCC-1-1-tRF-DA 3.844	23	88.325		0	A
blood2.fastq.gz.hq_cs.mapped	Homo_sapiens_tRNA-Gly-GCC-1-1	3.844	Homo_sapiens_tRNA-Gly-GCC-1-1-tRF-DA 3.844	24	88.325		0	T
blood2.fastq.gz.hq_cs.mapped	Homo_sapiens_tRNA-Gly-GCC-1-1	3.844	Homo_sapiens_tRNA-Gly-GCC-1-1-tRF-DA 3.844	25	88.325		0	T
blood2.fastq.gz.hq_cs.mapped	Homo_sapiens_tRNA-Gly-GCC-1-1	3.844	Homo_sapiens_tRNA-Gly-GCC-1-1-tRF-DA 3.844	26	88.325		0	C
blood2.fastq.gz.hq_cs.mapped	Homo_sapiens_tRNA-Gly-GCC-1-1	3.844	Homo_sapiens_tRNA-Gly-GCC-1-1-tRF-DA 3.844	27	88.325		0	T
blood2.fastq.gz.hq_cs.mapped	Homo_sapiens_tRNA-Gly-GCC-1-1	3.844	Homo_sapiens_tRNA-Gly-GCC-1-1-tRF-DA 3.844	28	85.928		0.0194577	C
blood2.fastq.gz.hq_cs.mapped	Homo_sapiens_tRNA-Gly-GCC-1-1	3.844	Homo_sapiens_tRNA-Gly-GCC-1-1-tRF-DA 3.844	29	85.928		0	G
blood2.fastq.gz.hq_cs.mapped	Homo_sapiens_tRNA-Gly-GCC-1-1	3.844	Homo_sapiens_tRNA-Gly-GCC-1-1-tRF-DA 3.844	30	50.377		0.0194577	C
blood2.fastq.gz.hq_cs.mapped	Homo_sapiens_tRNA-Gly-GCC-1-1	3.844	Homo_sapiens_tRNA-Gly-GCC-1-1-tRF-DA 3.844	31	29.89		0	C
blood2.fastq.gz.hq_cs.mapped	Homo_sapiens_tRNA-Gly-GCC-1-1	3.844	Homo_sapiens_tRNA-Gly-GCC-1-1-tRF-DA 3.844	32	24.68		0	T
blood2.fastq.gz.hq_cs.mapped	Homo_sapiens_tRNA-Gly-GCC-1-1	3.844	Homo_sapiens_tRNA-Gly-GCC-1-1-tRF-DA 3.844	33	18.127		0	ac
blood2.fastq.gz.hq_cs.mapped	Homo_sapiens_tRNA-Gly-GCC-1-1	3.844	Homo_sapiens_tRNA-Gly-GCC-1-1-tRF-DA 3.844	34	18.127		0	ac
blood2.fastq.gz.hq_cs.mapped	Homo_sapiens_tRNA-Gly-GCC-1-1	3.844	Homo_sapiens_tRNA-Gly-GCC-1-1-tRF-DA 3.844	35	18.127		0	ac
blood2.fastq.gz.hq_cs.mapped	Homo_sapiens_tRNA-Gly-GCC-1-1	3.844	Homo_sapiens_tRNA-Gly-GCC-1-1-tRF-DA 3.844	36	18.127		0	A
blood2.fastq.gz.hq_cs.mapped	Homo_sapiens_tRNA-Gly-GCC-1-1	3.844	Homo_sapiens_tRNA-Gly-GCC-1-1-tRF-DA 3.844	37	18.127		0	C
blood2.fastq.gz.hq_cs.mapped	Homo_sapiens_tRNA-Gly-GCC-1-1	3.844	Homo_sapiens_tRNA-Gly-GCC-1-1-tRF-DA 3.844	38	18.127		0	G
blood2.fastq.gz.hq_cs.mapped	Homo_sapiens_tRNA-Gly-GCC-1-1	3.844	Homo_sapiens_tRNA-Gly-GCC-1-1-tRF-DA 3.844	39	14.286		0	C
blood2.fastq.gz.hq_cs.mapped	Homo_sapiens_tRNA-Gly-GCC-1-1	3.844	Homo_sapiens_tRNA-Gly-GCC-1-1-tRF-DA 3.844	40	11.737		0	G
blood2.fastq.gz.hq_cs.mapped	Homo_sapiens_tRNA-Gly-GCC-1-1	3.844	Homo_sapiens_tRNA-Gly-GCC-1-1-tRF-DA 3.844	41	11.737		0	G
blood2.fastq.gz.hq_cs.mapped	Homo_sapiens_tRNA-Gly-GCC-1-1	3.844	Homo_sapiens_tRNA-Gly-GCC-1-1-tRF-DA 3.844	42	11.737		0	G
blood2.fastq.gz.hq_cs.mapped	Homo_sapiens_tRNA-Gly-GCC-1-1	3.844	Homo_sapiens_tRNA-Gly-GCC-1-1-tRF-DA 3.844	43	11.737		0	A
blood2.fastq.gz.hq_cs.mapped	Homo_sapiens_tRNA-Gly-GCC-1-1	3.844	Homo_sapiens_tRNA-Gly-GCC-1-1-tRF-DA 3.844	44	11.737		0	G
blood2.fastq.gz.hq_cs.mapped	Homo_sapiens_tRNA-Gly-GCC-1-1	3.844	Homo_sapiens_tRNA-Gly-GCC-1-1-tRF-DA 3.844	45	11.737		0	G
blood2.fastq.gz.hq_cs.mapped	Homo_sapiens_tRNA-Gly-GCC-1-1	3.844	Homo_sapiens_tRNA-Gly-GCC-1-1-tRF-DA 3.844	46	11.737		0	C
blood2.fastq.gz.hq_cs.mapped	Homo_sapiens_tRNA-Gly-GCC-1-1	3.844	Homo_sapiens_tRNA-Gly-GCC-1-1-tRF-DA 3.844	47	11.737		0	C
blood2.fastq.gz.hq_cs.mapped	Homo_sapiens_tRNA-Gly-GCC-1-1	3.844	Homo_sapiens_tRNA-Gly-GCC-1-1-tRF-DA 3.844	48	11.737		0	C
blood2.fastq.gz.hq_cs.mapped	Homo_sapiens_tRNA-Gly-GCC-1-1	3.844	Homo_sapiens_tRNA-Gly-GCC-1-1-tRF-DA 3.844	49	11.737		0	G
blood2.fastq.gz.hq_cs.mapped	Homo_sapiens_tRNA-Gly-GCC-1-1	3.844	Homo_sapiens_tRNA-Gly-GCC-1-1-tRF-DA 3.844	50	11.737		0	G
blood2.fastq.gz.hq_cs.mapped	Homo_sapiens_tRNA-Gly-GCC-1-1	3.844	Homo_sapiens_tRNA-Gly-GCC-1-1-tRF-DA 3.844	51	9.038		0	G
blood2.fastq.gz.hq_cs.mapped	Homo_sapiens_tRNA-Gly-GCC-1-1	3.844	Homo_sapiens_tRNA-Gly-GCC-1-1-tRF-DA 3.844	52	9.038		0	T
blood2.fastq.gz.hq_cs.mapped	Homo_sapiens_tRNA-Gly-GCC-1-1	3.844	Homo_sapiens_tRNA-Gly-GCC-1-1-tRF-DA 3.844	53	9.666		0	T
blood2.fastq.gz.hq_cs.mapped	Homo_sapiens_tRNA-Gly-GCC-1-1	3.844	Homo_sapiens_tRNA-Gly-GCC-1-1-tRF-DA 3.844	54	9.666		0	C
blood2.fastq.gz.hq_cs.mapped	Homo_sapiens_tRNA-Gly-GCC-1-1	3.844	Homo_sapiens_tRNA-Gly-GCC-1-1-tRF-DA 3.844	55	9.666		0	G
blood2.fastq.gz.hq_cs.mapped	Homo_sapiens_tRNA-Gly-GCC-1-1	3.844	Homo_sapiens_tRNA-Gly-GCC-1-1-tRF-DA 3.844	56	9.666		0	A
blood2.fastq.gz.hq_cs.mapped	Homo_sapiens_tRNA-Gly-GCC-1-1	3.844	Homo_sapiens_tRNA-Gly-GCC-1-1-tRF-DA 3.844	57	9.666	oneMismatch	0.0558624	T
blood2.fastq.gz.hq_cs.mapped	Homo_sapiens_tRNA-Gly-GCC-1-1	3.844	Homo_sapiens_tRNA-Gly-GCC-1-1-tRF-DA 3.844	58	9.666		0	T
blood2.fastq.gz.hq_cs.mapped	Homo_sapiens_tRNA-Gly-GCC-1-1	3.844	Homo_sapiens_tRNA-Gly-GCC-1-1-tRF-DA 3.844	59	9.666		0	C
blood2.fastq.gz.hq_cs.mapped	Homo_sapiens_tRNA-Gly-GCC-1-1	3.844	Homo_sapiens_tRNA-Gly-GCC-1-1-tRF-DA 3.844	60	9.666		0	C
blood2.fastq.gz.hq_cs.mapped	Homo_sapiens_tRNA-Gly-GCC-1-1	3.844	Homo_sapiens_tRNA-Gly-GCC-1-1-tRF-DA 3.844	61	9.666		0	C
blood2.fastq.gz.hq_cs.mapped	Homo_sapiens_tRNA-Gly-GCC-1-1	3.844	Homo_sapiens_tRNA-Gly-GCC-1-1-tRF-DA 3.844	62	9.666		0	G
blood2.fastq.gz.hq_cs.mapped	Homo_sapiens_tRNA-Gly-GCC-1-1	3.844	Homo_sapiens_tRNA-Gly-GCC-1-1-tRF-DA 3.844	63	9.666		0	G
blood2.fastq.gz.hq_cs.mapped	Homo_sapiens_tRNA-Gly-GCC-1-1	3.844	Homo_sapiens_tRNA-Gly-GCC-1-1-tRF-DA 3.844	64	9.666		0	C
blood2.fastq.gz.hq_cs.mapped	Homo_sapiens_tRNA-Gly-GCC-1-1	3.844	Homo_sapiens_tRNA-Gly-GCC-1-1-tRF-DA 3.844	65	9.666		0	C
blood2.fastq.gz.hq_cs.mapped	Homo_sapiens_tRNA-Gly-GCC-1-1	3.844	Homo_sapiens_tRNA-Gly-GCC-1-1-tRF-DA 3.844	66	9.666		0	C
blood2.fastq.gz.hq_cs.mapped	Homo_sapiens_tRNA-Gly-GCC-1-1	3.844	Homo_sapiens_tRNA-Gly-GCC-1-1-tRF-DA 3.844	67	9.666		0	A
blood2.fastq.gz.hq_cs.mapped	Homo_sapiens_tRNA-Gly-GCC-1-1	3.844	Homo_sapiens_tRNA-Gly-GCC-1-1-tRF-DA 3.844	68	9.666		0	T
blood2.fastq.gz.hq_cs.mapped	Homo_sapiens_tRNA-Gly-GCC-1-1	3.844	Homo_sapiens_tRNA-Gly-GCC-1-1-tRF-DA 3.844	69	9.666		0	G
blood2.fastq.gz.hq_cs.mapped	Homo_sapiens_tRNA-Gly-GCC-1-1	3.844	Homo_sapiens_tRNA-Gly-GCC-1-1-tRF-DA 3.844	70	9.666		0	C
blood2.fastq.gz.hq_cs.mapped	Homo_sapiens_tRNA-Gly-GCC-1-1	3.844	Homo_sapiens_tRNA-Gly-GCC-1-1-tRF-DA 3.844	71	9.666		0	A
blood2.fastq.gz.hq_cs.mapped	Homo_sapiens_tRNA-Gly-GCC-1-1	3.844	Homo_sapiens_tRNA-Gly-GCC-1-1-tRF-DA 3.844	72	9.666		0	C
blood2.fastq.gz.hq_cs.mapped	Homo_sapiens_tRNA-Gly-GCC-1-1	3.844	Homo_sapiens_tRNA-Gly-GCC-1-1-tRF-DA 3.844	73	9.666		0	C
blood2.fastq.gz.hq_cs.mapped	Homo_sapiens_tRNA-Gly-GCC-1-1	3.844	Homo_sapiens_tRNA-Gly-GCC-1-1-tRF-DA 3.844	74	9.666		0	A
blood2.fastq.gz.hq_cs.mapped	Homo_sapiens_tRNA-Gly-GCC-1-4	3.844	Homo_sapiens_tRNA-Gly-GCC-1-4-tRF-DA 3.844	1	47.075		0	G
blood2.fastq.gz.hq_cs.mapped	Homo_sapiens_tRNA-Gly-GCC-1-4	3.844	Homo_sapiens_tRNA-Gly-GCC-1-4-tRF-DA 3.844	2	47.075		0	C
blood2.fastq.gz.hq_cs.mapped	Homo_sapiens_tRNA-Gly-GCC-1-4	3.844	Homo_sapiens_tRNA-Gly-GCC-1-4-tRF-DA 3.844	3	47.075		0	A
blood2.fastq.gz.hq_cs.mapped	Homo_sapiens_tRNA-Gly-GCC-1-4	3.844	Homo_sapiens_tRNA-Gly-GCC-1-4-tRF-DA 3.844	4	47.075		0	T
blood2.fastq.gz.hq_cs.mapped	Homo_sapiens_tRNA-Gly-GCC-1-4	3.844	Homo_sapiens_tRNA-Gly-GCC-1-4-tRF-DA 3.844	5	47.075		0	G
blood2.fastq.gz.hq_cs.mapped	Homo_sapiens_tRNA-Gly-GCC-1-4	3.844	Homo_sapiens_tRNA-Gly-GCC-1-4-tRF-DA 3.844	6	47.075		0.0119885	G
blood2.fastq.gz.hq_cs.mapped	Homo_sapiens_tRNA-Gly-GCC-1-4	3.844	Homo_sapiens_tRNA-Gly-GCC-1-4-tRF-DA 3.844	7	47.075		0.0119885	G
blood2.fastq.gz.hq_cs.mapped	Homo_sapiens_tRNA-Gly-GCC-1-4	3.844	Homo_sapiens_tRNA-Gly-GCC-1-4-tRF-DA 3.844	8	54.708		0.0119885	T
blood2.fastq.gz.hq_cs.mapped	Homo_sapiens_tRNA-Gly-GCC-1-4	3.844	Homo_sapiens_tRNA-Gly-GCC-1-4-tRF-DA 3.844	9	54.708		0	G
blood2.fastq.gz.hq_cs.mapped	Homo_sapiens_tRNA-Gly-GCC-1-4	3.844	Homo_sapiens_tRNA-Gly-GCC-1-4-tRF-DA 3.844	10	56.277		0	G
blood2.fastq.gz.hq_cs.mapped	Homo_sapiens_tRNA-Gly-GCC-1-4	3.844	Homo_sapiens_tRNA-Gly-GCC-1-4-tRF-DA 3.844	11	58.775		0	T
blood2.fastq.gz.hq_cs.mapped	Homo_sapiens_tRNA-Gly-GCC-1-4	3.844	Homo_sapiens_tRNA-Gly-GCC-1-4-tRF-DA 3.844	12	62.679		0	T
blood2.fastq.gz.hq_cs.mapped	Homo_sapiens_tRNA-Gly-GCC-1-4	3.844	Homo_sapiens_tRNA-Gly-GCC-1-4-tRF-DA 3.844	13	64.424		0	C
blood2.fastq.gz.hq_cs.mapped	Homo_sapiens_tRNA-Gly-GCC-1-4	3.844	Homo_sapiens_tRNA-Gly-GCC-1-4-tRF-DA 3.844	14	64.424		0	A
blood2.fastq.gz.hq_cs.mapped	Homo_sapiens_tRNA-Gly-GCC-1-4	3.844	Homo_sapiens_tRNA-Gly-GCC-1-4-tRF-DA 3.844	15	66.156		0	G
blood2.fastq.gz.hq_cs.mapped	Homo_sapiens_tRNA-Gly-GCC-1-4	3.844	Homo_sapiens_tRNA-Gly-GCC-1-4-tRF-DA 3.844	16	81.245		0	T
blood2.fastq.gz.hq_cs.mapped	Homo_sapiens_tRNA-Gly-GCC-1-4	3.844	Homo_sapiens_tRNA-Gly-GCC-1-4-tRF-DA 3.844	17	81.245		0	G
blood2.fastq.gz.hq_cs.mapped	Homo_sapiens_tRNA-Gly-GCC-1-4	3.844	Homo_sapiens_tRNA-Gly-GCC-1-4-tRF-DA 3.844	18	81.245		0	G
blood2.fastq.gz.hq_cs.mapped	Homo_sapiens_tRNA-Gly-GCC-1-4	3.844	Homo_sapiens_tRNA-Gly-GCC-1-4-tRF-DA 3.844	19	85.626		0	T
blood2.fastq.gz.hq_cs.mapped	Homo_sapiens_tRNA-Gly-GCC-1-4	3.844	Homo_sapiens_tRNA-Gly-GCC-1-4-tRF-DA 3.844	20	85.626		0	A
blood2.fastq.gz.hq_cs.mapped	Homo_sapiens_tRNA-Gly-GCC-1-4	3.844	Homo_sapiens_tRNA-Gly-GCC-1-4-tRF-DA 3.844	21	85.626		0	G
blood2.fastq.gz.hq_cs.mapped	Homo_sapiens_tRNA-Gly-GCC-1-4	3.844	Homo_sapiens_tRNA-Gly-GCC-1-4-tRF-DA 3.844	22	88.325		0	A
blood2.fastq.gz.hq_cs.mapped	Homo_sapiens_tRNA-Gly-GCC-1-4	3.844	Homo_sapiens_tRNA-Gly-GCC-1-4-tRF-DA 3.844	23	88.325		0	A
blood2.fastq.gz.hq_cs.mapped	Homo_sapiens_tRNA-Gly-GCC-1-4	3.844	Homo_sapiens_tRNA-Gly-GCC-1-4-tRF-DA 3.844	24	88.325		0	T
blood2.fastq.gz.hq_cs.mapped	Homo_sapiens_tRNA-Gly-GCC-1-4	3.844	Homo_sapiens_tRNA-Gly-GCC-1-4-tRF-DA 3.844	25	88.325		0	T
blood2.fastq.gz.hq_cs.mapped	Homo_sapiens_tRNA-Gly-GCC-1-4	3.844	Homo_sapiens_tRNA-Gly-GCC-1-4-tRF-DA 3.844	26	88.325		0	C
blood2.fastq.gz.hq_cs.mapped	Homo_sapiens_tRNA-Gly-GCC-1-4	3.844	Homo_sapiens_tRNA-Gly-GCC-1-4-tRF-DA 3.844	27	88.325		0	T
blood2.fastq.gz.hq_cs.mapped	Homo_sapiens_tRNA-Gly-GCC-1-4	3.844	Homo_sapiens_tRNA-Gly-GCC-1-4-tRF-DA 3.844	28	85.928		0.0194577	C
blood2.fastq.gz.hq_cs.mapped	Homo_sapiens_tRNA-Gly-GCC-1-4	3.844	Homo_sapiens_tRNA-Gly-GCC-1-4-tRF-DA 3.844	29	85.928		0	G
blood2.fastq.gz.hq_cs.mapped	Homo_sapiens_tRNA-Gly-GCC-1-4	3.844	Homo_sapiens_tRNA-Gly-GCC-1-4-tRF-DA 3.844	30	50.377		0.0194577	C
blood2.fastq.gz.hq_cs.mapped	Homo_sapiens_tRNA-Gly-GCC-1-4	3.844	Homo_sapiens_tRNA-Gly-GCC-1-4-tRF-DA 3.844	31	29.89		0	C
blood2.fastq.gz.hq_cs.mapped	Homo_sapiens_tRNA-Gly-GCC-1-4	3.844	Homo_sapiens_tRNA-Gly-GCC-1-4-tRF-DA 3.844	32	24.68		0	T
blood2.fastq.gz.hq_cs.mapped	Homo_sapiens_tRNA-Gly-GCC-1-4	3.844	Homo_sapiens_tRNA-Gly-GCC-1-4-tRF-DA 3.844	33	18.127		0	ac
blood2.fastq.gz.hq_cs.mapped	Homo_sapiens_tRNA-Gly-GCC-1-4	3.844	Homo_sapiens_tRNA-Gly-GCC-1-4-tRF-DA 3.844	34	18.127		0	ac
blood2.fastq.gz.hq_cs.mapped	Homo_sapiens_tRNA-Gly-GCC-1-4	3.844	Homo_sapiens_tRNA-Gly-GCC-1-4-tRF-DA 3.844	35	18.127		0	ac
blood2.fastq.gz.hq_cs.mapped	Homo_sapiens_tRNA-Gly-GCC-1-4	3.844	Homo_sapiens_tRNA-Gly-GCC-1-4-tRF-DA 3.844	36	18.127		0	A
blood2.fastq.gz.hq_cs.mapped	Homo_sapiens_tRNA-Gly-GCC-1-4	3.844	Homo_sapiens_tRNA-Gly-GCC-1-4-tRF-DA 3.844	37	18.127		0	C
blood2.fastq.gz.hq_cs.mapped	Homo_sapiens_tRNA-Gly-GCC-1-4	3.844	Homo_sapiens_tRNA-Gly-GCC-1-4-tRF-DA 3.844	38	18.127		0	G
blood2.fastq.gz.hq_cs.mapped	Homo_sapiens_tRNA-Gly-GCC-1-4	3.844	Homo_sapiens_tRNA-Gly-GCC-1-4-tRF-DA 3.844	39	14.286		0	C
blood2.fastq.gz.hq_cs.mapped	Homo_sapiens_tRNA-Gly-GCC-1-4	3.844	Homo_sapiens_tRNA-Gly-GCC-1-4-tRF-DA 3.844	40	11.737		0	G
blood2.fastq.gz.hq_cs.mapped	Homo_sapiens_tRNA-Gly-GCC-1-4	3.844	Homo_sapiens_tRNA-Gly-GCC-1-4-tRF-DA 3.844	41	11.737		0	G
blood2.fastq.gz.hq_cs.mapped	Homo_sapiens_tRNA-Gly-GCC-1-4	3.844	Homo_sapiens_tRNA-Gly-GCC-1-4-tRF-DA 3.844	42	11.737		0	G
blood2.fastq.gz.hq_cs.mapped	Homo_sapiens_tRNA-Gly-GCC-1-4	3.844	Homo_sapiens_tRNA-Gly-GCC-1-4-tRF-DA 3.844	43	11.737		0	A
blood2.fastq.gz.hq_cs.mapped	Homo_sapiens_tRNA-Gly-GCC-1-4	3.844	Homo_sapiens_tRNA-Gly-GCC-1-4-tRF-DA 3.844	44	11.737		0	G
blood2.fastq.gz.hq_cs.mapped	Homo_sapiens_tRNA-Gly-GCC-1-4	3.844	Homo_sapiens_tRNA-Gly-GCC-1-4-tRF-DA 3.844	45	11.737		0	G
blood2.fastq.gz.hq_cs.mapped	Homo_sapiens_tRNA-Gly-GCC-1-4	3.844	Homo_sapiens_tRNA-Gly-GCC-1-4-tRF-DA 3.844	46	11.737		0	C
blood2.fastq.gz.hq_cs.mapped	Homo_sapiens_tRNA-Gly-GCC-1-4	3.844	Homo_sapiens_tRNA-Gly-GCC-1-4-tRF-DA 3.844	47	11.737		0	C
blood2.fastq.gz.hq_cs.mapped	Homo_sapiens_tRNA-Gly-GCC-1-4	3.844	Homo_sapiens_tRNA-Gly-GCC-1-4-tRF-DA 3.844	48	11.737		0	C
blood2.fastq.gz.hq_cs.mapped	Homo_sapiens_tRNA-Gly-GCC-1-4	3.844	Homo_sapiens_tRNA-Gly-GCC-1-4-tRF-DA 3.844	49	11.737		0	G
blood2.fastq.gz.hq_cs.mapped	Homo_sapiens_tRNA-Gly-GCC-1-4	3.844	Homo_sapiens_tRNA-Gly-GCC-1-4-tRF-DA 3.844	50	11.737		0	G
blood2.fastq.gz.hq_cs.mapped	Homo_sapiens_tRNA-Gly-GCC-1-4	3.844	Homo_sapiens_tRNA-Gly-GCC-1-4-tRF-DA 3.844	51	9.038		0	G
blood2.fastq.gz.hq_cs.mapped	Homo_sapiens_tRNA-Gly-GCC-1-4	3.844	Homo_sapiens_tRNA-Gly-GCC-1-4-tRF-DA 3.844	52	9.038		0	T
blood2.fastq.gz.hq_cs.mapped	Homo_sapiens_tRNA-Gly-GCC-1-4	3.844	Homo_sapiens_tRNA-Gly-GCC-1-4-tRF-DA 3.844	53	9.666		0	T
blood2.fastq.gz.hq_cs.mapped	Homo_sapiens_tRNA-Gly-GCC-1-4	3.844	Homo_sapiens_tRNA-Gly-GCC-1-4-tRF-DA 3.844	54	9.666		0	C
blood2.fastq.gz.hq_cs.mapped	Homo_sapiens_tRNA-Gly-GCC-1-4	3.844	Homo_sapiens_tRNA-Gly-GCC-1-4-tRF-DA 3.844	55	9.666		0	G
blood2.fastq.gz.hq_cs.mapped	Homo_sapiens_tRNA-Gly-GCC-1-4	3.844	Homo_sapiens_tRNA-Gly-GCC-1-4-tRF-DA 3.844	56	9.666		0	A
blood2.fastq.gz.hq_cs.mapped	Homo_sapiens_tRNA-Gly-GCC-1-4	3.844	Homo_sapiens_tRNA-Gly-GCC-1-4-tRF-DA 3.844	57	9.666	oneMismatch	0.0558624	T
blood2.fastq.gz.hq_cs.mapped	Homo_sapiens_tRNA-Gly-GCC-1-4	3.844	Homo_sapiens_tRNA-Gly-GCC-1-4-tRF-DA 3.844	58	9.666		0	T
blood2.fastq.gz.hq_cs.mapped	Homo_sapiens_tRNA-Gly-GCC-1-4	3.844	Homo_sapiens_tRNA-Gly-GCC-1-4-tRF-DA 3.844	59	9.666		0	C
blood2.fastq.gz.hq_cs.mapped	Homo_sapiens_tRNA-Gly-GCC-1-4	3.844	Homo_sapiens_tRNA-Gly-GCC-1-4-tRF-DA 3.844	60	9.666		0	C
blood2.fastq.gz.hq_cs.mapped	Homo_sapiens_tRNA-Gly-GCC-1-4	3.844	Homo_sapiens_tRNA-Gly-GCC-1-4-tRF-DA 3.844	61	9.666		0	C
blood2.fastq.gz.hq_cs.mapped	Homo_sapiens_tRNA-Gly-GCC-1-4	3.844	Homo_sapiens_tRNA-Gly-GCC-1-4-tRF-DA 3.844	62	9.666		0	G
blood2.fastq.gz.hq_cs.mapped	Homo_sapiens_tRNA-Gly-GCC-1-4	3.844	Homo_sapiens_tRNA-Gly-GCC-1-4-tRF-DA 3.844	63	9.666		0	G
blood2.fastq.gz.hq_cs.mapped	Homo_sapiens_tRNA-Gly-GCC-1-4	3.844	Homo_sapiens_tRNA-Gly-GCC-1-4-tRF-DA 3.844	64	9.666		0	C
blood2.fastq.gz.hq_cs.mapped	Homo_sapiens_tRNA-Gly-GCC-1-4	3.844	Homo_sapiens_tRNA-Gly-GCC-1-4-tRF-DA 3.844	65	9.666		0	C
blood2.fastq.gz.hq_cs.mapped	Homo_sapiens_tRNA-Gly-GCC-1-4	3.844	Homo_sapiens_tRNA-Gly-GCC-1-4-tRF-DA 3.844	66	9.666		0	C
blood2.fastq.gz.hq_cs.mapped	Homo_sapiens_tRNA-Gly-GCC-1-4	3.844	Homo_sapiens_tRNA-Gly-GCC-1-4-tRF-DA 3.844	67	9.666		0	A
blood2.fastq.gz.hq_cs.mapped	Homo_sapiens_tRNA-Gly-GCC-1-4	3.844	Homo_sapiens_tRNA-Gly-GCC-1-4-tRF-DA 3.844	68	9.666		0	T
blood2.fastq.gz.hq_cs.mapped	Homo_sapiens_tRNA-Gly-GCC-1-4	3.844	Homo_sapiens_tRNA-Gly-GCC-1-4-tRF-DA 3.844	69	9.666		0	G
blood2.fastq.gz.hq_cs.mapped	Homo_sapiens_tRNA-Gly-GCC-1-4	3.844	Homo_sapiens_tRNA-Gly-GCC-1-4-tRF-DA 3.844	70	9.666		0	C
blood2.fastq.gz.hq_cs.mapped	Homo_sapiens_tRNA-Gly-GCC-1-4	3.844	Homo_sapiens_tRNA-Gly-GCC-1-4-tRF-DA 3.844	71	9.666		0	A
blood2.fastq.gz.hq_cs.mapped	Homo_sapiens_tRNA-Gly-GCC-1-4	3.844	Homo_sapiens_tRNA-Gly-GCC-1-4-tRF-DA 3.844	72	9.666		0	C
blood2.fastq.gz.hq_cs.mapped	Homo_sapiens_tRNA-Gly-GCC-1-4	3.844	Homo_sapiens_tRNA-Gly-GCC-1-4-tRF-DA 3.844	73	9.666		0	C
blood2.fastq.gz.hq_cs.mapped	Homo_sapiens_tRNA-Gly-GCC-1-4	3.844	Homo_sapiens_tRNA-Gly-GCC-1-4-tRF-DA 3.844	74	9.666		0	A
blood2.fastq.gz.hq_cs.mapped	Homo_sapiens_tRNA-Gly-GCC-1-3	3.844	Homo_sapiens_tRNA-Gly-GCC-1-3-tRF-DA 3.844	1	47.075		0	G
blood2.fastq.gz.hq_cs.mapped	Homo_sapiens_tRNA-Gly-GCC-1-3	3.844	Homo_sapiens_tRNA-Gly-GCC-1-3-tRF-DA 3.844	2	47.075		0	C
blood2.fastq.gz.hq_cs.mapped	Homo_sapiens_tRNA-Gly-GCC-1-3	3.844	Homo_sapiens_tRNA-Gly-GCC-1-3-tRF-DA 3.844	3	47.075		0	A
blood2.fastq.gz.hq_cs.mapped	Homo_sapiens_tRNA-Gly-GCC-1-3	3.844	Homo_sapiens_tRNA-Gly-GCC-1-3-tRF-DA 3.844	4	47.075		0	T
blood2.fastq.gz.hq_cs.mapped	Homo_sapiens_tRNA-Gly-GCC-1-3	3.844	Homo_sapiens_tRNA-Gly-GCC-1-3-tRF-DA 3.844	5	47.075		0	G
blood2.fastq.gz.hq_cs.mapped	Homo_sapiens_tRNA-Gly-GCC-1-3	3.844	Homo_sapiens_tRNA-Gly-GCC-1-3-tRF-DA 3.844	6	47.075		0.0119885	G
blood2.fastq.gz.hq_cs.mapped	Homo_sapiens_tRNA-Gly-GCC-1-3	3.844	Homo_sapiens_tRNA-Gly-GCC-1-3-tRF-DA 3.844	7	47.075		0.0119885	G
blood2.fastq.gz.hq_cs.mapped	Homo_sapiens_tRNA-Gly-GCC-1-3	3.844	Homo_sapiens_tRNA-Gly-GCC-1-3-tRF-DA 3.844	8	54.708		0.0119885	T
blood2.fastq.gz.hq_cs.mapped	Homo_sapiens_tRNA-Gly-GCC-1-3	3.844	Homo_sapiens_tRNA-Gly-GCC-1-3-tRF-DA 3.844	9	54.708		0	G
blood2.fastq.gz.hq_cs.mapped	Homo_sapiens_tRNA-Gly-GCC-1-3	3.844	Homo_sapiens_tRNA-Gly-GCC-1-3-tRF-DA 3.844	10	56.277		0	G
blood2.fastq.gz.hq_cs.mapped	Homo_sapiens_tRNA-Gly-GCC-1-3	3.844	Homo_sapiens_tRNA-Gly-GCC-1-3-tRF-DA 3.844	11	58.775		0	T
blood2.fastq.gz.hq_cs.mapped	Homo_sapiens_tRNA-Gly-GCC-1-3	3.844	Homo_sapiens_tRNA-Gly-GCC-1-3-tRF-DA 3.844	12	62.679		0	T
blood2.fastq.gz.hq_cs.mapped	Homo_sapiens_tRNA-Gly-GCC-1-3	3.844	Homo_sapiens_tRNA-Gly-GCC-1-3-tRF-DA 3.844	13	64.424		0	C
blood2.fastq.gz.hq_cs.mapped	Homo_sapiens_tRNA-Gly-GCC-1-3	3.844	Homo_sapiens_tRNA-Gly-GCC-1-3-tRF-DA 3.844	14	64.424		0	A
blood2.fastq.gz.hq_cs.mapped	Homo_sapiens_tRNA-Gly-GCC-1-3	3.844	Homo_sapiens_tRNA-Gly-GCC-1-3-tRF-DA 3.844	15	66.156		0	G
blood2.fastq.gz.hq_cs.mapped	Homo_sapiens_tRNA-Gly-GCC-1-3	3.844	Homo_sapiens_tRNA-Gly-GCC-1-3-tRF-DA 3.844	16	81.245		0	T
blood2.fastq.gz.hq_cs.mapped	Homo_sapiens_tRNA-Gly-GCC-1-3	3.844	Homo_sapiens_tRNA-Gly-GCC-1-3-tRF-DA 3.844	17	81.245		0	G
blood2.fastq.gz.hq_cs.mapped	Homo_sapiens_tRNA-Gly-GCC-1-3	3.844	Homo_sapiens_tRNA-Gly-GCC-1-3-tRF-DA 3.844	18	81.245		0	G
blood2.fastq.gz.hq_cs.mapped	Homo_sapiens_tRNA-Gly-GCC-1-3	3.844	Homo_sapiens_tRNA-Gly-GCC-1-3-tRF-DA 3.844	19	85.626		0	T
blood2.fastq.gz.hq_cs.mapped	Homo_sapiens_tRNA-Gly-GCC-1-3	3.844	Homo_sapiens_tRNA-Gly-GCC-1-3-tRF-DA 3.844	20	85.626		0	A
blood2.fastq.gz.hq_cs.mapped	Homo_sapiens_tRNA-Gly-GCC-1-3	3.844	Homo_sapiens_tRNA-Gly-GCC-1-3-tRF-DA 3.844	21	85.626		0	G
blood2.fastq.gz.hq_cs.mapped	Homo_sapiens_tRNA-Gly-GCC-1-3	3.844	Homo_sapiens_tRNA-Gly-GCC-1-3-tRF-DA 3.844	22	88.325		0	A
blood2.fastq.gz.hq_cs.mapped	Homo_sapiens_tRNA-Gly-GCC-1-3	3.844	Homo_sapiens_tRNA-Gly-GCC-1-3-tRF-DA 3.844	23	88.325		0	A
blood2.fastq.gz.hq_cs.mapped	Homo_sapiens_tRNA-Gly-GCC-1-3	3.844	Homo_sapiens_tRNA-Gly-GCC-1-3-tRF-DA 3.844	24	88.325		0	T
blood2.fastq.gz.hq_cs.mapped	Homo_sapiens_tRNA-Gly-GCC-1-3	3.844	Homo_sapiens_tRNA-Gly-GCC-1-3-tRF-DA 3.844	25	88.325		0	T
blood2.fastq.gz.hq_cs.mapped	Homo_sapiens_tRNA-Gly-GCC-1-3	3.844	Homo_sapiens_tRNA-Gly-GCC-1-3-tRF-DA 3.844	26	88.325		0	C
blood2.fastq.gz.hq_cs.mapped	Homo_sapiens_tRNA-Gly-GCC-1-3	3.844	Homo_sapiens_tRNA-Gly-GCC-1-3-tRF-DA 3.844	27	88.325		0	T
blood2.fastq.gz.hq_cs.mapped	Homo_sapiens_tRNA-Gly-GCC-1-3	3.844	Homo_sapiens_tRNA-Gly-GCC-1-3-tRF-DA 3.844	28	85.928		0.0194577	C
blood2.fastq.gz.hq_cs.mapped	Homo_sapiens_tRNA-Gly-GCC-1-3	3.844	Homo_sapiens_tRNA-Gly-GCC-1-3-tRF-DA 3.844	29	85.928		0	G
blood2.fastq.gz.hq_cs.mapped	Homo_sapiens_tRNA-Gly-GCC-1-3	3.844	Homo_sapiens_tRNA-Gly-GCC-1-3-tRF-DA 3.844	30	50.377		0.0194577	C
blood2.fastq.gz.hq_cs.mapped	Homo_sapiens_tRNA-Gly-GCC-1-3	3.844	Homo_sapiens_tRNA-Gly-GCC-1-3-tRF-DA 3.844	31	29.89		0	C
blood2.fastq.gz.hq_cs.mapped	Homo_sapiens_tRNA-Gly-GCC-1-3	3.844	Homo_sapiens_tRNA-Gly-GCC-1-3-tRF-DA 3.844	32	24.68		0	T
blood2.fastq.gz.hq_cs.mapped	Homo_sapiens_tRNA-Gly-GCC-1-3	3.844	Homo_sapiens_tRNA-Gly-GCC-1-3-tRF-DA 3.844	33	18.127		0	ac
blood2.fastq.gz.hq_cs.mapped	Homo_sapiens_tRNA-Gly-GCC-1-3	3.844	Homo_sapiens_tRNA-Gly-GCC-1-3-tRF-DA 3.844	34	18.127		0	ac
blood2.fastq.gz.hq_cs.mapped	Homo_sapiens_tRNA-Gly-GCC-1-3	3.844	Homo_sapiens_tRNA-Gly-GCC-1-3-tRF-DA 3.844	35	18.127		0	ac
blood2.fastq.gz.hq_cs.mapped	Homo_sapiens_tRNA-Gly-GCC-1-3	3.844	Homo_sapiens_tRNA-Gly-GCC-1-3-tRF-DA 3.844	36	18.127		0	A
blood2.fastq.gz.hq_cs.mapped	Homo_sapiens_tRNA-Gly-GCC-1-3	3.844	Homo_sapiens_tRNA-Gly-GCC-1-3-tRF-DA 3.844	37	18.127		0	C
blood2.fastq.gz.hq_cs.mapped	Homo_sapiens_tRNA-Gly-GCC-1-3	3.844	Homo_sapiens_tRNA-Gly-GCC-1-3-tRF-DA 3.844	38	18.127		0	G
blood2.fastq.gz.hq_cs.mapped	Homo_sapiens_tRNA-Gly-GCC-1-3	3.844	Homo_sapiens_tRNA-Gly-GCC-1-3-tRF-DA 3.844	39	14.286		0	C
blood2.fastq.gz.hq_cs.mapped	Homo_sapiens_tRNA-Gly-GCC-1-3	3.844	Homo_sapiens_tRNA-Gly-GCC-1-3-tRF-DA 3.844	40	11.737		0	G
blood2.fastq.gz.hq_cs.mapped	Homo_sapiens_tRNA-Gly-GCC-1-3	3.844	Homo_sapiens_tRNA-Gly-GCC-1-3-tRF-DA 3.844	41	11.737		0	G
blood2.fastq.gz.hq_cs.mapped	Homo_sapiens_tRNA-Gly-GCC-1-3	3.844	Homo_sapiens_tRNA-Gly-GCC-1-3-tRF-DA 3.844	42	11.737		0	G
blood2.fastq.gz.hq_cs.mapped	Homo_sapiens_tRNA-Gly-GCC-1-3	3.844	Homo_sapiens_tRNA-Gly-GCC-1-3-tRF-DA 3.844	43	11.737		0	A
blood2.fastq.gz.hq_cs.mapped	Homo_sapiens_tRNA-Gly-GCC-1-3	3.844	Homo_sapiens_tRNA-Gly-GCC-1-3-tRF-DA 3.844	44	11.737		0	G
blood2.fastq.gz.hq_cs.mapped	Homo_sapiens_tRNA-Gly-GCC-1-3	3.844	Homo_sapiens_tRNA-Gly-GCC-1-3-tRF-DA 3.844	45	11.737		0	G
blood2.fastq.gz.hq_cs.mapped	Homo_sapiens_tRNA-Gly-GCC-1-3	3.844	Homo_sapiens_tRNA-Gly-GCC-1-3-tRF-DA 3.844	46	11.737		0	C
blood2.fastq.gz.hq_cs.mapped	Homo_sapiens_tRNA-Gly-GCC-1-3	3.844	Homo_sapiens_tRNA-Gly-GCC-1-3-tRF-DA 3.844	47	11.737		0	C
blood2.fastq.gz.hq_cs.mapped	Homo_sapiens_tRNA-Gly-GCC-1-3	3.844	Homo_sapiens_tRNA-Gly-GCC-1-3-tRF-DA 3.844	48	11.737		0	C
blood2.fastq.gz.hq_cs.mapped	Homo_sapiens_tRNA-Gly-GCC-1-3	3.844	Homo_sapiens_tRNA-Gly-GCC-1-3-tRF-DA 3.844	49	11.737		0	G
blood2.fastq.gz.hq_cs.mapped	Homo_sapiens_tRNA-Gly-GCC-1-3	3.844	Homo_sapiens_tRNA-Gly-GCC-1-3-tRF-DA 3.844	50	11.737		0	G
blood2.fastq.gz.hq_cs.mapped	Homo_sapiens_tRNA-Gly-GCC-1-3	3.844	Homo_sapiens_tRNA-Gly-GCC-1-3-tRF-DA 3.844	51	9.038		0	G
blood2.fastq.gz.hq_cs.mapped	Homo_sapiens_tRNA-Gly-GCC-1-3	3.844	Homo_sapiens_tRNA-Gly-GCC-1-3-tRF-DA 3.844	52	9.038		0	T
blood2.fastq.gz.hq_cs.mapped	Homo_sapiens_tRNA-Gly-GCC-1-3	3.844	Homo_sapiens_tRNA-Gly-GCC-1-3-tRF-DA 3.844	53	9.666		0	T
blood2.fastq.gz.hq_cs.mapped	Homo_sapiens_tRNA-Gly-GCC-1-3	3.844	Homo_sapiens_tRNA-Gly-GCC-1-3-tRF-DA 3.844	54	9.666		0	C
blood2.fastq.gz.hq_cs.mapped	Homo_sapiens_tRNA-Gly-GCC-1-3	3.844	Homo_sapiens_tRNA-Gly-GCC-1-3-tRF-DA 3.844	55	9.666		0	G
blood2.fastq.gz.hq_cs.mapped	Homo_sapiens_tRNA-Gly-GCC-1-3	3.844	Homo_sapiens_tRNA-Gly-GCC-1-3-tRF-DA 3.844	56	9.666		0	A
blood2.fastq.gz.hq_cs.mapped	Homo_sapiens_tRNA-Gly-GCC-1-3	3.844	Homo_sapiens_tRNA-Gly-GCC-1-3-tRF-DA 3.844	57	9.666	oneMismatch	0.0558624	T
blood2.fastq.gz.hq_cs.mapped	Homo_sapiens_tRNA-Gly-GCC-1-3	3.844	Homo_sapiens_tRNA-Gly-GCC-1-3-tRF-DA 3.844	58	9.666		0	T
blood2.fastq.gz.hq_cs.mapped	Homo_sapiens_tRNA-Gly-GCC-1-3	3.844	Homo_sapiens_tRNA-Gly-GCC-1-3-tRF-DA 3.844	59	9.666		0	C
blood2.fastq.gz.hq_cs.mapped	Homo_sapiens_tRNA-Gly-GCC-1-3	3.844	Homo_sapiens_tRNA-Gly-GCC-1-3-tRF-DA 3.844	60	9.666		0	C
blood2.fastq.gz.hq_cs.mapped	Homo_sapiens_tRNA-Gly-GCC-1-3	3.844	Homo_sapiens_tRNA-Gly-GCC-1-3-tRF-DA 3.844	61	9.666		0	C
blood2.fastq.gz.hq_cs.mapped	Homo_sapiens_tRNA-Gly-GCC-1-3	3.844	Homo_sapiens_tRNA-Gly-GCC-1-3-tRF-DA 3.844	62	9.666		0	G
blood2.fastq.gz.hq_cs.mapped	Homo_sapiens_tRNA-Gly-GCC-1-3	3.844	Homo_sapiens_tRNA-Gly-GCC-1-3-tRF-DA 3.844	63	9.666		0	G
blood2.fastq.gz.hq_cs.mapped	Homo_sapiens_tRNA-Gly-GCC-1-3	3.844	Homo_sapiens_tRNA-Gly-GCC-1-3-tRF-DA 3.844	64	9.666		0	C
blood2.fastq.gz.hq_cs.mapped	Homo_sapiens_tRNA-Gly-GCC-1-3	3.844	Homo_sapiens_tRNA-Gly-GCC-1-3-tRF-DA 3.844	65	9.666		0	C
blood2.fastq.gz.hq_cs.mapped	Homo_sapiens_tRNA-Gly-GCC-1-3	3.844	Homo_sapiens_tRNA-Gly-GCC-1-3-tRF-DA 3.844	66	9.666		0	C
blood2.fastq.gz.hq_cs.mapped	Homo_sapiens_tRNA-Gly-GCC-1-3	3.844	Homo_sapiens_tRNA-Gly-GCC-1-3-tRF-DA 3.844	67	9.666		0	A
blood2.fastq.gz.hq_cs.mapped	Homo_sapiens_tRNA-Gly-GCC-1-3	3.844	Homo_sapiens_tRNA-Gly-GCC-1-3-tRF-DA 3.844	68	9.666		0	T
blood2.fastq.gz.hq_cs.mapped	Homo_sapiens_tRNA-Gly-GCC-1-3	3.844	Homo_sapiens_tRNA-Gly-GCC-1-3-tRF-DA 3.844	69	9.666		0	G
blood2.fastq.gz.hq_cs.mapped	Homo_sapiens_tRNA-Gly-GCC-1-3	3.844	Homo_sapiens_tRNA-Gly-GCC-1-3-tRF-DA 3.844	70	9.666		0	C
blood2.fastq.gz.hq_cs.mapped	Homo_sapiens_tRNA-Gly-GCC-1-3	3.844	Homo_sapiens_tRNA-Gly-GCC-1-3-tRF-DA 3.844	71	9.666		0	A
blood2.fastq.gz.hq_cs.mapped	Homo_sapiens_tRNA-Gly-GCC-1-3	3.844	Homo_sapiens_tRNA-Gly-GCC-1-3-tRF-DA 3.844	72	9.666		0	C
blood2.fastq.gz.hq_cs.mapped	Homo_sapiens_tRNA-Gly-GCC-1-3	3.844	Homo_sapiens_tRNA-Gly-GCC-1-3-tRF-DA 3.844	73	9.666		0	C
blood2.fastq.gz.hq_cs.mapped	Homo_sapiens_tRNA-Gly-GCC-1-3	3.844	Homo_sapiens_tRNA-Gly-GCC-1-3-tRF-DA 3.844	74	9.666		0	A
blood2.fastq.gz.hq_cs.mapped	Homo_sapiens_tRNA-Glu-CTC-1-6	3.609	Homo_sapiens_tRNA-Glu-CTC-1-6-tRH-5' 3.609	1	78.062		0	T
blood2.fastq.gz.hq_cs.mapped	Homo_sapiens_tRNA-Glu-CTC-1-6	3.609	Homo_sapiens_tRNA-Glu-CTC-1-6-tRH-5' 3.609	2	78.062		0	C
blood2.fastq.gz.hq_cs.mapped	Homo_sapiens_tRNA-Glu-CTC-1-6	3.609	Homo_sapiens_tRNA-Glu-CTC-1-6-tRH-5' 3.609	3	78.062		0	C
blood2.fastq.gz.hq_cs.mapped	Homo_sapiens_tRNA-Glu-CTC-1-6	3.609	Homo_sapiens_tRNA-Glu-CTC-1-6-tRH-5' 3.609	4	78.062		0	C
blood2.fastq.gz.hq_cs.mapped	Homo_sapiens_tRNA-Glu-CTC-1-6	3.609	Homo_sapiens_tRNA-Glu-CTC-1-6-tRH-5' 3.609	5	78.062		0	T
blood2.fastq.gz.hq_cs.mapped	Homo_sapiens_tRNA-Glu-CTC-1-6	3.609	Homo_sapiens_tRNA-Glu-CTC-1-6-tRH-5' 3.609	6	78.062		0	G
blood2.fastq.gz.hq_cs.mapped	Homo_sapiens_tRNA-Glu-CTC-1-6	3.609	Homo_sapiens_tRNA-Glu-CTC-1-6-tRH-5' 3.609	7	78.062	oneDeletion	0.0944739	G
blood2.fastq.gz.hq_cs.mapped	Homo_sapiens_tRNA-Glu-CTC-1-6	3.609	Homo_sapiens_tRNA-Glu-CTC-1-6-tRH-5' 3.609	8	78.062	oneDeletion	0.0944739	T
blood2.fastq.gz.hq_cs.mapped	Homo_sapiens_tRNA-Glu-CTC-1-6	3.609	Homo_sapiens_tRNA-Glu-CTC-1-6-tRH-5' 3.609	9	78.062		0	G
blood2.fastq.gz.hq_cs.mapped	Homo_sapiens_tRNA-Glu-CTC-1-6	3.609	Homo_sapiens_tRNA-Glu-CTC-1-6-tRH-5' 3.609	10	78.062		0	G
blood2.fastq.gz.hq_cs.mapped	Homo_sapiens_tRNA-Glu-CTC-1-6	3.609	Homo_sapiens_tRNA-Glu-CTC-1-6-tRH-5' 3.609	11	78.062		0	T
blood2.fastq.gz.hq_cs.mapped	Homo_sapiens_tRNA-Glu-CTC-1-6	3.609	Homo_sapiens_tRNA-Glu-CTC-1-6-tRH-5' 3.609	12	78.062		0	C
blood2.fastq.gz.hq_cs.mapped	Homo_sapiens_tRNA-Glu-CTC-1-6	3.609	Homo_sapiens_tRNA-Glu-CTC-1-6-tRH-5' 3.609	13	78.062		0	T
blood2.fastq.gz.hq_cs.mapped	Homo_sapiens_tRNA-Glu-CTC-1-6	3.609	Homo_sapiens_tRNA-Glu-CTC-1-6-tRH-5' 3.609	14	79.894		0	A
blood2.fastq.gz.hq_cs.mapped	Homo_sapiens_tRNA-Glu-CTC-1-6	3.609	Homo_sapiens_tRNA-Glu-CTC-1-6-tRH-5' 3.609	15	79.894		0	G
blood2.fastq.gz.hq_cs.mapped	Homo_sapiens_tRNA-Glu-CTC-1-6	3.609	Homo_sapiens_tRNA-Glu-CTC-1-6-tRH-5' 3.609	16	98.168		0	T
blood2.fastq.gz.hq_cs.mapped	Homo_sapiens_tRNA-Glu-CTC-1-6	3.609	Homo_sapiens_tRNA-Glu-CTC-1-6-tRH-5' 3.609	17	98.168		0	G
blood2.fastq.gz.hq_cs.mapped	Homo_sapiens_tRNA-Glu-CTC-1-6	3.609	Homo_sapiens_tRNA-Glu-CTC-1-6-tRH-5' 3.609	18	98.168		0	G
blood2.fastq.gz.hq_cs.mapped	Homo_sapiens_tRNA-Glu-CTC-1-6	3.609	Homo_sapiens_tRNA-Glu-CTC-1-6-tRH-5' 3.609	19	98.168		0	T
blood2.fastq.gz.hq_cs.mapped	Homo_sapiens_tRNA-Glu-CTC-1-6	3.609	Homo_sapiens_tRNA-Glu-CTC-1-6-tRH-5' 3.609	20	98.168		0	T
blood2.fastq.gz.hq_cs.mapped	Homo_sapiens_tRNA-Glu-CTC-1-6	3.609	Homo_sapiens_tRNA-Glu-CTC-1-6-tRH-5' 3.609	21	98.168		0	A
blood2.fastq.gz.hq_cs.mapped	Homo_sapiens_tRNA-Glu-CTC-1-6	3.609	Homo_sapiens_tRNA-Glu-CTC-1-6-tRH-5' 3.609	22	98.168		0	G
blood2.fastq.gz.hq_cs.mapped	Homo_sapiens_tRNA-Glu-CTC-1-6	3.609	Homo_sapiens_tRNA-Glu-CTC-1-6-tRH-5' 3.609	23	100		0	G
blood2.fastq.gz.hq_cs.mapped	Homo_sapiens_tRNA-Glu-CTC-1-6	3.609	Homo_sapiens_tRNA-Glu-CTC-1-6-tRH-5' 3.609	24	100		0	A
blood2.fastq.gz.hq_cs.mapped	Homo_sapiens_tRNA-Glu-CTC-1-6	3.609	Homo_sapiens_tRNA-Glu-CTC-1-6-tRH-5' 3.609	25	100		0	T
blood2.fastq.gz.hq_cs.mapped	Homo_sapiens_tRNA-Glu-CTC-1-6	3.609	Homo_sapiens_tRNA-Glu-CTC-1-6-tRH-5' 3.609	26	100		0	T
blood2.fastq.gz.hq_cs.mapped	Homo_sapiens_tRNA-Glu-CTC-1-6	3.609	Homo_sapiens_tRNA-Glu-CTC-1-6-tRH-5' 3.609	27	100		0	C
blood2.fastq.gz.hq_cs.mapped	Homo_sapiens_tRNA-Glu-CTC-1-6	3.609	Homo_sapiens_tRNA-Glu-CTC-1-6-tRH-5' 3.609	28	96.821		0	G
blood2.fastq.gz.hq_cs.mapped	Homo_sapiens_tRNA-Glu-CTC-1-6	3.609	Homo_sapiens_tRNA-Glu-CTC-1-6-tRH-5' 3.609	29	92.506		0	G
blood2.fastq.gz.hq_cs.mapped	Homo_sapiens_tRNA-Glu-CTC-1-6	3.609	Homo_sapiens_tRNA-Glu-CTC-1-6-tRH-5' 3.609	30	79.092		0	C
blood2.fastq.gz.hq_cs.mapped	Homo_sapiens_tRNA-Glu-CTC-1-6	3.609	Homo_sapiens_tRNA-Glu-CTC-1-6-tRH-5' 3.609	31	74.974		0	G
blood2.fastq.gz.hq_cs.mapped	Homo_sapiens_tRNA-Glu-CTC-1-6	3.609	Homo_sapiens_tRNA-Glu-CTC-1-6-tRH-5' 3.609	32	71.431		0	C
blood2.fastq.gz.hq_cs.mapped	Homo_sapiens_tRNA-Glu-CTC-1-6	3.609	Homo_sapiens_tRNA-Glu-CTC-1-6-tRH-5' 3.609	33	52.642		0	T
blood2.fastq.gz.hq_cs.mapped	Homo_sapiens_tRNA-Glu-CTC-1-6	3.609	Homo_sapiens_tRNA-Glu-CTC-1-6-tRH-5' 3.609	34	34.731		0	ac
blood2.fastq.gz.hq_cs.mapped	Homo_sapiens_tRNA-Glu-CTC-1-6	3.609	Homo_sapiens_tRNA-Glu-CTC-1-6-tRH-5' 3.609	35	27.343		0	ac
blood2.fastq.gz.hq_cs.mapped	Homo_sapiens_tRNA-Glu-CTC-1-6	3.609	Homo_sapiens_tRNA-Glu-CTC-1-6-tRH-5' 3.609	36	27.343		0	ac
blood2.fastq.gz.hq_cs.mapped	Homo_sapiens_tRNA-Glu-CTC-1-6	3.609	Homo_sapiens_tRNA-Glu-CTC-1-6-tRH-5' 3.609	37	27.343		0	A
blood2.fastq.gz.hq_cs.mapped	Homo_sapiens_tRNA-Glu-CTC-1-6	3.609	Homo_sapiens_tRNA-Glu-CTC-1-6-tRH-5' 3.609	38	27.343		0	C
blood2.fastq.gz.hq_cs.mapped	Homo_sapiens_tRNA-Glu-CTC-1-6	3.609	Homo_sapiens_tRNA-Glu-CTC-1-6-tRH-5' 3.609	39	24.996		0	C
blood2.fastq.gz.hq_cs.mapped	Homo_sapiens_tRNA-Glu-CTC-1-6	3.609	Homo_sapiens_tRNA-Glu-CTC-1-6-tRH-5' 3.609	40	11.522		0	G
blood2.fastq.gz.hq_cs.mapped	Homo_sapiens_tRNA-Glu-CTC-1-6	3.609	Homo_sapiens_tRNA-Glu-CTC-1-6-tRH-5' 3.609	41	9.614		0	C
blood2.fastq.gz.hq_cs.mapped	Homo_sapiens_tRNA-Glu-CTC-1-6	3.609	Homo_sapiens_tRNA-Glu-CTC-1-6-tRH-5' 3.609	42	7.782		0	C
blood2.fastq.gz.hq_cs.mapped	Homo_sapiens_tRNA-Glu-CTC-1-6	3.609	Homo_sapiens_tRNA-Glu-CTC-1-6-tRH-5' 3.609	43	0		0	G
blood2.fastq.gz.hq_cs.mapped	Homo_sapiens_tRNA-Glu-CTC-1-6	3.609	Homo_sapiens_tRNA-Glu-CTC-1-6-tRH-5' 3.609	44	0		0	C
blood2.fastq.gz.hq_cs.mapped	Homo_sapiens_tRNA-Glu-CTC-1-6	3.609	Homo_sapiens_tRNA-Glu-CTC-1-6-tRH-5' 3.609	45	0		0	G
blood2.fastq.gz.hq_cs.mapped	Homo_sapiens_tRNA-Glu-CTC-1-6	3.609	Homo_sapiens_tRNA-Glu-CTC-1-6-tRH-5' 3.609	46	0		0	G
blood2.fastq.gz.hq_cs.mapped	Homo_sapiens_tRNA-Glu-CTC-1-6	3.609	Homo_sapiens_tRNA-Glu-CTC-1-6-tRH-5' 3.609	47	0		0	C
blood2.fastq.gz.hq_cs.mapped	Homo_sapiens_tRNA-Glu-CTC-1-6	3.609	Homo_sapiens_tRNA-Glu-CTC-1-6-tRH-5' 3.609	48	0		0	C
blood2.fastq.gz.hq_cs.mapped	Homo_sapiens_tRNA-Glu-CTC-1-6	3.609	Homo_sapiens_tRNA-Glu-CTC-1-6-tRH-5' 3.609	49	0		0	C
blood2.fastq.gz.hq_cs.mapped	Homo_sapiens_tRNA-Glu-CTC-1-6	3.609	Homo_sapiens_tRNA-Glu-CTC-1-6-tRH-5' 3.609	50	0		0	G
blood2.fastq.gz.hq_cs.mapped	Homo_sapiens_tRNA-Glu-CTC-1-6	3.609	Homo_sapiens_tRNA-Glu-CTC-1-6-tRH-5' 3.609	51	0		0	G
blood2.fastq.gz.hq_cs.mapped	Homo_sapiens_tRNA-Glu-CTC-1-6	3.609	Homo_sapiens_tRNA-Glu-CTC-1-6-tRH-5' 3.609	52	0		0	G
blood2.fastq.gz.hq_cs.mapped	Homo_sapiens_tRNA-Glu-CTC-1-6	3.609	Homo_sapiens_tRNA-Glu-CTC-1-6-tRH-5' 3.609	53	0		0	T
blood2.fastq.gz.hq_cs.mapped	Homo_sapiens_tRNA-Glu-CTC-1-6	3.609	Homo_sapiens_tRNA-Glu-CTC-1-6-tRH-5' 3.609	54	0		0	T
blood2.fastq.gz.hq_cs.mapped	Homo_sapiens_tRNA-Glu-CTC-1-6	3.609	Homo_sapiens_tRNA-Glu-CTC-1-6-tRH-5' 3.609	55	0		0	C
blood2.fastq.gz.hq_cs.mapped	Homo_sapiens_tRNA-Glu-CTC-1-6	3.609	Homo_sapiens_tRNA-Glu-CTC-1-6-tRH-5' 3.609	56	0		0	G
blood2.fastq.gz.hq_cs.mapped	Homo_sapiens_tRNA-Glu-CTC-1-6	3.609	Homo_sapiens_tRNA-Glu-CTC-1-6-tRH-5' 3.609	57	0		0	A
blood2.fastq.gz.hq_cs.mapped	Homo_sapiens_tRNA-Glu-CTC-1-6	3.609	Homo_sapiens_tRNA-Glu-CTC-1-6-tRH-5' 3.609	58	0		0	T
blood2.fastq.gz.hq_cs.mapped	Homo_sapiens_tRNA-Glu-CTC-1-6	3.609	Homo_sapiens_tRNA-Glu-CTC-1-6-tRH-5' 3.609	59	0		0	T
blood2.fastq.gz.hq_cs.mapped	Homo_sapiens_tRNA-Glu-CTC-1-6	3.609	Homo_sapiens_tRNA-Glu-CTC-1-6-tRH-5' 3.609	60	0		0	C
blood2.fastq.gz.hq_cs.mapped	Homo_sapiens_tRNA-Glu-CTC-1-6	3.609	Homo_sapiens_tRNA-Glu-CTC-1-6-tRH-5' 3.609	61	0		0	C
blood2.fastq.gz.hq_cs.mapped	Homo_sapiens_tRNA-Glu-CTC-1-6	3.609	Homo_sapiens_tRNA-Glu-CTC-1-6-tRH-5' 3.609	62	0		0	C
blood2.fastq.gz.hq_cs.mapped	Homo_sapiens_tRNA-Glu-CTC-1-6	3.609	Homo_sapiens_tRNA-Glu-CTC-1-6-tRH-5' 3.609	63	0		0	G
blood2.fastq.gz.hq_cs.mapped	Homo_sapiens_tRNA-Glu-CTC-1-6	3.609	Homo_sapiens_tRNA-Glu-CTC-1-6-tRH-5' 3.609	64	0		0	G
blood2.fastq.gz.hq_cs.mapped	Homo_sapiens_tRNA-Glu-CTC-1-6	3.609	Homo_sapiens_tRNA-Glu-CTC-1-6-tRH-5' 3.609	65	0		0	T
blood2.fastq.gz.hq_cs.mapped	Homo_sapiens_tRNA-Glu-CTC-1-6	3.609	Homo_sapiens_tRNA-Glu-CTC-1-6-tRH-5' 3.609	66	0		0	C
blood2.fastq.gz.hq_cs.mapped	Homo_sapiens_tRNA-Glu-CTC-1-6	3.609	Homo_sapiens_tRNA-Glu-CTC-1-6-tRH-5' 3.609	67	0		0	A
blood2.fastq.gz.hq_cs.mapped	Homo_sapiens_tRNA-Glu-CTC-1-6	3.609	Homo_sapiens_tRNA-Glu-CTC-1-6-tRH-5' 3.609	68	0		0	G
blood2.fastq.gz.hq_cs.mapped	Homo_sapiens_tRNA-Glu-CTC-1-6	3.609	Homo_sapiens_tRNA-Glu-CTC-1-6-tRH-5' 3.609	69	0		0	G
blood2.fastq.gz.hq_cs.mapped	Homo_sapiens_tRNA-Glu-CTC-1-6	3.609	Homo_sapiens_tRNA-Glu-CTC-1-6-tRH-5' 3.609	70	0		0	G
blood2.fastq.gz.hq_cs.mapped	Homo_sapiens_tRNA-Glu-CTC-1-6	3.609	Homo_sapiens_tRNA-Glu-CTC-1-6-tRH-5' 3.609	71	0		0	A
blood2.fastq.gz.hq_cs.mapped	Homo_sapiens_tRNA-Glu-CTC-1-6	3.609	Homo_sapiens_tRNA-Glu-CTC-1-6-tRH-5' 3.609	72	0		0	A
blood2.fastq.gz.hq_cs.mapped	Homo_sapiens_tRNA-Glu-CTC-1-6	3.609	Homo_sapiens_tRNA-Glu-CTC-1-6-tRH-5' 3.609	73	0		0	C
blood2.fastq.gz.hq_cs.mapped	Homo_sapiens_tRNA-Glu-CTC-1-6	3.609	Homo_sapiens_tRNA-Glu-CTC-1-6-tRH-5' 3.609	74	0		0	C
blood2.fastq.gz.hq_cs.mapped	Homo_sapiens_tRNA-Glu-CTC-1-6	3.609	Homo_sapiens_tRNA-Glu-CTC-1-6-tRH-5' 3.609	75	0		0	A
blood2.fastq.gz.hq_cs.mapped	Homo_sapiens_tRNA-Glu-CTC-1-1	3.609	Homo_sapiens_tRNA-Glu-CTC-1-1-tRH-5' 3.609	1	78.062		0	T
blood2.fastq.gz.hq_cs.mapped	Homo_sapiens_tRNA-Glu-CTC-1-1	3.609	Homo_sapiens_tRNA-Glu-CTC-1-1-tRH-5' 3.609	2	78.062		0	C
blood2.fastq.gz.hq_cs.mapped	Homo_sapiens_tRNA-Glu-CTC-1-1	3.609	Homo_sapiens_tRNA-Glu-CTC-1-1-tRH-5' 3.609	3	78.062		0	C
blood2.fastq.gz.hq_cs.mapped	Homo_sapiens_tRNA-Glu-CTC-1-1	3.609	Homo_sapiens_tRNA-Glu-CTC-1-1-tRH-5' 3.609	4	78.062		0	C
blood2.fastq.gz.hq_cs.mapped	Homo_sapiens_tRNA-Glu-CTC-1-1	3.609	Homo_sapiens_tRNA-Glu-CTC-1-1-tRH-5' 3.609	5	78.062		0	T
blood2.fastq.gz.hq_cs.mapped	Homo_sapiens_tRNA-Glu-CTC-1-1	3.609	Homo_sapiens_tRNA-Glu-CTC-1-1-tRH-5' 3.609	6	78.062		0	G
blood2.fastq.gz.hq_cs.mapped	Homo_sapiens_tRNA-Glu-CTC-1-1	3.609	Homo_sapiens_tRNA-Glu-CTC-1-1-tRH-5' 3.609	7	78.062	oneDeletion	0.0944739	G
blood2.fastq.gz.hq_cs.mapped	Homo_sapiens_tRNA-Glu-CTC-1-1	3.609	Homo_sapiens_tRNA-Glu-CTC-1-1-tRH-5' 3.609	8	78.062	oneDeletion	0.0944739	T
blood2.fastq.gz.hq_cs.mapped	Homo_sapiens_tRNA-Glu-CTC-1-1	3.609	Homo_sapiens_tRNA-Glu-CTC-1-1-tRH-5' 3.609	9	78.062		0	G
blood2.fastq.gz.hq_cs.mapped	Homo_sapiens_tRNA-Glu-CTC-1-1	3.609	Homo_sapiens_tRNA-Glu-CTC-1-1-tRH-5' 3.609	10	78.062		0	G
blood2.fastq.gz.hq_cs.mapped	Homo_sapiens_tRNA-Glu-CTC-1-1	3.609	Homo_sapiens_tRNA-Glu-CTC-1-1-tRH-5' 3.609	11	78.062		0	T
blood2.fastq.gz.hq_cs.mapped	Homo_sapiens_tRNA-Glu-CTC-1-1	3.609	Homo_sapiens_tRNA-Glu-CTC-1-1-tRH-5' 3.609	12	78.062		0	C
blood2.fastq.gz.hq_cs.mapped	Homo_sapiens_tRNA-Glu-CTC-1-1	3.609	Homo_sapiens_tRNA-Glu-CTC-1-1-tRH-5' 3.609	13	78.062		0	T
blood2.fastq.gz.hq_cs.mapped	Homo_sapiens_tRNA-Glu-CTC-1-1	3.609	Homo_sapiens_tRNA-Glu-CTC-1-1-tRH-5' 3.609	14	79.894		0	A
blood2.fastq.gz.hq_cs.mapped	Homo_sapiens_tRNA-Glu-CTC-1-1	3.609	Homo_sapiens_tRNA-Glu-CTC-1-1-tRH-5' 3.609	15	79.894		0	G
blood2.fastq.gz.hq_cs.mapped	Homo_sapiens_tRNA-Glu-CTC-1-1	3.609	Homo_sapiens_tRNA-Glu-CTC-1-1-tRH-5' 3.609	16	98.168		0	T
[truncated: 2,560 more rows]

## Sheet: blood3_top50covg
tRNA: the parent tRNA name
[truncated: 3,756 more rows]

## Sheet: urine_cell_free1_top50covg
tRNA: the parent tRNA name
[truncated: 3,743 more rows]

## Sheet: blood4_top50covg
tRNA: the parent tRNA name
[truncated: 3,768 more rows]

[truncated: 27 more sheets: leukocytes1_top50covg, leukocytes2_top50covg, leukocytes3_top50covg, leukocytes4_top50covg, plasma1_top50covg, plasma2_top50covg, plasma3_top50covg, plasma4_top50covg, serum1_top50covg, serum2_top50covg, serum3_top50covg, serum4_top50covg, saliva1_top50covg, saliva2_top50covg, saliva3_top50covg, saliva4_top50covg, saliva_cell_free1_top50covg, saliva_cell_free2_top50covg, saliva_cell_free3_top50covg, saliva_cell_free4_top50covg …]
